# Supplementary material for: Differential sensing with arrays of de novo designed peptide assemblies
Source: Nat Commun. 2023 Jan 24;14:383. doi: 10.1038/s41467-023-36024-y (PMC9873944; doi:10.1038/s41467-023-36024-y)
Supplement: Supplementary file 5 — Supplementary Dataset 2 [file 41467_2023_36024_MOESM5_ESM.xlsx]

## Sheet: Sheet1
	CC-Type2-(LaId)4-L14A	CC-Type2-(LaId)4-I24A	CC-Type2-(MaId)4	CC-Type2-(QgLaId)4	CC-Type2-(LaId)4-I17C	CC-Type2-(LaId)4-L21N-I24N	CC-Type2-(LaId)4-I24N	CC-Type2-(LaId)4-I24S	CC-Type2-(LaId)4-I17K-W19F	CC-Type2-(LaId)4-L21K	CC-Type2-(LaId)4-L7Y	CC-Type2-(LaId)4-L28Y
Peptide ID	4	7	9	15	17	21	25	26	29	32	41	46
PDB Code	7NFG	7NFF	7NFH	8A09	7NFO	7NFN	7NFL	7NFK	7NFP	7NFM	7NFI	7NFJ
Beamline	IO4-1	IO4-1	IO4-1	IO4	IO4	IO4	IO4-1	IO4-1	IO4-1	IO2	IO4-1	IO4-1
Wavelength (Å)	0.9282	0.9174	0.9282	0.9795	0.9795	0.9795	0.9159	0.9159	0.91	0.9795	0.9159	0.9159
Resolution range (Å)	14.41-1.09 [14.41-5.97] (1.11-1.09)	63.74-1.55 [63.74-6.93] (1.59-1.55)	55.94-1.62 [55.94-7.24] (1.66-1.62)	32.85 - 1.35 (1.398 - 1.35)	40.40-1.37 [40.40-6.13] (1.41-1.37)	44.12-1.45 [44.12-7.94] (1.47-1.45)	44.51-1.44 [44.51-6.44] (1.48-1.44)	44.92-1.30 [44.92-5.81] (1.33-1.30)	44.67-1.43 [44.67-7.83] (1.45-1.43)	44.90-1.45 [44.90-7.94] (1.47-1.45)	44.41-1.42 [44.41-6.35] (1.46-1.42)	45.58-1.19 [48.48-5.32] (1.22-1.19)
Space group	P 21 21 21	I 4 2 2	P 31 2 1	R 3	P 21 21 2	P 1	I 4 2 2	I 4 2 2	C 2 2 21	P 1	I 4 2 2	P 21 21 2
Unit cell lengths (Å)	31.67 57.24 91.77	47.43 47.43 127.52	77.92 77.92 100.02	53.71 53.71 46.39	40.64 43.4 40.4	47.90 47.91 62.28	47.47 47.47 127.7	47.98 47.98 127.82	62.2 130.6 61.1	47.93 47.96 72.15	47.39 47.39 127.16	48.54 130.42 38.45
Unit cell angles (°)	90 90 90	90 90 90	90 90 120	90 90 120	90 90 90	67.39 67.49 77.73	90 90 90	90 90 90	90 90 90	70.57 70.63 90.10	90 90 90	90 90 90
Total reflections	825793 [5634] (35855)	258060 [3502] (11768)	876739 [10368] (56342)	56745 (4907)	188135 [2306] (7337)	276234 [1813] (10591)	329222 [4189] (20485)	457735 [4687] (28159)	219493 [1600] (7730)	335828 [1964] (16297)	291949 [3941] (13515)	838620 [10835] (30246)
Unique reflections	70145 [476] (3381)	10901 [163] (711)	45086 [596] (3297)	10984 (1089)	15267 [209] (932)	79988 [502] (3511)	13654 [202] (972)	18806 [268] (1364)	46158 [330] (2238)	95381 [585] 4600	14194 [207] (1022)	78107 [1015] (5251)
Multiplicity	11.8 [11.8] (10.6)	23.7 [21.5] (16.6)	19.4 [17.4] (17.1)	5.2 (4.5)	12.3 [11.0] (7.9)	3.5 [3.6] (3.0)	24.1 [20.7] (21.1)	24.3 [17.5] (20.6)	4.8 [4.8] (3.5)	3.5 [3.4] (3.5)	20.6 [19.0] (13.2)	10.7 [10.7] (5.8)
Completeness (%)	99.5 [93.1] (98.8)	98.7 [99.9] (87.6)	99.7 [99.9] (99.1)	99.79 (99.91)	98.1 [95.2] (83.8)	95.9 [99.2] (86.6)	99.7 [99.8] (99.1)	99.5 [99.7] (99.8)	99.5 [99.4] 98.0	94.9 [96.5] (93.1)	100.0 [99.7] (100.0)	98.5 [98.1] (91.2)
Mean I/sigma (I)	13.8 [53.1] (1.7)	20.7 [63.7] (0.8)	16.4 [75.9] (1.0)	13.01 (0.77)	13.3 [40.5] (0.8)	10.6 [24.1] (1.6)	14.5 [48.7] (0.6)	33.4 [82.2] (1.3)	11.1 [19.9] 2.5	10.2 [23.3] (1.7)	24.6 [72.7] (0.8)	18.0 [54.5] (1.6)
Wilson B-factor (Å2)	13.25	27.13	25.77	20.91	18.18	16.22	24.63	22.88	12.75	23.52	25.45	17.62
R-merge (I)	0.070 [0.051] (1.430)	0.065 [0.031] (3.095)	0.106 [0.026] (4.135)	0.1462 (1.009)	0.086 [0.038] (2.370)	0.051 [0.029] (0.643)	0.125 [0.032] (13.991)	0.047 [0.057] (2.644)	0.075 [0.056] (0.568)	0.053 [0.062] (0.727)	0.048 [0.023] (4.984)	0.043 [0.047] (0.893)
R-meas (I)	0.073 [0.053] (1.502)	0.066 [0.032] (3.194)	0.109 [0.027] (4.263)	0.162 (1.145)	0.090 [0.040] (2.533)	0.060 [0.035] (0.783)	0.128 [0.034] (14.351)	0.048 [0.059] (2.710)	0.084 [0.068] (0.668)	0.063 [0.073] (0.859)	0.049 [0.023] (5.183)	0.046 [0.051] (0.982)
R-pim	0.021 [0.015] (0.454)	0.014 [0.008] (0.760)	0.025 [0.007] (1.028)	0.06936 (0.5337)	0.025 [0.012] (0.856)	0.032 [0.019] (0.440)	0.026 [0.008] (3.129)	0.010 [0.015] (0.590)	0.038 [0.037] (0.344)	0.033 [0.038] (0.453)	0.011 [0.006] (1.403)	0.013 [0.020] (0.397)
CC1/2	0.999 [0.998] (0.321)	1.000 [0.999] (0.488)	1.000 [1.000] (0.489)	0.988 (0.529)	0.999 [1.000] (0.327)	0.998 [0.998] (0.715)	0.999 [1.000] (0.591)	0.999 [0.998] (0.642)	0.997 [0.989] (0.799)	0.996 [0.992] (0.752)	1.000 [1.000] (0.445)	0.997 [0.983] (0.723)
CC*	1 (0.785)	1 (0.824)	1 (0.839)	0.997 (0.832)	1 (0.723)	0.999 (0.913)	1 (0.954)	1 (0.911)	1 (0.942)	0.999 (0.973)	1 (0.925)	0.999 (0.91)
Reflections used in refinement	70076 (6859)	10901 (963)	45044 (4410)	10961 (1088)	15243 (1279)	79988 (7468)	13645 (1289)	18806 (1826)	46148 (4510)	95110 (9248)	14194 (1373)	77985 (6273)
Reflections used for R-free	3529 (347)	507 (41)	2185 (239)	561 (45)	705 (50)	3967 (437)	666 (67)	953 (86)	2294 (220)	1882 (184)	729 (65)	3745 (331)
R-work	0.1414 (0.3070)	0.1876 (0.3381)	0.1877 (0.4911)	0.1861 (0.3317)	0.1813 (0.3595)	0.1338 (0.2287)	0.1790 (0.3975)	0.1848 (0.3439)	0.1560 (0.1970)	0.2210 (0.4174)	0.1750 (0.3225)	0.1675 (0.4660)
R-free	0.1695 (0.3388)	0.1986 (0.4069)	0.2517 (0.4548)	0.1951 (0.3485)	0.1954 (0.4090)	0.1777 (0.2778)	0.2125 (0.4277)	0.1981 (0.3312)	0.1870 (0.2387)	0.2578 (0.4300)	0.2178 (0.2610)	0.2039 (0.4849)
CC(work)	0.951 (0.734)	0.918 (0.731)	0.935 (0.676)	0.945 (0.664)	0.938 (0.653)	0.958 (0.889)	0.942 (0.457)	0.926 (0.851)	0.827 (0.832)	0.953 (0.762)	0.919 (0.813)	0.955 (0.794)
CC(free)	0.954 (0.742)	0.963 (0.601)	0.936 (0.734)	0.962 (0.646)	0.940 (0.521)	0.943 (0.850)	0.965 (0.488)	0.893 (0.902)	0.841 (0.830)	0.958 (0.777)	0.928 (0.908)	0.944 (0.760)
Number of non-hydrogen atoms	1618	573	1926	501	762	3993	513	554	1898	4446	540	1829
macromolecules	1421	507	1666	463	690	3517	469	474	1642	4158	487	1699
Ligands	25	32	166	18	10	98	6	26	33	48	6	20
Solvent	172	34	94	20	62	378	38	54	223	240	47	110
Protein residues	189	62	218	60	94	428	62	60	217	496	60	218
RMS(bonds)	0.027	0.019	0.022	0.01	0.014	0.015	0.016	0.016	0.006	0.014	0.015	0.018
RMS(angles)	2.12	2.04	2.32	1.47	1.6	1.75	1.64	1.55	0.96	1.62	1.52	1.68
Ramachandran favoured (%)	100	100	100	100	98.81	99.48	100	100	100	100	100	100
Ramachandran allowed (%)	0	0	0	0	1.19	0.52	0	0	0	0	0	0
Ramachandran outliers (%)	0	0	0	0	0	0	0	0	0	0	0	0
Rotamer outliers (%)	0	0	1.52	0	0	0.97	0	0	0	0.52	0	1.99
Clashscore	2.94	9.01	3.71	4.01	2.75	7.11	3.1	8.63	6.18	2.71	1.97	4.51
Average B-factor	21.87	35.24	35.76	28.99	20.92	22.92	34.75	28.6	18.3	28.79	33	31.12
macromolecules	19.76	34.36	33.88	28.7	19.65	21.12	33.37	25.99	16.29	28.09	31.17	29.55
ligands	43.88	35.27	48.95	28.82	30.59	38.92	44.05	43.61	43.49	39.92	41.4	67.19
solvent	36.17	48.3	45.7	35.85	33.51	35.51	50.4	44.25	29.44	38.75	50.87	48.75
Number of TLS groups		2		2
Data in square brackets [ ] and parentheses ( ) represent statistical data related to inner and outer shells, respectively. Non bracketed data represent overall statistical data.
