# Supplementary material for: Differential sensing with arrays of de novo designed peptide assemblies
Source: Nat Commun. 2023 Jan 24;14:383. doi: 10.1038/s41467-023-36024-y (PMC9873944; doi:10.1038/s41467-023-36024-y)
Supplement: Supplementary file 7 — Source Data [file 41467_2023_36024_MOESM7_ESM.zip]

Archive with 2,650 entries (2,498 files):
- Source_data/
- __MACOSX/._Source_data
- Source_data/4_Tea_data/
- __MACOSX/Source_data/._4_Tea_data
- Source_data/6_MALDI/
- __MACOSX/Source_data/._6_MALDI
- Source_data/2_Fatty_acid_data/
- __MACOSX/Source_data/._2_Fatty_acid_data
- Source_data/.DS_Store
- __MACOSX/Source_data/._.DS_Store
- Source_data/1_Amino_acid_data/
- __MACOSX/Source_data/._1_Amino_acid_data
- Source_data/7_HPLC/
- __MACOSX/Source_data/._7_HPLC
- Source_data/8_Circular_dichroism/
- __MACOSX/Source_data/._8_Circular_dichroism
- Source_data/9_Analytical_ultracentrifugation/
- __MACOSX/Source_data/._9_Analytical_ultracentrifugation
- Source_data/3_CHO_data/
- __MACOSX/Source_data/._3_CHO_data
- Source_data/5_NASH_data/
- __MACOSX/Source_data/._5_NASH_data
- Source_data/4_Tea_data/Black_Sainsburysgold_repeat_5.xlsx
- __MACOSX/Source_data/4_Tea_data/._Black_Sainsburysgold_repeat_5.xlsx
- Source_data/4_Tea_data/Black_Diplomat_repeat_6.xlsx
- __MACOSX/Source_data/4_Tea_data/._Black_Diplomat_repeat_6.xlsx
- Source_data/4_Tea_data/Green_Clipper_repeat_3.xlsx
- __MACOSX/Source_data/4_Tea_data/._Green_Clipper_repeat_3.xlsx
- Source_data/4_Tea_data/Green_Tetley_repeat_2.xlsx
- __MACOSX/Source_data/4_Tea_data/._Green_Tetley_repeat_2.xlsx
- Source_data/4_Tea_data/Grey_Clipper_repeat_2.xlsx
- __MACOSX/Source_data/4_Tea_data/._Grey_Clipper_repeat_2.xlsx
- Source_data/4_Tea_data/Grey_Asda_repeat_5.xlsx
- __MACOSX/Source_data/4_Tea_data/._Grey_Asda_repeat_5.xlsx
- Source_data/4_Tea_data/Green_Sainsburys_repeat_3.xlsx
- __MACOSX/Source_data/4_Tea_data/._Green_Sainsburys_repeat_3.xlsx
- Source_data/4_Tea_data/Black_Pukka_repeat_1.xlsx
- __MACOSX/Source_data/4_Tea_data/._Black_Pukka_repeat_1.xlsx
- Source_data/4_Tea_data/Grey_Devonshire_repeat_5.xlsx
- __MACOSX/Source_data/4_Tea_data/._Grey_Devonshire_repeat_5.xlsx
- Source_data/4_Tea_data/Grey_Mands_repeat_1.xlsx
- __MACOSX/Source_data/4_Tea_data/._Grey_Mands_repeat_1.xlsx
- Source_data/4_Tea_data/Grey_Pukka_repeat_4.xlsx
- __MACOSX/Source_data/4_Tea_data/._Grey_Pukka_repeat_4.xlsx
- Source_data/4_Tea_data/Grey_Coop_repeat_1.xlsx
- __MACOSX/Source_data/4_Tea_data/._Grey_Coop_repeat_1.xlsx
- Source_data/4_Tea_data/Black_Clipper_repeat_3.xlsx
- __MACOSX/Source_data/4_Tea_data/._Black_Clipper_repeat_3.xlsx
- Source_data/4_Tea_data/Black_Yorkshire_repeat_3.xlsx
- __MACOSX/Source_data/4_Tea_data/._Black_Yorkshire_repeat_3.xlsx
- Source_data/4_Tea_data/Green_Handb_repeat_1.xlsx
- __MACOSX/Source_data/4_Tea_data/._Green_Handb_repeat_1.xlsx
- Source_data/4_Tea_data/Black_Tetley_repeat_3.xlsx
- __MACOSX/Source_data/4_Tea_data/._Black_Tetley_repeat_3.xlsx
- Source_data/4_Tea_data/Black_Pgtips_repeat_6.xlsx
- __MACOSX/Source_data/4_Tea_data/._Black_Pgtips_repeat_6.xlsx
- Source_data/4_Tea_data/Green_Qi_repeat_6.xlsx
- __MACOSX/Source_data/4_Tea_data/._Green_Qi_repeat_6.xlsx
- Source_data/4_Tea_data/Grey_Tesco_repeat_1.xlsx
- __MACOSX/Source_data/4_Tea_data/._Grey_Tesco_repeat_1.xlsx
- Source_data/4_Tea_data/Black_Twinings_repeat_1.xlsx
- __MACOSX/Source_data/4_Tea_data/._Black_Twinings_repeat_1.xlsx
- Source_data/4_Tea_data/Green_Dragonfly_repeat_4.xlsx
- __MACOSX/Source_data/4_Tea_data/._Green_Dragonfly_repeat_4.xlsx
- Source_data/4_Tea_data/Green_Joes_repeat_3.xlsx
- __MACOSX/Source_data/4_Tea_data/._Green_Joes_repeat_3.xlsx
- Source_data/4_Tea_data/Grey_Joes_repeat_3.xlsx
- __MACOSX/Source_data/4_Tea_data/._Grey_Joes_repeat_3.xlsx
- Source_data/4_Tea_data/Black_Dragonfly_repeat_5.xlsx
- __MACOSX/Source_data/4_Tea_data/._Black_Dragonfly_repeat_5.xlsx
- Source_data/4_Tea_data/Black_Tesco_repeat_4.xlsx
- __MACOSX/Source_data/4_Tea_data/._Black_Tesco_repeat_4.xlsx
- Source_data/4_Tea_data/Black_Dragonfly_repeat_4.xlsx
- __MACOSX/Source_data/4_Tea_data/._Black_Dragonfly_repeat_4.xlsx
- Source_data/4_Tea_data/Black_Tesco_repeat_5.xlsx
- __MACOSX/Source_data/4_Tea_data/._Black_Tesco_repeat_5.xlsx
- Source_data/4_Tea_data/Grey_Joes_repeat_2.xlsx
- __MACOSX/Source_data/4_Tea_data/._Grey_Joes_repeat_2.xlsx
- Source_data/4_Tea_data/Green_Joes_repeat_2.xlsx
- __MACOSX/Source_data/4_Tea_data/._Green_Joes_repeat_2.xlsx
- Source_data/4_Tea_data/Green_Dragonfly_repeat_5.xlsx
- __MACOSX/Source_data/4_Tea_data/._Green_Dragonfly_repeat_5.xlsx
- Source_data/4_Tea_data/Black_Tetley_repeat_2.xlsx
- __MACOSX/Source_data/4_Tea_data/._Black_Tetley_repeat_2.xlsx
- Source_data/4_Tea_data/Black_Clipper_repeat_2.xlsx
- __MACOSX/Source_data/4_Tea_data/._Black_Clipper_repeat_2.xlsx
- Source_data/4_Tea_data/Black_Yorkshire_repeat_2.xlsx
- __MACOSX/Source_data/4_Tea_data/._Black_Yorkshire_repeat_2.xlsx
- Source_data/4_Tea_data/Grey_Diplomat_repeat_6.xlsx
- __MACOSX/Source_data/4_Tea_data/._Grey_Diplomat_repeat_6.xlsx
- Source_data/4_Tea_data/Green_Diplomat_repeat_6.xlsx
- __MACOSX/Source_data/4_Tea_data/._Green_Diplomat_repeat_6.xlsx
- Source_data/4_Tea_data/Grey_Pukka_repeat_5.xlsx
- __MACOSX/Source_data/4_Tea_data/._Grey_Pukka_repeat_5.xlsx
- Source_data/4_Tea_data/Grey_Devonshire_repeat_4.xlsx
- __MACOSX/Source_data/4_Tea_data/._Grey_Devonshire_repeat_4.xlsx
- Source_data/4_Tea_data/Green_Sainsburys_repeat_2.xlsx
- __MACOSX/Source_data/4_Tea_data/._Green_Sainsburys_repeat_2.xlsx
- Source_data/4_Tea_data/Grey_Asda_repeat_4.xlsx
- __MACOSX/Source_data/4_Tea_data/._Grey_Asda_repeat_4.xlsx
- Source_data/4_Tea_data/Grey_Clipper_repeat_3.xlsx
- __MACOSX/Source_data/4_Tea_data/._Grey_Clipper_repeat_3.xlsx
- Source_data/4_Tea_data/Green_Tetley_repeat_3.xlsx
- __MACOSX/Source_data/4_Tea_data/._Green_Tetley_repeat_3.xlsx
- Source_data/4_Tea_data/Grey_Twinings_repeat_1.xlsx
- __MACOSX/Source_data/4_Tea_data/._Grey_Twinings_repeat_1.xlsx
- Source_data/4_Tea_data/Green_Twinings_repeat_1.xlsx
- __MACOSX/Source_data/4_Tea_data/._Green_Twinings_repeat_1.xlsx
- Source_data/4_Tea_data/Green_Clipper_repeat_2.xlsx
- __MACOSX/Source_data/4_Tea_data/._Green_Clipper_repeat_2.xlsx
- Source_data/4_Tea_data/Black_Sainsburysgold_repeat_4.xlsx
- __MACOSX/Source_data/4_Tea_data/._Black_Sainsburysgold_repeat_4.xlsx
- Source_data/4_Tea_data/Green_Doubledragon_repeat_1.xlsx
- __MACOSX/Source_data/4_Tea_data/._Green_Doubledragon_repeat_1.xlsx
- Source_data/4_Tea_data/Grey_Devonshire_repeat_3.xlsx
- __MACOSX/Source_data/4_Tea_data/._Grey_Devonshire_repeat_3.xlsx
- Source_data/4_Tea_data/Grey_Pukka_repeat_2.xlsx
- __MACOSX/Source_data/4_Tea_data/._Grey_Pukka_repeat_2.xlsx
- Source_data/4_Tea_data/Green_Diplomat_repeat_1.xlsx
- __MACOSX/Source_data/4_Tea_data/._Green_Diplomat_repeat_1.xlsx
- Source_data/4_Tea_data/Grey_Diplomat_repeat_1.xlsx
- __MACOSX/Source_data/4_Tea_data/._Grey_Diplomat_repeat_1.xlsx
- Source_data/4_Tea_data/Black_Clipper_repeat_5.xlsx
- __MACOSX/Source_data/4_Tea_data/._Black_Clipper_repeat_5.xlsx
- Source_data/4_Tea_data/Black_Yorkshire_repeat_5.xlsx
- __MACOSX/Source_data/4_Tea_data/._Black_Yorkshire_repeat_5.xlsx
- Source_data/4_Tea_data/Black_Tetley_repeat_5.xlsx
- __MACOSX/Source_data/4_Tea_data/._Black_Tetley_repeat_5.xlsx
- Source_data/4_Tea_data/Green_Dragonfly_repeat_2.xlsx
- __MACOSX/Source_data/4_Tea_data/._Green_Dragonfly_repeat_2.xlsx
- Source_data/4_Tea_data/Green_Joes_repeat_5.xlsx
- __MACOSX/Source_data/4_Tea_data/._Green_Joes_repeat_5.xlsx
- Source_data/4_Tea_data/Grey_Joes_repeat_5.xlsx
- __MACOSX/Source_data/4_Tea_data/._Grey_Joes_repeat_5.xlsx
- Source_data/4_Tea_data/Black_Tesco_repeat_2.xlsx
- __MACOSX/Source_data/4_Tea_data/._Black_Tesco_repeat_2.xlsx
- Source_data/4_Tea_data/Black_Dragonfly_repeat_3.xlsx
- __MACOSX/Source_data/4_Tea_data/._Black_Dragonfly_repeat_3.xlsx
- Source_data/4_Tea_data/Green_Doubledragon_repeat_6.xlsx
- __MACOSX/Source_data/4_Tea_data/._Green_Doubledragon_repeat_6.xlsx
- Source_data/4_Tea_data/Black_Sainsburysgold_repeat_3.xlsx
- __MACOSX/Source_data/4_Tea_data/._Black_Sainsburysgold_repeat_3.xlsx
- Source_data/4_Tea_data/Green_Clipper_repeat_5.xlsx
- __MACOSX/Source_data/4_Tea_data/._Green_Clipper_repeat_5.xlsx
- Source_data/4_Tea_data/Green_Twinings_repeat_6.xlsx
- __MACOSX/Source_data/4_Tea_data/._Green_Twinings_repeat_6.xlsx
- Source_data/4_Tea_data/Grey_Twinings_repeat_6.xlsx
- __MACOSX/Source_data/4_Tea_data/._Grey_Twinings_repeat_6.xlsx
- Source_data/4_Tea_data/Green_Tetley_repeat_4.xlsx
- __MACOSX/Source_data/4_Tea_data/._Green_Tetley_repeat_4.xlsx
- Source_data/4_Tea_data/Grey_Clipper_repeat_4.xlsx
- __MACOSX/Source_data/4_Tea_data/._Grey_Clipper_repeat_4.xlsx
- Source_data/4_Tea_data/Grey_Asda_repeat_3.xlsx
- __MACOSX/Source_data/4_Tea_data/._Grey_Asda_repeat_3.xlsx
- Source_data/4_Tea_data/Green_Sainsburys_repeat_5.xlsx
- __MACOSX/Source_data/4_Tea_data/._Green_Sainsburys_repeat_5.xlsx
- Source_data/4_Tea_data/Green_Sainsburys_repeat_4.xlsx
- __MACOSX/Source_data/4_Tea_data/._Green_Sainsburys_repeat_4.xlsx
- Source_data/4_Tea_data/Grey_Asda_repeat_2.xlsx
- __MACOSX/Source_data/4_Tea_data/._Grey_Asda_repeat_2.xlsx
- Source_data/4_Tea_data/Grey_Clipper_repeat_5.xlsx
- __MACOSX/Source_data/4_Tea_data/._Grey_Clipper_repeat_5.xlsx
- Source_data/4_Tea_data/Green_Tetley_repeat_5.xlsx
- __MACOSX/Source_data/4_Tea_data/._Green_Tetley_repeat_5.xlsx
- Source_data/4_Tea_data/Green_Clipper_repeat_4.xlsx
- __MACOSX/Source_data/4_Tea_data/._Green_Clipper_repeat_4.xlsx
- Source_data/4_Tea_data/Black_Diplomat_repeat_1.xlsx
- __MACOSX/Source_data/4_Tea_data/._Black_Diplomat_repeat_1.xlsx
- Source_data/4_Tea_data/Black_Sainsburysgold_repeat_2.xlsx
- __MACOSX/Source_data/4_Tea_data/._Black_Sainsburysgold_repeat_2.xlsx
- Source_data/4_Tea_data/Black_Tesco_repeat_3.xlsx
- __MACOSX/Source_data/4_Tea_data/._Black_Tesco_repeat_3.xlsx
- Source_data/4_Tea_data/Black_Dragonfly_repeat_2.xlsx
- __MACOSX/Source_data/4_Tea_data/._Black_Dragonfly_repeat_2.xlsx
- Source_data/4_Tea_data/Grey_Joes_repeat_4.xlsx
- __MACOSX/Source_data/4_Tea_data/._Grey_Joes_repeat_4.xlsx
- Source_data/4_Tea_data/Green_Joes_repeat_4.xlsx
- __MACOSX/Source_data/4_Tea_data/._Green_Joes_repeat_4.xlsx
- Source_data/4_Tea_data/Green_Dragonfly_repeat_3.xlsx
- __MACOSX/Source_data/4_Tea_data/._Green_Dragonfly_repeat_3.xlsx
- Source_data/4_Tea_data/Grey_Tesco_repeat_6.xlsx
- __MACOSX/Source_data/4_Tea_data/._Grey_Tesco_repeat_6.xlsx
- Source_data/4_Tea_data/Black_Twinings_repeat_6.xlsx
- __MACOSX/Source_data/4_Tea_data/._Black_Twinings_repeat_6.xlsx
- Source_data/4_Tea_data/Black_Tetley_repeat_4.xlsx
- __MACOSX/Source_data/4_Tea_data/._Black_Tetley_repeat_4.xlsx
- Source_data/4_Tea_data/Green_Qi_repeat_1.xlsx
- __MACOSX/Source_data/4_Tea_data/._Green_Qi_repeat_1.xlsx
- Source_data/4_Tea_data/Black_Pgtips_repeat_1.xlsx
- __MACOSX/Source_data/4_Tea_data/._Black_Pgtips_repeat_1.xlsx
- Source_data/4_Tea_data/Green_Handb_repeat_6.xlsx
- __MACOSX/Source_data/4_Tea_data/._Green_Handb_repeat_6.xlsx
- Source_data/4_Tea_data/Black_Clipper_repeat_4.xlsx
- __MACOSX/Source_data/4_Tea_data/._Black_Clipper_repeat_4.xlsx
- Source_data/4_Tea_data/Black_Yorkshire_repeat_4.xlsx
- __MACOSX/Source_data/4_Tea_data/._Black_Yorkshire_repeat_4.xlsx
- Source_data/4_Tea_data/Grey_Pukka_repeat_3.xlsx
- __MACOSX/Source_data/4_Tea_data/._Grey_Pukka_repeat_3.xlsx
- Source_data/4_Tea_data/Grey_Coop_repeat_6.xlsx
- __MACOSX/Source_data/4_Tea_data/._Grey_Coop_repeat_6.xlsx
- Source_data/4_Tea_data/Grey_Devonshire_repeat_2.xlsx
- __MACOSX/Source_data/4_Tea_data/._Grey_Devonshire_repeat_2.xlsx
- Source_data/4_Tea_data/Grey_Mands_repeat_6.xlsx
- __MACOSX/Source_data/4_Tea_data/._Grey_Mands_repeat_6.xlsx
- Source_data/4_Tea_data/Black_Pukka_repeat_6.xlsx
- __MACOSX/Source_data/4_Tea_data/._Black_Pukka_repeat_6.xlsx
- Source_data/4_Tea_data/Black_Dragonfly_repeat_1.xlsx
- __MACOSX/Source_data/4_Tea_data/._Black_Dragonfly_repeat_1.xlsx
- Source_data/4_Tea_data/Grey_Tesco_repeat_5.xlsx
- __MACOSX/Source_data/4_Tea_data/._Grey_Tesco_repeat_5.xlsx
- Source_data/4_Tea_data/Black_Twinings_repeat_5.xlsx
- __MACOSX/Source_data/4_Tea_data/._Black_Twinings_repeat_5.xlsx
- Source_data/4_Tea_data/Black_Pgtips_repeat_2.xlsx
- __MACOSX/Source_data/4_Tea_data/._Black_Pgtips_repeat_2.xlsx
- Source_data/4_Tea_data/Green_Qi_repeat_2.xlsx
- __MACOSX/Source_data/4_Tea_data/._Green_Qi_repeat_2.xlsx
- Source_data/4_Tea_data/Green_Handb_repeat_5.xlsx
- __MACOSX/Source_data/4_Tea_data/._Green_Handb_repeat_5.xlsx
- Source_data/4_Tea_data/Green_Diplomat_repeat_3.xlsx
- __MACOSX/Source_data/4_Tea_data/._Green_Diplomat_repeat_3.xlsx
- Source_data/4_Tea_data/Grey_Diplomat_repeat_3.xlsx
- __MACOSX/Source_data/4_Tea_data/._Grey_Diplomat_repeat_3.xlsx
- Source_data/4_Tea_data/Grey_Coop_repeat_5.xlsx
- __MACOSX/Source_data/4_Tea_data/._Grey_Coop_repeat_5.xlsx
- Source_data/4_Tea_data/Grey_Devonshire_repeat_1.xlsx
- __MACOSX/Source_data/4_Tea_data/._Grey_Devonshire_repeat_1.xlsx
- Source_data/4_Tea_data/Grey_Mands_repeat_5.xlsx
- __MACOSX/Source_data/4_Tea_data/._Grey_Mands_repeat_5.xlsx
- Source_data/4_Tea_data/Black_Pukka_repeat_5.xlsx
- __MACOSX/Source_data/4_Tea_data/._Black_Pukka_repeat_5.xlsx
- Source_data/4_Tea_data/Grey_Asda_repeat_1.xlsx
- __MACOSX/Source_data/4_Tea_data/._Grey_Asda_repeat_1.xlsx
- Source_data/4_Tea_data/Grey_Clipper_repeat_6.xlsx
- __MACOSX/Source_data/4_Tea_data/._Grey_Clipper_repeat_6.xlsx
- Source_data/4_Tea_data/Green_Tetley_repeat_6.xlsx
- __MACOSX/Source_data/4_Tea_data/._Green_Tetley_repeat_6.xlsx
- Source_data/4_Tea_data/Green_Twinings_repeat_4.xlsx
- __MACOSX/Source_data/4_Tea_data/._Green_Twinings_repeat_4.xlsx
- Source_data/4_Tea_data/Grey_Twinings_repeat_4.xlsx
- __MACOSX/Source_data/4_Tea_data/._Grey_Twinings_repeat_4.xlsx
- Source_data/4_Tea_data/Black_Diplomat_repeat_2.xlsx
- __MACOSX/Source_data/4_Tea_data/._Black_Diplomat_repeat_2.xlsx
- Source_data/4_Tea_data/Black_Sainsburysgold_repeat_1.xlsx
- __MACOSX/Source_data/4_Tea_data/._Black_Sainsburysgold_repeat_1.xlsx
- Source_data/4_Tea_data/Green_Doubledragon_repeat_4.xlsx
- __MACOSX/Source_data/4_Tea_data/._Green_Doubledragon_repeat_4.xlsx
- Source_data/4_Tea_data/Green_Doubledragon_repeat_5.xlsx
- __MACOSX/Source_data/4_Tea_data/._Green_Doubledragon_repeat_5.xlsx
- Source_data/4_Tea_data/Black_Diplomat_repeat_3.xlsx
- __MACOSX/Source_data/4_Tea_data/._Black_Diplomat_repeat_3.xlsx
- Source_data/4_Tea_data/Green_Clipper_repeat_6.xlsx
- __MACOSX/Source_data/4_Tea_data/._Green_Clipper_repeat_6.xlsx
- Source_data/4_Tea_data/Green_Twinings_repeat_5.xlsx
- __MACOSX/Source_data/4_Tea_data/._Green_Twinings_repeat_5.xlsx
- Source_data/4_Tea_data/Grey_Twinings_repeat_5.xlsx
- __MACOSX/Source_data/4_Tea_data/._Grey_Twinings_repeat_5.xlsx
- Source_data/4_Tea_data/Green_Sainsburys_repeat_6.xlsx
- __MACOSX/Source_data/4_Tea_data/._Green_Sainsburys_repeat_6.xlsx
- Source_data/4_Tea_data/_README.txt
- __MACOSX/Source_data/4_Tea_data/.__README.txt
- Source_data/4_Tea_data/Black_Pukka_repeat_4.xlsx
- __MACOSX/Source_data/4_Tea_data/._Black_Pukka_repeat_4.xlsx
- Source_data/4_Tea_data/Grey_Mands_repeat_4.xlsx
- __MACOSX/Source_data/4_Tea_data/._Grey_Mands_repeat_4.xlsx
- Source_data/4_Tea_data/Grey_Coop_repeat_4.xlsx
- __MACOSX/Source_data/4_Tea_data/._Grey_Coop_repeat_4.xlsx
- Source_data/4_Tea_data/Grey_Pukka_repeat_1.xlsx
- __MACOSX/Source_data/4_Tea_data/._Grey_Pukka_repeat_1.xlsx
- Source_data/4_Tea_data/Green_Diplomat_repeat_2.xlsx
- __MACOSX/Source_data/4_Tea_data/._Green_Diplomat_repeat_2.xlsx
- Source_data/4_Tea_data/Grey_Diplomat_repeat_2.xlsx
- __MACOSX/Source_data/4_Tea_data/._Grey_Diplomat_repeat_2.xlsx
- Source_data/4_Tea_data/Black_Yorkshire_repeat_6.xlsx
- __MACOSX/Source_data/4_Tea_data/._Black_Yorkshire_repeat_6.xlsx
- Source_data/4_Tea_data/Black_Clipper_repeat_6.xlsx
- __MACOSX/Source_data/4_Tea_data/._Black_Clipper_repeat_6.xlsx
- Source_data/4_Tea_data/Green_Handb_repeat_4.xlsx
- __MACOSX/Source_data/4_Tea_data/._Green_Handb_repeat_4.xlsx
- Source_data/4_Tea_data/Black_Pgtips_repeat_3.xlsx
- __MACOSX/Source_data/4_Tea_data/._Black_Pgtips_repeat_3.xlsx
- Source_data/4_Tea_data/Green_Qi_repeat_3.xlsx
- __MACOSX/Source_data/4_Tea_data/._Green_Qi_repeat_3.xlsx
- Source_data/4_Tea_data/Black_Tetley_repeat_6.xlsx
- __MACOSX/Source_data/4_Tea_data/._Black_Tetley_repeat_6.xlsx
- Source_data/4_Tea_data/Grey_Tesco_repeat_4.xlsx
- __MACOSX/Source_data/4_Tea_data/._Grey_Tesco_repeat_4.xlsx
- Source_data/4_Tea_data/Black_Twinings_repeat_4.xlsx
- __MACOSX/Source_data/4_Tea_data/._Black_Twinings_repeat_4.xlsx
- Source_data/4_Tea_data/Green_Dragonfly_repeat_1.xlsx
- __MACOSX/Source_data/4_Tea_data/._Green_Dragonfly_repeat_1.xlsx
- Source_data/4_Tea_data/Green_Joes_repeat_6.xlsx
- __MACOSX/Source_data/4_Tea_data/._Green_Joes_repeat_6.xlsx
- Source_data/4_Tea_data/Grey_Joes_repeat_6.xlsx
- __MACOSX/Source_data/4_Tea_data/._Grey_Joes_repeat_6.xlsx
- Source_data/4_Tea_data/Black_Tesco_repeat_1.xlsx
- __MACOSX/Source_data/4_Tea_data/._Black_Tesco_repeat_1.xlsx
- Source_data/4_Tea_data/Green_Sainsburys_repeat_1.xlsx
- __MACOSX/Source_data/4_Tea_data/._Green_Sainsburys_repeat_1.xlsx
- Source_data/4_Tea_data/Grey_Twinings_repeat_2.xlsx
- __MACOSX/Source_data/4_Tea_data/._Grey_Twinings_repeat_2.xlsx
[truncated: 2,350 more entries]
