# Supplementary material for: Differential sensing with arrays of de novo designed peptide assemblies
Source: Nat Commun. 2023 Jan 24;14:383. doi: 10.1038/s41467-023-36024-y (PMC9873944; doi:10.1038/s41467-023-36024-y)
Supplement: Supplementary file 7 — Source Data [file 41467_2023_36024_MOESM7_ESM.zip › Source_data/4_Tea_data/Black_Sainsburysgold_repeat_5.xlsx]

## Sheet: End point
User: USER
Path: C:\Program Files (x86)\BMG\CLARIOstar\User\Data\
Test ID: 6682
Test Name: JMF_DPH_384_G1000
Date: 15/05/2019
Time: 12:22:25
ID1: 190515_Black_SainsburysGold
Fluorescence (FI)
	1. Raw Data (350-15/450-20)
	1	2	3	4	5	6	7	8	9	10	11	12	13	14	15	16	17	18	19	20	21	22	23	24
A	150	2860	154	3811	151	3966	106	6059	153	3865	157	3803	151	3931	108	5324	161	3788	163	3697	160	3795	178	3738
B	8974	634	11567	870	11564	938	17032	1825	11797	991	11211	721	11619	951	17245	1955	11040	916	9656	887	10169	941	10359	990
C	145	477	152	565	148	527	116	1871	148	638	146	614	159	627	119	1716	166	581	168	601	165	549	171	614
D	385	4339	447	5977	449	5993	527	10358	451	5383	453	6092	427	5691	526	10592	451	5447	422	5577	413	5263	449	5346
E	9933	1727	13513	2329	13653	2624	18082	8236	13485	2520	14280	2191	14073	2465	18254	8776	13066	2289	12414	2121	13046	1792	12827	2392
F	12779	3341	16285	6832	16810	5808	20106	15031	16399	5767	16279	4207	15974	6510	21592	14776	16482	4699	15725	4266	15698	4811	16184	5086
G	12038	5468	13053	4681	11578	5962	16726	14027	13155	6357	12957	5393	12364	6259	16593	14705	13140	6135	11818	5473	12022	5726	11902	6890
H	2229	328	2281	346	2274	338	3078	601	2324	387	2192	366	2055	353	3047	578	2114	355	1941	349	1959	336	2182	361
I	163	4008	158	3274	158	3601	108	5525	160	3417	162	3119	157	3565	99	5842	148	3109	156	3203	152	3097	170	3297
J	11679	814	10039	768	10968	802	16864	1654	10802	732	9875	677	11377	809	17209	1777	9939	748	9267	537	8549	717	9449	632
K	149	589	150	610	154	582	123	1833	167	515	162	573	155	609	118	1832	161	663	161	583	157	479	166	477
L	454	5583	428	5521	421	5773	513	10128	464	4874	482	5507	405	5624	537	10068	424	5736	410	5636	418	4706	406	5144
M	12558	1978	13015	2200	13506	2369	18333	8716	13288	2160	13113	2260	13947	2211	18164	8701	12915	1890	13271	1927	13016	1939	12227	2239
N	15322	4838	15342	6359	16609	5625	20092	15087	15928	5025	17011	5442	16479	5381	20898	15018	15979	5088	15308	4568	15412	5041	15669	5034
O	10376	4452	12703	5629	11690	4887	15887	13228	12644	5072	12606	6001	12368	4906	16256	13607	11639	5257	11715	5390	11937	5270	11199	5036
P	2068	314	2421	386	2321	341	3336	542	2486	374	2436	356	2283	354	3289	547	2030	344	2187	356	2361	374	2285	357

## Sheet: Protocol Information
Plate layout
	1:2	3:4	5:6	7:8	9:10	11:12	13:14	15:16	17:18	19:20	21:22	23:24
A:H	Black_Sainsburysgold	Black_Sainsburysgold	Black_Sainsburysgold	Blank	Black_Sainsburysgold	Black_Sainsburysgold	Black_Sainsburysgold	Blank	Black_Sainsburysgold	Black_Sainsburysgold	Black_Sainsburysgold	Black_Sainsburysgold
I:P	Black_Sainsburysgold	Black_Sainsburysgold	Black_Sainsburysgold	Blank	Black_Sainsburysgold	Black_Sainsburysgold	Black_Sainsburysgold	Blank	Black_Sainsburysgold	Black_Sainsburysgold	Black_Sainsburysgold	Black_Sainsburysgold
Peptide layout
No Pep	Pent
GRP22	Hex
GRP35	Hex2
GRP46	Hept
GRP51	24D
GRP52	24E
GRP63	24K
GRP80	17K
