# Supplementary material for: Differential sensing with arrays of de novo designed peptide assemblies
Source: Nat Commun. 2023 Jan 24;14:383. doi: 10.1038/s41467-023-36024-y (PMC9873944; doi:10.1038/s41467-023-36024-y)
Supplement: Supplementary file 7 — Source Data [file 41467_2023_36024_MOESM7_ESM.zip › Source_data/4_Tea_data/Black_Diplomat_repeat_6.xlsx]

## Sheet: End point
User: USER
Path: C:\Program Files (x86)\BMG\CLARIOstar\User\Data\
Test ID: 6719
Test Name: JMF_DPH_384_G1000
Date: 17/05/2019
Time: 12:28:56
ID1: 190517_Black_Diplomat
Fluorescence (FI)
	1. Raw Data (350-15/450-20)
	1	2	3	4	5	6	7	8	9	10	11	12	13	14	15	16	17	18	19	20	21	22	23	24
A	159	2048	160	2464	164	2549	117	4612	166	2548	172	2311	176	2414	125	4392	171	2636	181	2389	174	2639	182	2774
B	5395	437	7702	653	7468	587	11106	1063	7388	692	7447	574	7815	615	10774	1172	6645	582	6854	590	7178	594	7427	655
C	165	357	165	408	167	433	149	1025	174	429	174	436	186	431	156	1117	200	428	181	430	188	428	199	438
D	245	1238	282	1445	283	1676	298	3231	295	1649	282	1559	291	1697	293	3267	276	1638	284	1424	266	1361	301	1443
E	5012	849	6593	1577	6317	1479	8773	4999	6250	1567	6376	1475	6415	1596	8842	5193	6391	1475	6140	1446	6214	1348	6117	1677
F	5417	1783	7236	3326	7315	3359	9308	7472	7372	3096	7011	3083	7240	3239	9242	7623	7036	2997	6863	3125	6769	2907	6958	3194
G	6066	2443	6169	2416	6273	2430	8550	8723	6244	2401	6220	2418	6020	2339	8441	9028	6686	2290	6080	2386	6269	2213	5813	2545
H	1307	171	1421	172	1324	180	2193	235	1429	182	1368	182	1369	189	2088	247	1252	190	1306	183	1209	184	1364	194
I	167	2532	172	2428	165	2516	123	4291	174	2454	177	2564	182	2596	136	4375	174	2264	184	2240	182	2204	187	2489
J	8162	544	6130	527	7485	568	11012	995	7856	569	7072	676	7992	572	11601	1089	6717	624	6593	538	7318	630	6559	604
K	166	377	166	373	172	422	153	986	177	493	182	418	186	420	164	1062	186	477	194	451	191	404	198	424
L	291	1622	280	1482	279	1549	289	3110	304	1675	283	1618	282	1615	295	3128	286	1653	281	1592	275	1441	286	1406
M	6167	1363	6354	1431	6407	1493	8673	4979	6199	1391	6545	1578	6437	1613	8781	5058	6169	1261	6185	1317	6222	1467	6053	1340
N	6990	2715	7141	3178	7340	3243	9288	7668	7150	3219	7317	3447	7237	3282	9261	7721	6824	2803	6809	2775	7061	3083	7013	3028
O	5475	2833	6030	2833	5685	2632	8631	8777	6114	2740	5844	2707	5714	2377	8725	8906	5538	2380	5675	2536	5879	2557	5702	2425
P	1171	192	1499	202	1536	200	2583	220	1507	202	1344	208	1401	203	2322	243	1373	200	1403	207	1349	206	1339	210

## Sheet: Protocol Information
Plate layout
	1:2	3:4	5:6	7:8	9:10	11:12	13:14	15:16	17:18	19:20	21:22	23:24
A:H	Black_Diplomat	Black_Diplomat	Black_Diplomat	Blank	Black_Diplomat	Black_Diplomat	Black_Diplomat	Blank	Black_Diplomat	Black_Diplomat	Black_Diplomat	Black_Diplomat
I:P	Black_Diplomat	Black_Diplomat	Black_Diplomat	Blank	Black_Diplomat	Black_Diplomat	Black_Diplomat	Blank	Black_Diplomat	Black_Diplomat	Black_Diplomat	Black_Diplomat
Peptide layout
No Pep	Pent
GRP22	Hex
GRP35	Hex2
GRP46	Hept
GRP51	24D
GRP52	24E
GRP63	24K
GRP80	17K
