# Supplementary material for: Differential sensing with arrays of de novo designed peptide assemblies
Source: Nat Commun. 2023 Jan 24;14:383. doi: 10.1038/s41467-023-36024-y (PMC9873944; doi:10.1038/s41467-023-36024-y)
Supplement: Supplementary file 7 — Source Data [file 41467_2023_36024_MOESM7_ESM.zip › Source_data/4_Tea_data/Green_Clipper_repeat_3.xlsx]

## Sheet: End point
User: USER
Path: C:\Program Files (x86)\BMG\CLARIOstar\User\Data\
Test ID: 6560
Test Name: JMF_DPH_384_G1000
Date: 29/04/2019
Time: 15:32:03
ID1: 190429_Green_Clipper
Fluorescence (FI)
	1. Raw Data (350-15/450-20)
	1	2	3	4	5	6	7	8	9	10	11	12	13	14	15	16	17	18	19	20	21	22	23	24
A	150	3930	178	4366	149	4699	111	5233	146	4718	6218	4651	145	4856	115	5350	159	4815	151	4610	153	4678	159	4837
B	2490	335	3129	375	3312	348	4075	434	3070	331	3152	395	3576	395	4078	461	3337	389	2592	327	3293	399	3250	403
C	147	943	163	1311	153	1215	124	1942	155	1199	156	1163	158	1632	123	1971	165	1264	170	1150	171	1136	181	1166
D	441	5471	451	5573	450	5801	455	7096	471	5667	451	5864	446	5799	465	7365	478	5733	434	5452	417	5411	448	5404
E	12198	3726	14845	4884	14712	4851	15533	6845	15113	4892	15238	4878	15581	5042	16411	7033	15444	4936	14896	4778	15458	4688	15614	5020
F	15963	8513	17178	8772	16802	8587	18181	11569	17499	9002	17485	8876	17754	8741	18698	11497	17444	8476	17772	8820	17417	8045	17270	8605
G	11424	9135	11715	8629	11140	9767	12457	12377	11955	9917	12156	10158	12455	9362	13012	13064	12551	9944	12423	9166	12011	8848	12308	9986
H	3023	546	2895	455	3214	442	3130	465	2791	443	2767	424	2873	423	3180	467	2683	398	2682	423	2612	388	2650	422
I	161	4264	154	4224	150	4331	115	4537	146	4647	157	3930	154	4390	123	5273	153	3943	151	4334	158	4010	163	4428
J	3221	363	3342	364	3431	388	4238	464	3505	408	3404	356	3459	369	4484	516	3167	390	3101	365	2936	385	3112	347
K	158	1194	150	1133	161	1196	122	2084	162	1316	155	1238	157	1227	143	2000	164	1214	167	1235	174	1043	166	983
L	742	5739	440	5470	428	5738	435	7492	457	5966	437	5695	441	5842	437	7290	470	5812	2258	5772	422	5107	439	5242
M	14064	4335	14597	4569	14873	4650	15017	6341	14939	4660	15331	4842	15278	4819	15613	6654	14862	3873	14756	4899	15513	4707	15186	4783
N	17328	8669	16956	8446	17258	8533	17502	11406	17361	8595	17771	8943	17422	8824	18278	11046	17028	8227	17158	8613	17227	8616	17378	8276
O	10486	7796	11654	8932	11898	8739	12370	11960	12393	9473	12200	9166	11970	8970	12615	12120	11956	8914	12275	9003	11965	9261	11222	8777
P	2355	333	2806	397	2658	367	3086	426	2776	404	2762	404	2573	379	3043	425	2616	371	2628	463	2672	374	2592	364

## Sheet: Protocol Information
Plate layout
	1:2	3:4	5:6	7:8	9:10	11:12	13:14	15:16	17:18	19:20	21:22	23:24
A:H	Green_Clipper	Green_Clipper	Green_Clipper	Blank	Green_Clipper	Green_Clipper	Green_Clipper	Blank	Green_Clipper	Green_Clipper	Green_Clipper	Green_Clipper
I:P	Green_Clipper	Green_Clipper	Green_Clipper	Blank	Green_Clipper	Green_Clipper	Green_Clipper	Blank	Green_Clipper	Green_Clipper	Green_Clipper	Green_Clipper
Peptide layout
No Pep	Pent
GRP22	Hex
GRP35	Hex2
GRP46	Hept
GRP51	24D
GRP52	24E
GRP63	24K
GRP80	17K
