# Supplementary material for: Differential sensing with arrays of de novo designed peptide assemblies
Source: Nat Commun. 2023 Jan 24;14:383. doi: 10.1038/s41467-023-36024-y (PMC9873944; doi:10.1038/s41467-023-36024-y)
Supplement: Supplementary file 7 — Source Data [file 41467_2023_36024_MOESM7_ESM.zip › Source_data/4_Tea_data/Green_Tetley_repeat_2.xlsx]

## Sheet: End point
User: USER
Path: C:\Program Files (x86)\BMG\CLARIOstar\User\Data\
Test ID: 6514
Test Name: JMF_DPH_384_G1000
Date: 24/04/2019
Time: 15:55:30
ID1: 190424_Green_Tetley
Fluorescence (FI)
	1. Raw Data (350-15/450-20)
	1	2	3	4	5	6	7	8	9	10	11	12	13	14	15	16	17	18	19	20	21	22	23	24
A	185	4658	185	4507	181	4715	130	5459	198	4737	174	4716	179	4850	130	5685	190	4585	180	4517	177	4833	186	4928
B	8166	985	8294	1000	8616	1083	12163	1380	8430	1061	8005	1036	9018	1098	12393	1323	8792	1107	8044	1064	8883	1088	8577	1131
C	80	860	191	964	180	941	140	1712	186	945	138	937	174	1094	140	1681	153	1067	104	501	194	1037	195	315
D	356	4718	318	5048	315	1182	446	8943	305	6999	473	5752	282	3977	427	9495	397	1827	160	2969	363	3549	146	1110
E	8933	3789	9609	4021	9192	4023	11205	6108	10241	4255	10029	4232	10492	4232	11585	6043	9695	3932	9776	3956	9192	3908	9415	3810
F	18375	3942	18403	4019	17807	4055	19028	6584	18331	4048	18109	3965	18067	3904	19540	6724	17882	4169	17968	4276	17882	4547	18316	4821
G	11920	8678	11827	9010	11387	8937	13376	12136	11714	9628	12287	9426	11903	9890	13384	12714	11077	9464	12020	9395	11996	9219	12162	9773
H	2298	391	2326	418	2305	422	2658	528	2267	438	2408	436	2232	447	2845	509	2320	390	2337	409	2114	385	2350	399
I	185	4455	183	4163	180	4636	129	5423	182	4413	182	4509	184	4551	130	5216	189	4291	184	4187	187	4152	189	4322
J	8116	941	8533	901	8051	1020	11020	1280	9181	1015	7951	872	8681	1046	11491	1227	7779	980	7308	935	7360	1017	8047	826
K	200	956	188	853	186	977	142	1695	195	990	191	1025	191	1013	137	1835	192	1104	199	1072	198	916	196	1031
L	505	6000	464	5849	484	6101	448	9237	483	6591	478	6569	462	6497	431	9316	456	6947	430	6495	410	5692	445	6089
M	10030	4098	9740	3954	9950	3930	11506	6269	9743	4077	10515	4403	10663	4347	11801	6438	9354	3832	9780	3908	9500	4162	9008	3928
N	19999	4326	18856	4196	18635	3997	19545	6972	18247	3933	19422	4316	19033	4296	20174	6949	18065	4026	17998	4425	18618	4740	18613	5173
O	12088	8380	11751	8158	11848	8572	12764	13173	12363	9622	12063	9521	12445	9659	13237	13109	11794	9539	11983	9611	12122	9491	11687	8663
P	2555	403	2333	411	2358	412	2817	467	2300	433	2450	445	2376	433	2863	494	2273	429	2338	422	2384	411	2298	407

## Sheet: Protocol Information
Plate layout
	1:2	3:4	5:6	7:8	9:10	11:12	13:14	15:16	17:18	19:20	21:22	23:24
A:H	Green_Tetley	Green_Tetley	Green_Tetley	Blank	Green_Tetley	Green_Tetley	Green_Tetley	Blank	Green_Tetley	Green_Tetley	Green_Tetley	Green_Tetley
I:P	Green_Tetley	Green_Tetley	Green_Tetley	Blank	Green_Tetley	Green_Tetley	Green_Tetley	Blank	Green_Tetley	Green_Tetley	Green_Tetley	Green_Tetley
Peptide layout
No Pep	Pent
GRP22	Hex
GRP35	Hex2
GRP46	Hept
GRP51	24D
GRP52	24E
GRP63	24K
GRP80	17K
