# Supplementary material for: Differential sensing with arrays of de novo designed peptide assemblies
Source: Nat Commun. 2023 Jan 24;14:383. doi: 10.1038/s41467-023-36024-y (PMC9873944; doi:10.1038/s41467-023-36024-y)
Supplement: Supplementary file 7 — Source Data [file 41467_2023_36024_MOESM7_ESM.zip › Source_data/4_Tea_data/Grey_Clipper_repeat_2.xlsx]

## Sheet: End point
User: USER
Path: C:\Program Files (x86)\BMG\CLARIOstar\User\Data\
Test ID: 6512
Test Name: JMF_DPH_384_G1000
Date: 24/04/2019
Time: 15:49:13
ID1: 190424_Grey_Clipper
Fluorescence (FI)
	1. Raw Data (350-15/450-20)
	1	2	3	4	5	6	7	8	9	10	11	12	13	14	15	16	17	18	19	20	21	22	23	24
A	163	2435	167	3029	169	3061	129	4971	171	3177	165	3221	171	3339	129	5302	166	3274	161	3103	165	2947	174	3470
B	5769	567	7178	758	7419	755	11992	1147	7279	751	7132	731	6849	816	12641	1196	6840	785	6405	796	6486	788	7285	741
C	71	448	61	520	129	512	138	1541	74	209	166	144	84	354	142	1550	101	622	104	542	154	205	74	275
D	115	1454	362	3779	112	1808	448	8558	273	2242	348	3721	117	1229	630	8605	122	1743	149	1072	210	1468	180	2077
E	6365	1509	8172	2330	7829	2213	11524	5740	8405	2390	8136	2462	8496	2331	11622	5745	8226	2260	8245	2111	8013	2129	8016	2097
F	12756	1567	15518	2369	14804	2124	19071	6707	15483	2105	14920	2103	15105	2373	19973	6711	15190	2160	15028	2345	14874	2216	15282	2162
G	9737	4765	9418	5305	8944	5197	12707	12693	9712	5373	10022	5201	9894	5314	12620	13312	9530	5306	9624	5365	9309	4913	10341	4877
H	1941	284	1957	287	1855	352	2511	471	1818	335	1760	303	1842	309	2831	474	1693	282	1818	277	1864	292	1875	283
I	189	3281	160	2801	178	3126	123	4779	165	2949	172	2719	177	3007	128	4909	170	2834	173	2694	183	3049	175	3035
J	6893	693	6453	636	7070	763	12966	1255	6810	695	6354	725	7311	740	11802	1134	6503	651	6069	728	6130	716	6608	742
K	176	570	169	620	179	600	133	1596	177	688	175	722	181	631	142	1611	179	699	182	613	175	540	181	615
L	371	4361	347	4200	362	4515	431	8591	375	5118	358	4855	340	4465	429	8437	350	4767	342	4531	328	3859	365	4056
M	7738	1557	7881	1963	7871	2177	11592	5953	7948	1862	8381	2243	8751	2299	11668	6029	7738	1695	8040	1940	7909	2269	7691	2088
N	15369	1775	15390	1978	15214	2043	20302	6727	15180	2071	15739	1843	15853	1991	20138	6771	14497	1600	14849	1585	16324	1944	15418	1961
O	8647	3720	9796	5408	9335	4730	12678	12604	9853	5208	9892	4904	9961	4891	12324	12766	9526	4540	9440	4660	9831	4365	9561	4500
P	1839	273	2111	325	1790	300	2756	437	1952	304	2030	341	2215	289	2790	414	1888	287	1867	288	1949	287	1888	290

## Sheet: Protocol Information
Plate layout
	1:2	3:4	5:6	7:8	9:10	11:12	13:14	15:16	17:18	19:20	21:22	23:24
A:H	Grey_Clipper	Grey_Clipper	Grey_Clipper	Blank	Grey_Clipper	Grey_Clipper	Grey_Clipper	Blank	Grey_Clipper	Grey_Clipper	Grey_Clipper	Grey_Clipper
I:P	Grey_Clipper	Grey_Clipper	Grey_Clipper	Blank	Grey_Clipper	Grey_Clipper	Grey_Clipper	Blank	Grey_Clipper	Grey_Clipper	Grey_Clipper	Grey_Clipper
Peptide layout
No Pep	Pent
GRP22	Hex
GRP35	Hex2
GRP46	Hept
GRP51	24D
GRP52	24E
GRP63	24K
GRP80	17K
