# Supplementary material for: Differential sensing with arrays of de novo designed peptide assemblies
Source: Nat Commun. 2023 Jan 24;14:383. doi: 10.1038/s41467-023-36024-y (PMC9873944; doi:10.1038/s41467-023-36024-y)
Supplement: Supplementary file 7 — Source Data [file 41467_2023_36024_MOESM7_ESM.zip › Source_data/4_Tea_data/Grey_Asda_repeat_5.xlsx]

## Sheet: End point
User: USER
Path: C:\Program Files (x86)\BMG\CLARIOstar\User\Data\
Test ID: 6698
Test Name: JMF_DPH_384_G1000
Date: 15/05/2019
Time: 15:44:19
ID1: 190515_Grey_Asda
Fluorescence (FI)
	1. Raw Data (350-15/450-20)
	1	2	3	4	5	6	7	8	9	10	11	12	13	14	15	16	17	18	19	20	21	22	23	24
A	138	3316	140	3584	140	3683	111	5645	141	3883	139	3694	138	3800	111	5963	150	3705	147	3704	137	3580	146	3855
B	9030	612	11166	899	11336	916	16469	2042	11623	1157	11361	789	11699	863	17100	1995	11577	758	10015	876	10607	868	10484	764
C	132	527	137	667	135	611	115	2038	139	734	139	608	138	650	131	1873	146	670	150	656	145	580	153	651
D	318	4713	389	5615	391	5718	454	10135	403	5791	398	5772	376	5732	478	10471	375	5794	393	5824	351	5269	409	5065
E	10333	1209	12824	2196	12283	2211	17292	7819	12617	2221	12959	2097	12880	2055	17361	7540	12663	1843	12819	2104	12045	1775	12760	1932
F	12574	3235	15998	5487	15548	4967	20096	13457	15846	5514	15815	5170	15661	5092	20943	13570	15699	4893	16068	4392	15310	4556	15727	4350
G	12107	4892	12179	4758	12123	5505	15928	12033	12829	4904	12752	4587	11956	5167	16437	11641	11384	4722	11603	5017	11540	4545	12944	4784
H	2253	364	2525	406	2259	394	3409	797	2383	383	2451	409	2156	391	3413	736	2353	372	2240	402	2282	391	2401	393
I	153	3573	147	3181	151	3773	115	5355	153	3335	149	3232	147	3576	116	5818	147	3126	149	3146	150	3155	153	3058
J	11185	816	10107	685	10839	855	15893	1897	11157	818	10278	687	13062	1053	16552	1938	9564	745	9630	698	9552	710	9853	865
K	143	668	142	623	142	633	118	2149	142	687	144	667	140	683	118	2080	143	680	147	668	148	556	153	578
L	361	5609	363	5158	384	5727	467	10298	384	6013	379	5637	373	5979	459	9866	370	5827	379	5880	350	4989	356	4960
M	12268	1530	11980	2017	12688	2038	17153	7733	12190	1977	12910	2113	12997	2142	18350	8050	12097	1921	13002	1636	12545	1937	12857	1804
N	14803	3928	15772	5351	15896	5538	20281	13301	15379	5159	16001	5353	15969	5200	21097	13658	15339	4352	15027	4556	15284	4542	15828	4796
O	10379	4013	12291	5292	11444	4878	15040	10654	12422	5048	12021	4967	12016	5014	15785	10868	10935	4811	11309	4391	11671	4442	10991	4290
P	2114	358	2653	450	2564	435	3508	735	2561	453	2617	437	2485	427	3879	749	2284	402	2386	422	2508	450	2364	405

## Sheet: Protocol Information
Plate layout
	1:2	3:4	5:6	7:8	9:10	11:12	13:14	15:16	17:18	19:20	21:22	23:24
A:H	Grey_Asda	Grey_Asda	Grey_Asda	Blank	Grey_Asda	Grey_Asda	Grey_Asda	Blank	Grey_Asda	Grey_Asda	Grey_Asda	Grey_Asda
I:P	Grey_Asda	Grey_Asda	Grey_Asda	Blank	Grey_Asda	Grey_Asda	Grey_Asda	Blank	Grey_Asda	Grey_Asda	Grey_Asda	Grey_Asda
Peptide layout
No Pep	Pent
GRP22	Hex
GRP35	Hex2
GRP46	Hept
GRP51	24D
GRP52	24E
GRP63	24K
GRP80	17K
