# Supplementary material for: Differential sensing with arrays of de novo designed peptide assemblies
Source: Nat Commun. 2023 Jan 24;14:383. doi: 10.1038/s41467-023-36024-y (PMC9873944; doi:10.1038/s41467-023-36024-y)
Supplement: Supplementary file 7 — Source Data [file 41467_2023_36024_MOESM7_ESM.zip › Source_data/4_Tea_data/Green_Sainsburys_repeat_3.xlsx]

## Sheet: End point
User: USER
Path: C:\Program Files (x86)\BMG\CLARIOstar\User\Data\
Test ID: 6545
Test Name: JMF_DPH_384_G1000
Date: 29/04/2019
Time: 14:10:52
ID1: 190429_Green_Sainsburys
Fluorescence (FI)
	1. Raw Data (350-15/450-20)
	1	2	3	4	5	6	7	8	9	10	11	12	13	14	15	16	17	18	19	20	21	22	23	24
A	147	3524	155	4215	146	4381	119	5314	156	4344	150	4229	149	4586	115	5472	153	4469	158	4325	155	4518	160	4840
B	2571	498	3160	580	3208	595	4119	615	3144	635	3152	612	3138	615	4405	702	3380	671	3037	655	3336	626	3226	627
C	147	1182	152	1263	152	1314	116	2394	156	1468	154	1391	154	1437	123	2374	166	1276	173	1334	168	1232	175	1248
D	425	5633	497	6623	517	6510	538	8753	495	6672	505	6592	500	6753	1562	8693	506	6386	468	6290	430	6150	496	6231
E	13184	3327	14247	4521	15747	4378	16990	6056	16386	4577	16696	4362	16253	4598	17115	5926	16529	4067	16214	4274	15998	4024	16523	4463
F	15811	6321	18752	8461	18922	8419	20572	10835	19172	8653	19188	8683	19616	8405	20867	10603	18881	7968	19501	7614	19035	7876	18951	7963
G	12133	7388	11782	7751	12398	7829	12918	10714	13054	8151	11928	7900	12473	7911	12764	10539	11538	7699	12095	7375	12178	6962	11974	7471
H	2835	450	3030	450	2889	472	3828	529	3065	511	3093	485	2921	454	3930	493	2898	441	2747	493	2742	402	2796	422
I	159	4195	154	3831	156	4247	121	4728	157	4732	160	4108	163	4156	122	5054	159	4223	159	3785	161	4010	162	4014
J	3255	607	3353	606	3424	659	4458	680	4053	643	3281	660	3611	658	4296	762	3485	632	3107	636	3184	656	3136	590
K	159	1374	154	1440	154	1396	121	2718	160	1583	158	1386	161	1422	119	2500	166	1446	169	1458	169	1222	199	1226
L	460	6463	445	6160	504	6677	503	8846	498	7037	483	6900	484	6748	502	8512	480	6783	459	6623	425	5977	435	5898
M	15154	3956	15539	4308	15972	4317	16115	6016	16228	4284	16548	4417	16494	4427	16931	6059	15883	1687	16408	4211	16026	4316	16003	4417
N	17663	7636	18593	7869	18753	8503	19595	10187	18706	8200	19543	8468	19511	8435	20254	10388	18413	7787	18763	7994	18613	7685	18882	7842
O	10414	6213	11878	7603	11551	6970	12394	9697	12727	7401	12051	7609	12226	7152	13112	9788	11947	7030	12024	7295	11836	6927	11518	6638
P	2583	377	2981	456	2919	424	3769	473	3098	443	2989	460	2844	450	3957	509	2821	422	2799	432	2764	410	2650	399

## Sheet: Protocol Information
Plate layout
	1:2	3:4	5:6	7:8	9:10	11:12	13:14	15:16	17:18	19:20	21:22	23:24
A:H	Green_Sainsburys	Green_Sainsburys	Green_Sainsburys	Blank	Green_Sainsburys	Green_Sainsburys	Green_Sainsburys	Blank	Green_Sainsburys	Green_Sainsburys	Green_Sainsburys	Green_Sainsburys
I:P	Green_Sainsburys	Green_Sainsburys	Green_Sainsburys	Blank	Green_Sainsburys	Green_Sainsburys	Green_Sainsburys	Blank	Green_Sainsburys	Green_Sainsburys	Green_Sainsburys	Green_Sainsburys
Peptide layout
No Pep	Pent
GRP22	Hex
GRP35	Hex2
GRP46	Hept
GRP51	24D
GRP52	24E
GRP63	24K
GRP80	17K
