# Supplementary material for: Differential sensing with arrays of de novo designed peptide assemblies
Source: Nat Commun. 2023 Jan 24;14:383. doi: 10.1038/s41467-023-36024-y (PMC9873944; doi:10.1038/s41467-023-36024-y)
Supplement: Supplementary file 7 — Source Data [file 41467_2023_36024_MOESM7_ESM.zip › Source_data/4_Tea_data/Black_Pukka_repeat_1.xlsx]

## Sheet: End point
User: USER
Path: C:\Program Files (x86)\BMG\CLARIOstar\User\Data\
Test ID: 6456
Test Name: JMF_DPH_384_G1000
Date: 17/04/2019
Time: 15:05:46
ID1: 190417_Black_Pukka
Fluorescence (FI)
	1. Raw Data (350-15/450-20)
	1	2	3	4	5	6	7	8	9	10	11	12	13	14	15	16	17	18	19	20	21	22	23	24
A	124	2318	122	2685	136	2869	111	3866	143	2939	135	2861	141	2821	121	4017	145	2954	150	2767	144	2943	147	3130
B	10178	582	12004	751	12199	735	14868	1158	12298	760	11975	759	12482	769	15712	1170	12116	778	11783	851	11979	889	12197	876
C	147	623	146	810	149	777	147	1841	154	827	152	810	154	801	148	1883	158	905	156	780	164	792	167	811
D	371	4273	436	4684	431	4743	505	6585	452	4851	451	4765	444	4795	512	6985	438	4831	414	4406	400	4484	419	4600
E	10275	1755	11893	2480	11660	2455	13385	4899	11889	2672	11790	2445	11851	2483	14004	4914	12089	2339	12148	2320	12353	2303	12200	2357
F	11363	1966	13026	2743	13179	2645	15421	6206	13592	2579	13092	2585	13583	2361	15597	5995	13208	2604	13148	2369	13201	2568	13179	2688
G	9175	4961	8805	4957	8985	4833	10342	9992	9180	5127	8985	4816	9331	4816	10716	10045	8903	5108	9209	4748	9408	4970	9419	5637
H	1720	232	1735	232	1692	243	2089	334	1830	259	1693	283	1748	250	2157	331	1584	230	1656	239	1569	227	1622	228
I	140	2727	137	2459	147	2675	113	3530	138	2817	144	2491	138	2696	121	3571	140	2414	139	2536	140	2439	147	2746
J	12363	675	12668	652	12342	692	15222	1075	12546	624	12247	644	13341	822	15217	1071	12259	714	11560	798	11493	767	12046	802
K	156	732	150	786	150	858	138	1937	158	957	158	817	153	827	144	1936	162	841	163	844	153	705	160	729
L	410	4712	392	4487	400	4727	497	6731	443	5046	423	4744	421	4720	489	6723	416	4888	404	4698	364	4227	381	4617
M	11690	2201	11919	2372	12023	2486	13453	4753	11928	2557	12038	2608	12109	2355	13581	4851	12069	2280	11761	2310	12022	2301	12611	2330
N	12929	2515	13476	2808	13519	2805	15321	6079	13560	2732	13647	2784	13664	2793	15118	5977	12852	2605	13066	2544	13844	2854	13234	2910
O	8368	4503	9419	5284	8816	4924	10410	9866	9598	5272	9325	5201	9291	4908	10302	9867	8988	4753	9065	5108	9231	5107	8757	4782
P	1529	195	1807	242	1658	214	2098	297	1744	235	1760	231	1727	233	2081	302	2775	214	1662	211	1626	213	1546	203

## Sheet: Protocol Information
Plate layout
	1:2	3:4	5:6	7:8	9:10	11:12	13:14	15:16	17:18	19:20	21:22	23:24
A:H	Black_Pukka	Black_Pukka	Black_Pukka	Blank	Black_Pukka	Black_Pukka	Black_Pukka	Blank	Black_Pukka	Black_Pukka	Black_Pukka	Black_Pukka
I:P	Black_Pukka	Black_Pukka	Black_Pukka	Blank	Black_Pukka	Black_Pukka	Black_Pukka	Blank	Black_Pukka	Black_Pukka	Black_Pukka	Black_Pukka
Peptide layout
No Pep	Pent
GRP22	Hex
GRP35	Hex2
GRP46	Hept
GRP51	24D
GRP52	24E
GRP63	24K
GRP80	17K
