# Supplementary material for: Differential sensing with arrays of de novo designed peptide assemblies
Source: Nat Commun. 2023 Jan 24;14:383. doi: 10.1038/s41467-023-36024-y (PMC9873944; doi:10.1038/s41467-023-36024-y)
Supplement: Supplementary file 7 — Source Data [file 41467_2023_36024_MOESM7_ESM.zip › Source_data/4_Tea_data/Grey_Devonshire_repeat_5.xlsx]

## Sheet: End point
User: USER
Path: C:\Program Files (x86)\BMG\CLARIOstar\User\Data\
Test ID: 6675
Test Name: JMF_DPH_384_G1000
Date: 15/05/2019
Time: 12:00:10
ID1: 190515_Grey_Devonshire
Fluorescence (FI)
	1. Raw Data (350-15/450-20)
	1	2	3	4	5	6	7	8	9	10	11	12	13	14	15	16	17	18	19	20	21	22	23	24
A	133	2932	140	3332	141	3524	117	5054	137	3288	144	3299	143	3421	124	5167	146	3626	151	3499	146	3603	147	3899
B	9824	770	8727	880	12233	901	16176	1604	11986	919	11366	872	12190	905	16406	1678	11232	862	11482	893	11510	1048	12016	1062
C	136	566	135	806	139	742	123	1601	143	787	144	764	145	863	124	1598	145	755	149	666	151	656	154	699
D	416	4733	496	5866	498	5870	762	9287	530	6139	506	4746	523	6088	656	9337	479	6268	507	6110	468	5852	487	5587
E	11654	2108	14082	3119	14061	3139	17056	7812	14361	3902	14386	4224	14753	4308	17904	8056	14809	3072	14935	3124	14362	3199	15125	3527
F	13988	5409	16697	7370	16793	6857	20766	13885	17910	7792	17148	8656	18144	7716	21105	13870	17716	6561	17262	6944	17164	6954	17644	7365
G	12444	5005	12611	4534	12782	6017	16369	12304	14808	5766	14921	5933	14713	5914	17194	11977	14595	5969	14194	4202	13091	5892	13011	5997
H	2145	321	2130	345	2183	411	3083	561	2620	495	2559	442	2491	439	3231	585	2580	462	2234	387	2145	357	2158	346
I	146	3001	140	2800	144	3182	121	4201	147	3704	148	3619	151	3851	119	4491	144	3345	150	2844	152	2884	152	3238
J	10929	786	10833	718	11194	800	16143	1624	12329	1179	12892	1079	12371	1303	16874	1661	11926	1108	10376	1047	11815	823	11039	938
K	139	654	137	742	139	680	127	1898	147	1089	144	1135	147	979	132	1851	150	855	156	766	148	682	149	655
L	475	5940	456	5381	469	5783	607	9216	511	6587	533	6237	539	6548	595	9477	476	6207	497	4870	436	5575	449	5800
M	13675	2712	13766	2952	14191	3104	16769	7510	13944	2931	14721	3363	14806	3126	17636	7791	14184	2970	14490	2909	14490	3333	14619	3398
N	16387	7183	16438	7020	16846	7545	20101	13344	16695	6652	17575	7239	17444	7049	20833	14086	16871	6224	16951	7116	17200	7096	17427	7612
O	10718	4777	13087	6479	12427	5525	15770	11915	13289	5762	13518	5741	12984	5633	16400	12516	13459	5764	13052	5593	13021	5893	12660	5789
P	2011	334	2459	380	2306	379	3370	541	2373	407	2458	408	2295	382	3303	586	2229	371	2288	389	2465	393	2270	348

## Sheet: Protocol Information
Plate layout
	1:2	3:4	5:6	7:8	9:10	11:12	13:14	15:16	17:18	19:20	21:22	23:24
A:H	Grey_Devonshire	Grey_Devonshire	Grey_Devonshire	Blank	Grey_Devonshire	Grey_Devonshire	Grey_Devonshire	Blank	Grey_Devonshire	Grey_Devonshire	Grey_Devonshire	Grey_Devonshire
I:P	Grey_Devonshire	Grey_Devonshire	Grey_Devonshire	Blank	Grey_Devonshire	Grey_Devonshire	Grey_Devonshire	Blank	Grey_Devonshire	Grey_Devonshire	Grey_Devonshire	Grey_Devonshire
Peptide layout
No Pep	Pent
GRP22	Hex
GRP35	Hex2
GRP46	Hept
GRP51	24D
GRP52	24E
GRP63	24K
GRP80	17K
