# Supplementary material for: Differential sensing with arrays of de novo designed peptide assemblies
Source: Nat Commun. 2023 Jan 24;14:383. doi: 10.1038/s41467-023-36024-y (PMC9873944; doi:10.1038/s41467-023-36024-y)
Supplement: Supplementary file 7 — Source Data [file 41467_2023_36024_MOESM7_ESM.zip › Source_data/4_Tea_data/Grey_Mands_repeat_1.xlsx]

## Sheet: End point
User: USER
Path: C:\Program Files (x86)\BMG\CLARIOstar\User\Data\
Test ID: 6454
Test Name: JMF_DPH_384_G1000
Date: 17/04/2019
Time: 14:58:45
ID1: 190417_Grey_MandS
Fluorescence (FI)
	1. Raw Data (350-15/450-20)
	1	2	3	4	5	6	7	8	9	10	11	12	13	14	15	16	17	18	19	20	21	22	23	24
A	149	1929	152	2232	144	2201	110	3484	150	2043	140	2237	148	2192	119	3665	149	2132	150	2153	155	2152	151	2373
B	8824	512	10315	564	9934	602	14961	1021	9417	553	9802	589	9631	562	15081	1084	9526	616	9046	643	10184	672	10181	735
C	162	429	167	546	159	603	140	1493	156	663	159	661	156	677	146	1620	159	666	164	651	165	615	169	607
D	355	3341	399	3841	418	3931	538	6423	424	4066	423	3823	443	3271	559	6652	425	3799	390	3456	375	3408	392	3726
E	7700	1322	10854	2227	10126	2532	13842	4938	10583	2775	10645	2888	10606	2848	13749	4916	10014	2410	10095	1815	10469	1503	10865	1827
F	9498	1047	12016	1861	12017	2300	15569	6184	11636	2569	12203	2723	12097	3404	15288	6375	11712	2085	11214	1904	11554	1533	11718	1905
G	8414	3340	8321	3533	8170	4825	10599	9195	8712	5558	9318	5324	8613	4978	10339	9393	8461	5088	8605	3787	7793	2592	8111	2855
H	1483	228	1551	217	1478	261	2058	349	1770	309	1713	293	1729	290	2091	329	1642	257	1621	259	1468	200	1457	217
I	157	2242	155	1804	154	2410	115	3321	155	2499	159	2085	155	2553	110	3246	152	2141	154	2362	159	1769	150	2027
J	9778	535	9126	582	9906	765	15510	990	10798	764	10519	858	11272	738	15110	1036	10907	823	10183	689	9491	623	9628	646
K	169	532	164	595	163	863	143	1166	172	1121	168	1005	171	1059	147	1670	176	1044	175	866	168	545	169	576
L	386	3956	385	3495	380	3821	508	6263	445	4434	430	4214	450	4043	495	6396	451	4286	418	3557	330	3235	346	3535
M	9974	1833	11209	2050	11224	2487	13517	4725	10837	2563	10864	2871	11296	2517	13680	4743	10326	2059	10773	1774	10820	1673	11165	1781
N	11805	1622	11833	1714	12384	2024	15537	6026	12001	2014	12545	1805	12488	1869	15399	6208	11620	1716	11978	1877	11820	1651	12508	1794
O	7103	2223	8403	2953	7677	2548	10125	9404	8284	2660	8222	2696	8129	2196	10245	9313	7774	2516	7858	2440	7914	2656	7575	2764
P	1178	177	1517	211	1373	197	2098	296	1538	212	1534	226	1463	210	2019	310	1435	198	1385	205	1420	197	1331	190

## Sheet: Protocol Information
Plate layout
	1:2	3:4	5:6	7:8	9:10	11:12	13:14	15:16	17:18	19:20	21:22	23:24
A:H	Grey_Mands	Grey_Mands	Grey_Mands	Blank	Grey_Mands	Grey_Mands	Grey_Mands	Blank	Grey_Mands	Grey_Mands	Grey_Mands	Grey_Mands
I:P	Grey_Mands	Grey_Mands	Grey_Mands	Blank	Grey_Mands	Grey_Mands	Grey_Mands	Blank	Grey_Mands	Grey_Mands	Grey_Mands	Grey_Mands
Peptide layout
No Pep	Pent
GRP22	Hex
GRP35	Hex2
GRP46	Hept
GRP51	24D
GRP52	24E
GRP63	24K
GRP80	17K
