# Supplementary material for: Differential sensing with arrays of de novo designed peptide assemblies
Source: Nat Commun. 2023 Jan 24;14:383. doi: 10.1038/s41467-023-36024-y (PMC9873944; doi:10.1038/s41467-023-36024-y)
Supplement: Supplementary file 7 — Source Data [file 41467_2023_36024_MOESM7_ESM.zip › Source_data/4_Tea_data/Grey_Pukka_repeat_4.xlsx]

## Sheet: End point
User: USER
Path: C:\Program Files (x86)\BMG\CLARIOstar\User\Data\
Test ID: 6617
Test Name: JMF_DPH_384_G1000
Date: 10/05/2019
Time: 12:07:54
ID1: 190510_Grey_Pukka
Fluorescence (FI)
	1. Raw Data (350-15/450-20)
	1	2	3	4	5	6	7	8	9	10	11	12	13	14	15	16	17	18	19	20	21	22	23	24
A	181	3952	172	4628	193	4564	141	7127	179	4759	176	4749	180	4915	142	7176	182	4853	185	4571	178	4854	157	4845
B	13442	969	14936	1227	15051	1307	18579	1884	15087	1175	15424	1233	15749	1319	19374	1852	511	1339	14390	1416	14758	1348	15010	1403
C	172	940	170	1086	172	1109	145	2368	177	1206	178	1099	180	1104	153	2519	185	1117	192	1092	193	1098	205	1149
D	436	6555	473	6920	470	7433	560	10301	483	7604	470	7395	479	7411	532	10648	466	7395	461	7311	449	6983	490	7223
E	14156	3158	16152	4213	15800	4346	18766	7273	15777	4185	15895	4420	16276	4573	5162	7368	15889	4347	16370	4287	16522	4540	16420	4563
F	12955	6262	15712	8880	15806	8758	18418	13121	15795	8925	15823	9104	15964	8953	18445	13338	15317	8717	15318	8559	15579	8428	15472	8552
G	13113	8867	12809	8392	12899	8366	15908	13515	13543	8626	13177	8668	13202	8224	15559	13636	13230	8733	13866	8598	13246	8609	13505	7794
H	3539	367	3428	426	3162	390	5533	582	3303	424	3325	404	3045	402	5531	623	3160	395	3302	407	3282	405	3453	415
I	181	4341	173	4180	176	4240	147	6328	185	4176	179	3841	186	4585	143	6495	187	3923	187	3891	208	3963	195	4150
J	15222	1199	14289	1130	16183	1145	19392	1714	15094	1143	14886	1058	15734	1099	20200	1890	14243	1056	13563	915	13845	1265	14504	1151
K	172	1113	174	936	169	1042	141	1879	182	1262	179	1002	186	1055	159	2385	190	1135	192	1166	201	1014	201	968
L	463	7369	437	6802	454	7136	505	10862	496	7588	453	6994	465	7037	525	11065	470	7443	475	7364	439	6269	455	6424
M	16208	3665	16049	3807	15674	3890	18053	7092	15757	4008	16474	4250	16466	4235	18556	7518	15961	3868	16512	4011	16224	3798	16506	4080
N	15697	7922	15827	8400	15207	8851	17539	12571	15357	8700	15777	9051	15835	8858	17633	13049	14956	8075	15189	8625	15128	8250	14883	8466
O	11320	6388	12659	7589	12314	7223	15035	12820	12939	7618	12897	7804	12699	7625	15151	13491	12629	7463	12307	7344	12742	7294	12537	7060
P	2864	305	3333	346	3210	345	5049	535	3656	355	3355	347	3062	348	5267	543	3067	332	3123	356	3034	334	3023	326

## Sheet: Protocol Information
Plate layout
	1:2	3:4	5:6	7:8	9:10	11:12	13:14	15:16	17:18	19:20	21:22	23:24
A:H	Grey_Pukka	Grey_Pukka	Grey_Pukka	Blank	Grey_Pukka	Grey_Pukka	Grey_Pukka	Blank	Grey_Pukka	Grey_Pukka	Grey_Pukka	Grey_Pukka
I:P	Grey_Pukka	Grey_Pukka	Grey_Pukka	Blank	Grey_Pukka	Grey_Pukka	Grey_Pukka	Blank	Grey_Pukka	Grey_Pukka	Grey_Pukka	Grey_Pukka
Peptide layout
No Pep	Pent
GRP22	Hex
GRP35	Hex2
GRP46	Hept
GRP51	24D
GRP52	24E
GRP63	24K
GRP80	17K
