# Supplementary material for: Differential sensing with arrays of de novo designed peptide assemblies
Source: Nat Commun. 2023 Jan 24;14:383. doi: 10.1038/s41467-023-36024-y (PMC9873944; doi:10.1038/s41467-023-36024-y)
Supplement: Supplementary file 7 — Source Data [file 41467_2023_36024_MOESM7_ESM.zip › Source_data/4_Tea_data/Grey_Coop_repeat_1.xlsx]

## Sheet: End point
User: USER
Path: C:\Program Files (x86)\BMG\CLARIOstar\User\Data\
Test ID: 6471
Test Name: JMF_DPH_384_G1000
Date: 17/04/2019
Time: 16:58:14
ID1: 190417_Grey_Coop
Fluorescence (FI)
	1. Raw Data (350-15/450-20)
	1	2	3	4	5	6	7	8	9	10	11	12	13	14	15	16	17	18	19	20	21	22	23	24
A	141	2118	158	2470	149	2623	125	4302	168	2537	166	2518	175	2989	142	4719	174	2519	184	2758	191	2808	192	3348
B	7659	593	8846	682	10050	894	13972	1347	11007	1112	10566	1021	10827	1090	14427	1524	9701	948	8962	887	9691	786	9887	823
C	165	703	157	1273	180	1268	145	1964	186	1659	190	1623	198	1586	167	2146	204	1733	218	1478	218	1071	207	980
D	473	3962	521	4433	590	5156	717	7343	692	5855	638	5677	703	5737	780	7737	656	5819	664	5274	610	4430	583	4053
E	9624	2412	12711	3818	12380	3837	16854	5501	14120	4490	13845	4430	13274	4268	17962	5804	14097	4241	13890	4491	13284	4039	12672	3276
F	10015	1610	15220	3040	13227	4295	17482	6527	15376	5419	15761	3925	15143	4514	19690	7356	15756	3250	16173	4485	16134	4484	15042	3181
G	9719	4037	9553	5434	10325	6648	12829	9978	11054	7824	11279	8293	12245	7730	13321	11060	11141	8024	12025	7544	10696	7405	11109	4732
H	1984	274	2206	295	2353	367	2444	404	2541	390	2581	365	2594	406	2683	383	2396	367	2590	383	2497	335	2185	288
I	160	3216	161	2592	164	3173	135	3770	179	3137	183	2817	185	3010	144	3785	193	3110	196	2678	194	2920	205	2542
J	9157	785	9745	769	11338	1098	14973	1133	11300	1129	11843	1127	13173	1182	14893	1271	11509	1157	11267	1111	11252	1077	9237	797
K	181	944	181	1311	193	1447	153	2020	210	1766	205	1647	205	1615	173	2109	222	1707	219	1711	225	1412	224	909
L	568	3964	554	4661	631	5015	704	6971	716	5981	698	5438	706	5393	750	7177	672	5366	662	5390	601	4697	555	3956
M	12647	1921	12215	3976	14247	3643	15793	5125	14148	4183	13823	3704	14224	4246	17075	5465	13081	3823	14529	3326	13546	3522	12998	2382
N	13688	1943	13196	3544	15029	3113	16559	6261	15200	4082	15023	3826	16296	4128	17245	6170	14365	2508	14579	4099	14543	1805	14430	2576
O	10268	4291	9026	4773	8925	5605	11789	10667	11908	7701	11176	7533	11032	7137	12597	11190	10741	7030	10632	6453	10496	5240	9848	5412
P	1979	237	2112	245	1883	248	2694	339	2175	281	2143	274	2107	274	2695	356	2011	249	1975	262	2190	261	2036	230

## Sheet: Protocol Information
Plate layout
	1:2	3:4	5:6	7:8	9:10	11:12	13:14	15:16	17:18	19:20	21:22	23:24
A:H	Grey_Coop	Grey_Coop	Grey_Coop	Blank	Grey_Coop	Grey_Coop	Grey_Coop	Blank	Grey_Coop	Grey_Coop	Grey_Coop	Grey_Coop
I:P	Grey_Coop	Grey_Coop	Grey_Coop	Blank	Grey_Coop	Grey_Coop	Grey_Coop	Blank	Grey_Coop	Grey_Coop	Grey_Coop	Grey_Coop
Peptide layout
No Pep	Pent
GRP22	Hex
GRP35	Hex2
GRP46	Hept
GRP51	24D
GRP52	24E
GRP63	24K
GRP80	17K
