# Supplementary material for: Differential sensing with arrays of de novo designed peptide assemblies
Source: Nat Commun. 2023 Jan 24;14:383. doi: 10.1038/s41467-023-36024-y (PMC9873944; doi:10.1038/s41467-023-36024-y)
Supplement: Supplementary file 7 — Source Data [file 41467_2023_36024_MOESM7_ESM.zip › Source_data/4_Tea_data/Black_Clipper_repeat_3.xlsx]

## Sheet: End point
User: USER
Path: C:\Program Files (x86)\BMG\CLARIOstar\User\Data\
Test ID: 6548
Test Name: JMF_DPH_384_G1000
Date: 29/04/2019
Time: 14:20:25
ID1: 190429_Black_Clipper
Fluorescence (FI)
	1. Raw Data (350-15/450-20)
	1	2	3	4	5	6	7	8	9	10	11	12	13	14	15	16	17	18	19	20	21	22	23	24
A	144	2581	148	3019	147	3331	116	5153	152	3381	152	3288	151	3322	122	5191	159	3190	162	3265	165	3122	161	3492
B	2283	481	2704	534	3157	544	4301	771	2913	583	3011	533	2831	554	4207	803	2937	598	2695	541	2789	554	2865	477
C	149	737	141	897	146	872	118	2425	148	950	149	862	150	897	133	2464	160	918	164	850	159	823	172	826
D	320	4281	389	5009	420	5245	489	8556	418	5354	415	5279	407	5288	541	8697	402	5302	390	5065	387	4800	414	4798
E	11381	1644	13463	2532	13127	2406	16703	6216	13696	2610	13529	2405	13620	2531	17302	6458	13834	2458	14139	2502	13859	2494	14012	2601
F	13594	3486	16291	5134	16178	5361	20338	10593	17129	5355	16727	5089	17399	5277	21386	10704	17090	5358	17166	4870	17121	5013	16816	5110
G	10048	4411	9881	3718	9846	4502	12677	10214	11224	4277	10698	5064	10493	4500	13331	9953	10674	4341	10776	4173	10013	4448	10544	4726
H	3080	378	2806	356	2730	371	3764	564	3001	392	2783	362	2931	376	3596	540	2694	351	2727	352	2552	363	2690	333
I	148	3029	151	2801	149	2854	119	4550	156	2990	161	2825	156	2889	124	4599	166	2991	159	2668	168	2876	161	2883
J	2916	549	2904	535	3047	566	4712	792	3068	551	3105	549	3224	578	4691	887	3203	570	2818	547	2895	576	2819	518
K	148	831	147	718	152	895	119	2756	155	975	150	933	154	873	124	2705	165	930	161	939	159	830	158	795
L	371	5005	346	4723	363	5258	472	8829	400	5590	379	5317	398	5291	485	8574	400	5320	391	5379	357	4844	371	4726
M	12240	1886	13028	2055	13013	2250	15962	5915	13144	2143	13598	2344	13464	2255	16401	6028	12794	1889	13815	2104	13074	2096	14023	2290
N	15882	4234	16132	4790	16704	5089	19534	10091	16400	5129	16990	5274	16708	5084	20084	9878	15954	4551	16441	4608	17282	5264	16289	3598
O	9950	3450	10626	3669	9991	3293	12365	9131	10493	3428	10412	3664	10720	3221	12650	9698	10354	3425	10396	3395	10403	3309	9906	3195
P	2628	317	2894	326	2662	317	3635	489	2816	334	2767	326	2743	340	3686	493	2655	314	2593	321	2605	317	2510	309

## Sheet: Protocol Information
Plate layout
	1:2	3:4	5:6	7:8	9:10	11:12	13:14	15:16	17:18	19:20	21:22	23:24
A:H	Black_Clipper	Black_Clipper	Black_Clipper	Blank	Black_Clipper	Black_Clipper	Black_Clipper	Blank	Black_Clipper	Black_Clipper	Black_Clipper	Black_Clipper
I:P	Black_Clipper	Black_Clipper	Black_Clipper	Blank	Black_Clipper	Black_Clipper	Black_Clipper	Blank	Black_Clipper	Black_Clipper	Black_Clipper	Black_Clipper
Peptide layout
No Pep	Pent
GRP22	Hex
GRP35	Hex2
GRP46	Hept
GRP51	24D
GRP52	24E
GRP63	24K
GRP80	17K
