# Supplementary material for: Differential sensing with arrays of de novo designed peptide assemblies
Source: Nat Commun. 2023 Jan 24;14:383. doi: 10.1038/s41467-023-36024-y (PMC9873944; doi:10.1038/s41467-023-36024-y)
Supplement: Supplementary file 7 — Source Data [file 41467_2023_36024_MOESM7_ESM.zip › Source_data/4_Tea_data/Black_Yorkshire_repeat_3.xlsx]

## Sheet: End point
User: USER
Path: C:\Program Files (x86)\BMG\CLARIOstar\User\Data\
Test ID: 6550
Test Name: JMF_DPH_384_G1000
Date: 29/04/2019
Time: 14:27:18
ID1: 190429_Black_Yorkshire
Fluorescence (FI)
	1. Raw Data (350-15/450-20)
	1	2	3	4	5	6	7	8	9	10	11	12	13	14	15	16	17	18	19	20	21	22	23	24
A	158	2384	163	2613	156	2778	112	4208	159	2620	162	2730	162	2830	120	4653	168	2856	159	2718	162	2762	163	2984
B	1881	393	2310	450	2375	501	3783	756	2402	500	2257	366	2311	485	3680	719	2423	487	2202	515	2190	503	2472	483
C	158	638	150	629	147	672	143	1874	153	692	156	654	154	687	125	1904	160	668	163	640	160	656	169	652
D	400	4080	395	4229	398	4358	482	7844	389	4433	398	4377	388	4588	510	7668	399	4425	396	3990	368	4190	386	4515
E	10568	1354	13550	2223	13063	2034	17194	5696	13424	2132	13157	2107	13133	2252	17311	5720	13311	2103	13011	3281	12662	2052	13551	2187
F	13254	2890	16746	4724	16656	4649	20974	10250	16413	4687	16826	4682	16551	4632	21596	10490	16723	4430	16561	3985	16699	4113	16521	4395
G	9737	3319	9715	3811	9201	3556	12085	9372	9793	3533	10310	3903	10416	3184	12805	8979	10129	3475	9943	3497	10283	3508	9919	4262
H	2429	329	2554	320	2370	320	3445	468	2615	341	2544	318	2319	315	3313	461	2337	304	2245	322	2270	277	2208	296
I	164	2555	164	2281	162	2401	117	4189	177	2625	163	2321	160	2352	115	3991	166	4087	160	2074	168	2050	170	2384
J	2196	441	2294	478	2275	457	3909	719	2634	522	2349	444	2518	464	3756	769	1936	436	2157	412	2333	432	2119	432
K	162	632	156	605	158	655	121	2100	159	744	159	651	162	692	122	3853	163	696	162	468	162	569	161	563
L	360	4146	377	4186	376	4488	496	7737	409	4587	391	4405	388	4506	496	7633	397	4612	369	4170	326	3733	369	4263
M	12315	1575	12631	1870	13115	1922	16708	5608	12848	1790	13183	1915	13435	1979	16700	5814	13026	1695	12808	1638	12991	1759	12398	1989
N	15268	4302	15814	4451	16405	4535	19860	9832	16399	4189	16653	4524	16535	4422	20627	9964	15608	3770	16457	3736	15601	4157	15739	4284
O	8540	2117	10038	2785	9369	2412	11988	8875	10122	2690	10120	2737	9657	2514	12123	9141	9607	2281	9761	2131	9434	2354	9071	2859
P	1747	235	2054	300	1950	283	2982	450	2117	296	2147	311	2028	288	3066	721	1886	278	1846	281	1861	289	1848	259

## Sheet: Protocol Information
Plate layout
	1:2	3:4	5:6	7:8	9:10	11:12	13:14	15:16	17:18	19:20	21:22	23:24
A:H	Black_Yorkshire	Black_Yorkshire	Black_Yorkshire	Blank	Black_Yorkshire	Black_Yorkshire	Black_Yorkshire	Blank	Black_Yorkshire	Black_Yorkshire	Black_Yorkshire	Black_Yorkshire
I:P	Black_Yorkshire	Black_Yorkshire	Black_Yorkshire	Blank	Black_Yorkshire	Black_Yorkshire	Black_Yorkshire	Blank	Black_Yorkshire	Black_Yorkshire	Black_Yorkshire	Black_Yorkshire
Peptide layout
No Pep	Pent
GRP22	Hex
GRP35	Hex2
GRP46	Hept
GRP51	24D
GRP52	24E
GRP63	24K
GRP80	17K
