# Supplementary material for: Differential sensing with arrays of de novo designed peptide assemblies
Source: Nat Commun. 2023 Jan 24;14:383. doi: 10.1038/s41467-023-36024-y (PMC9873944; doi:10.1038/s41467-023-36024-y)
Supplement: Supplementary file 7 — Source Data [file 41467_2023_36024_MOESM7_ESM.zip › Source_data/4_Tea_data/Green_Handb_repeat_1.xlsx]

## Sheet: End point
User: USER
Path: C:\Program Files (x86)\BMG\CLARIOstar\User\Data\
Test ID: 6464
Test Name: JMF_DPH_384_G1000
Date: 17/04/2019
Time: 16:06:58
ID1: 190417_Green_HandB
Fluorescence (FI)
	1. Raw Data (350-15/450-20)
	1	2	3	4	5	6	7	8	9	10	11	12	13	14	15	16	17	18	19	20	21	22	23	24
A	153	2790	164	4248	159	3517	120	4117	164	3480	161	3296	156	3298	119	4439	170	3375	176	3517	168	3688	169	4057
B	8170	675	10545	906	10602	1013	14277	1244	10616	1016	9713	953	10346	913	14991	1362	10372	999	9556	865	10085	895	10223	920
C	169	800	180	1117	170	1037	138	1877	181	1145	176	1008	187	1057	142	1802	188	1094	189	1103	193	974	198	1014
D	446	3677	524	4451	547	4608	567	6759	648	4550	555	4462	580	4552	598	7110	557	4530	544	4060	470	4217	501	4012
E	11807	1863	14566	2817	13899	2661	15866	5202	14732	2849	14713	2894	14924	2783	16910	5474	14823	2538	15019	2758	14489	2718	14747	2743
F	12286	2331	15463	3126	15148	3172	17284	6159	15508	3115	15448	3146	15587	3098	17451	6024	15608	3071	15226	3259	15622	2985	15463	3393
G	10444	5523	10492	5741	10808	5980	12123	10702	10807	5628	10876	4826	11056	5034	12423	11153	10644	5473	10838	5957	11121	6278	10670	6402
H	2137	286	2145	307	2038	308	2476	340	2382	338	2397	318	2195	324	2605	335	2165	304	2141	286	2080	291	2160	283
I	173	3316	175	3115	169	3499	128	3851	177	3246	177	3051	178	2970	127	3913	176	3472	185	2968	185	3390	179	3546
J	9877	853	9627	823	10233	941	14668	1172	10443	889	10196	850	10497	941	16036	1240	9810	911	9337	890	9779	1142	9629	968
K	183	1138	178	1052	183	1072	149	1956	195	1183	195	1151	187	1106	153	1939	203	1100	201	1142	201	917	206	1106
L	535	4358	510	1954	520	4055	572	6782	583	4926	586	4568	547	4317	595	6742	556	4569	536	4376	501	3873	492	4120
M	13863	2493	14447	2665	14655	2684	16161	5172	14884	2796	15540	2900	15355	2884	16315	5351	12664	2682	14784	2748	15072	2921	14887	2808
N	15286	2972	15934	3310	15237	3345	16522	6091	15687	3264	16249	3399	16119	3263	17114	6106	15444	3360	15130	3386	15675	3248	15625	3679
O	9748	5319	10929	6404	10371	5772	11700	10821	11509	6133	11201	6270	11075	5956	12283	11183	10782	6451	11162	6166	11379	6017	11691	5622
P	1856	228	2279	266	1942	268	2538	306	2241	288	2240	285	2270	281	2720	316	2136	278	2119	280	2176	273	2063	275

## Sheet: Protocol Information
Plate layout
	1:2	3:4	5:6	7:8	9:10	11:12	13:14	15:16	17:18	19:20	21:22	23:24
A:H	Green_Handb	Green_Handb	Green_Handb	Blank	Green_Handb	Green_Handb	Green_Handb	Blank	Green_Handb	Green_Handb	Green_Handb	Green_Handb
I:P	Green_Handb	Green_Handb	Green_Handb	Blank	Green_Handb	Green_Handb	Green_Handb	Blank	Green_Handb	Green_Handb	Green_Handb	Green_Handb
Peptide layout
No Pep	Pent
GRP22	Hex
GRP35	Hex2
GRP46	Hept
GRP51	24D
GRP52	24E
GRP63	24K
GRP80	17K
