# Supplementary material for: Differential sensing with arrays of de novo designed peptide assemblies
Source: Nat Commun. 2023 Jan 24;14:383. doi: 10.1038/s41467-023-36024-y (PMC9873944; doi:10.1038/s41467-023-36024-y)
Supplement: Supplementary file 7 — Source Data [file 41467_2023_36024_MOESM7_ESM.zip › Source_data/4_Tea_data/Black_Tetley_repeat_3.xlsx]

## Sheet: End point
User: USER
Path: C:\Program Files (x86)\BMG\CLARIOstar\User\Data\
Test ID: 6537
Test Name: JMF_DPH_384_G1000
Date: 29/04/2019
Time: 12:32:48
ID1: 190429_Black_Tetley
Fluorescence (FI)
	1. Raw Data (350-15/450-20)
	1	2	3	4	5	6	7	8	9	10	11	12	13	14	15	16	17	18	19	20	21	22	23	24
A	157	1927	160	2565	159	2665	123	6227	160	2481	160	2592	162	2601	111	5993	168	2788	168	2560	167	2695	168	2899
B	1934	209	2267	237	2463	244	4603	320	2500	243	2367	242	2547	247	5055	328	2622	269	2437	269	2290	269	2669	270
C	149	513	159	596	154	593	120	2107	156	613	161	602	164	618	128	2223	167	640	171	580	171	556	178	631
D	265	2961	338	3459	346	3382	503	8599	345	3497	344	3578	343	3323	516	8579	336	3580	324	3491	300	3233	334	3772
E	8461	895	10235	1524	10228	1628	15893	7447	10313	1668	10198	1558	9994	1664	16779	7377	10114	1598	10315	1500	9942	1527	10473	1843
F	10241	2000	13052	2065	12726	3289	18667	12350	12664	2951	12341	3699	12479	3360	18765	12204	13005	2993	12442	2944	12272	2830	12639	3617
G	9656	5434	8821	4082	9192	3717	13666	13910	9268	3697	9422	3495	8947	4768	13888	13445	8919	4688	8838	4807	8779	4227	9121	5136
H	1798	278	1859	276	1998	283	3333	558	1939	280	1844	303	1793	300	3462	519	1715	257	1816	268	1676	276	1867	298
I	164	2319	157	2297	162	2398	113	5607	171	2216	170	2005	174	2283	115	5964	174	2054	172	1977	169	2053	174	2235
J	2369	226	2322	224	2363	227	4806	312	2608	229	2251	226	2547	238	5095	325	2215	235	2492	234	2132	241	2459	251
K	159	588	157	593	162	589	123	2184	165	578	165	548	162	560	125	2304	168	604	174	609	168	512	177	602
L	300	3300	318	3286	311	3396	461	8342	344	3633	324	3448	339	3376	494	8157	327	3528	321	3345	306	2907	312	3242
M	10099	1081	9691	1414	9513	1275	15827	7496	9625	1124	9806	1260	10163	1285	16030	7348	9168	1096	9690	1185	9729	1169	9659	1184
N	11760	2043	12399	2834	13053	3212	18102	11507	12173	2621	12558	3061	12525	3390	18129	11289	12331	2074	11923	2116	11993	2287	12486	2265
O	7708	1823	9681	2752	8756	2392	13110	13210	8780	2671	9152	2478	8773	2204	13296	13606	8594	2421	8945	2586	8310	2278	8032	2448
P	1447	225	1946	294	1717	245	3378	446	1917	266	1862	263	1825	261	3407	453	1805	244	1745	258	1779	299	1712	255

## Sheet: Protocol Information
Plate layout
	1:2	3:4	5:6	7:8	9:10	11:12	13:14	15:16	17:18	19:20	21:22	23:24
A:H	Black_Tetley	Black_Tetley	Black_Tetley	Blank	Black_Tetley	Black_Tetley	Black_Tetley	Blank	Black_Tetley	Black_Tetley	Black_Tetley	Black_Tetley
I:P	Black_Tetley	Black_Tetley	Black_Tetley	Blank	Black_Tetley	Black_Tetley	Black_Tetley	Blank	Black_Tetley	Black_Tetley	Black_Tetley	Black_Tetley
Peptide layout
No Pep	Pent
GRP22	Hex
GRP35	Hex2
GRP46	Hept
GRP51	24D
GRP52	24E
GRP63	24K
GRP80	17K
