# Supplementary material for: Differential sensing with arrays of de novo designed peptide assemblies
Source: Nat Commun. 2023 Jan 24;14:383. doi: 10.1038/s41467-023-36024-y (PMC9873944; doi:10.1038/s41467-023-36024-y)
Supplement: Supplementary file 7 — Source Data [file 41467_2023_36024_MOESM7_ESM.zip › Source_data/4_Tea_data/Black_Pgtips_repeat_6.xlsx]

## Sheet: End point
User: USER
Path: C:\Program Files (x86)\BMG\CLARIOstar\User\Data\
Test ID: 6741
Test Name: JMF_DPH_384_G1000
Date: 17/05/2019
Time: 14:55:04
ID1: 190517_Black_PGTips
Fluorescence (FI)
	1. Raw Data (350-15/450-20)
	1	2	3	4	5	6	7	8	9	10	11	12	13	14	15	16	17	18	19	20	21	22	23	24
A	174	2501	177	2971	180	3047	128	4872	175	2915	172	2983	174	2992	125	5018	174	2959	174	2664	171	2846	177	2975
B	8681	1093	9697	1213	10695	1299	14794	2177	9509	1197	9417	1223	9914	1203	15364	2103	9257	1281	8847	1166	9500	1281	9789	1415
C	177	468	148	519	178	534	167	1457	176	536	174	465	159	553	157	1313	184	523	181	496	185	463	184	502
D	260	2029	293	2341	281	2542	312	5015	289	2553	265	2348	280	2486	305	4543	282	2460	276	2469	265	2312	258	2027
E	6990	644	8501	1122	8469	1052	11299	4600	8202	1084	8431	1183	8453	1049	11621	4574	8010	847	8089	939	7840	884	7945	995
F	7597	2475	9385	3856	9289	3834	12814	8681	8913	3645	8980	3407	9086	3616	12631	8767	8882	3256	8620	3163	8401	2876	8766	3002
G	8662	2999	9017	2620	8492	2704	11146	9745	8761	2827	8768	2701	8896	2556	11380	9657	8044	2843	8292	2893	8267	2670	8028	2708
H	1748	237	1707	232	1646	230	2355	366	1721	246	1748	237	1612	225	2361	347	1561	230	1546	229	1799	212	1442	220
I	179	2770	178	2535	183	2693	130	4526	182	2498	172	2710	181	2610	117	4596	179	2362	178	2229	181	2290	172	2791
J	9261	1110	8571	1023	9654	1115	14904	1928	8838	1147	8277	974	9191	1125	15502	1980	9471	1085	7707	881	8079	1231	8418	1048
K	177	592	177	521	176	532	147	1512	179	461	193	591	172	534	145	1384	179	554	174	555	171	489	175	525
L	281	2549	269	2426	267	2525	292	4806	285	2692	267	2455	259	2291	381	4635	269	2687	262	2442	254	2280	255	2457
M	7938	957	8338	1118	8372	1105	11425	4503	8172	981	8548	1037	8520	1017	11238	4405	8070	796	8070	932	8040	880	7951	911
N	8797	3161	8969	3647	9133	3781	12656	8644	8868	3810	8873	3284	9135	3467	12443	8512	8198	2886	8663	3213	8422	3057	8656	3271
O	7290	3200	8476	3869	8054	3671	11161	9948	8390	3467	8244	3720	8269	3736	11130	9827	7774	3283	7788	3375	8045	3439	7634	3114
P	1564	251	1898	272	1714	273	2576	337	1775	251	1699	267	1744	255	2538	324	1535	247	1514	246	1514	238	1536	239

## Sheet: Protocol Information
Plate layout
	1:2	3:4	5:6	7:8	9:10	11:12	13:14	15:16	17:18	19:20	21:22	23:24
A:H	Black_Pgtips	Black_Pgtips	Black_Pgtips	Blank	Black_Pgtips	Black_Pgtips	Black_Pgtips	Blank	Black_Pgtips	Black_Pgtips	Black_Pgtips	Black_Pgtips
I:P	Black_Pgtips	Black_Pgtips	Black_Pgtips	Blank	Black_Pgtips	Black_Pgtips	Black_Pgtips	Blank	Black_Pgtips	Black_Pgtips	Black_Pgtips	Black_Pgtips
Peptide layout
No Pep	Pent
GRP22	Hex
GRP35	Hex2
GRP46	Hept
GRP51	24D
GRP52	24E
GRP63	24K
GRP80	17K
