# Supplementary material for: Differential sensing with arrays of de novo designed peptide assemblies
Source: Nat Commun. 2023 Jan 24;14:383. doi: 10.1038/s41467-023-36024-y (PMC9873944; doi:10.1038/s41467-023-36024-y)
Supplement: Supplementary file 7 — Source Data [file 41467_2023_36024_MOESM7_ESM.zip › Source_data/4_Tea_data/Green_Qi_repeat_6.xlsx]

## Sheet: End point
User: USER
Path: C:\Program Files (x86)\BMG\CLARIOstar\User\Data\
Test ID: 6740
Test Name: JMF_DPH_384_G1000
Date: 17/05/2019
Time: 14:51:43
ID1: 190517_Green_Qi
Fluorescence (FI)
	1. Raw Data (350-15/450-20)
	1	2	3	4	5	6	7	8	9	10	11	12	13	14	15	16	17	18	19	20	21	22	23	24
A	537	2872	162	3443	166	3589	130	4126	164	3710	173	3501	176	3486	134	4281	179	3625	194	3354	186	3454	200	3685
B	7680	672	8692	828	9105	813	11295	1006	8835	806	8598	843	8812	854	11238	1061	8933	854	8390	872	8754	985	8971	955
C	168	710	180	839	173	872	155	1356	189	876	190	875	196	882	167	1339	211	923	210	899	212	805	226	834
D	312	1962	356	2338	346	2371	279	3313	378	2191	363	2183	379	2396	308	3346	376	2337	302	2134	358	2220	362	2335
E	7244	2469	7497	2625	7482	2625	8067	4387	7637	2643	7434	2504	7425	2627	7965	4538	7489	2568	7343	2559	7197	2418	7307	2597
F	7775	3845	8061	5024	7870	4923	8319	6793	8015	4736	7791	4718	7776	4743	8397	6773	7723	4673	7691	4598	7582	4589	7807	4719
G	6907	5426	6857	5315	6933	5400	7752	7915	7237	5520	7191	6086	7140	6090	8285	8098	6846	5869	7264	6440	7371	6240	7750	6259
H	1580	237	1520	250	1523	246	2097	312	1606	265	1500	265	1625	261	1751	304	1510	248	1501	265	1426	269	1634	264
I	173	3713	162	3141	165	3391	126	3897	167	3564	179	3191	180	3408	137	4136	186	3079	187	3064	187	3002	194	3258
J	9298	783	8251	783	9828	804	11215	933	8274	775	8579	765	8694	760	11617	976	8067	790	8113	803	7882	797	8555	893
K	177	818	178	841	176	870	152	1357	188	924	186	881	200	847	159	1365	203	871	217	888	207	806	207	816
L	323	2379	318	2089	332	2406	293	3299	338	2502	330	2324	327	2318	278	3414	330	2479	328	2416	315	2178	325	2236
M	7245	2391	7560	2526	7702	2594	7950	4525	7452	2405	7739	2664	7890	2619	7972	4633	7402	2484	7434	2493	7531	2566	7565	2560
N	7984	4523	8134	4790	8298	4847	8453	6865	8098	4661	8241	5060	8176	4988	8567	6992	7727	4402	7886	4490	8004	4871	7999	4982
O	6395	4948	7228	5795	7027	5424	7797	8375	7485	5751	6952	5659	7091	5720	7735	8373	6851	5406	6973	5653	6971	5590	6651	5525
P	1478	226	1721	254	1621	243	2002	295	1730	255	1630	260	1526	247	2037	293	1517	250	1518	256	1521	254	1470	267

## Sheet: Protocol Information
Plate layout
	1:2	3:4	5:6	7:8	9:10	11:12	13:14	15:16	17:18	19:20	21:22	23:24
A:H	Green_Qi	Green_Qi	Green_Qi	Blank	Green_Qi	Green_Qi	Green_Qi	Blank	Green_Qi	Green_Qi	Green_Qi	Green_Qi
I:P	Green_Qi	Green_Qi	Green_Qi	Blank	Green_Qi	Green_Qi	Green_Qi	Blank	Green_Qi	Green_Qi	Green_Qi	Green_Qi
Peptide layout
No Pep	Pent
GRP22	Hex
GRP35	Hex2
GRP46	Hept
GRP51	24D
GRP52	24E
GRP63	24K
GRP80	17K
