# Supplementary material for: Differential sensing with arrays of de novo designed peptide assemblies
Source: Nat Commun. 2023 Jan 24;14:383. doi: 10.1038/s41467-023-36024-y (PMC9873944; doi:10.1038/s41467-023-36024-y)
Supplement: Supplementary file 7 — Source Data [file 41467_2023_36024_MOESM7_ESM.zip › Source_data/4_Tea_data/Grey_Tesco_repeat_1.xlsx]

## Sheet: End point
User: USER
Path: C:\Program Files (x86)\BMG\CLARIOstar\User\Data\
Test ID: 6472
Test Name: JMF_DPH_384_G1000
Date: 17/04/2019
Time: 17:01:24
ID1: 190417_Grey_Tesco
Fluorescence (FI)
	1. Raw Data (350-15/450-20)
	1	2	3	4	5	6	7	8	9	10	11	12	13	14	15	16	17	18	19	20	21	22	23	24
A	138	1859	147	2205	139	2248	107	3516	139	2521	143	2187	145	2589	109	3728	149	2451	153	2253	152	2566	156	2629
B	9134	511	10927	634	10654	597	15013	997	10698	594	10399	646	10600	683	15666	1040	10004	710	10601	736	10944	785	11125	797
C	148	641	150	708	153	861	132	1742	164	1228	161	1268	170	1275	141	1775	173	1271	191	962	170	762	174	751
D	455	3935	447	3955	455	4460	590	6500	550	5099	564	4696	572	5078	710	6822	556	5013	527	4540	446	3931	460	4177
E	9034	1606	10557	2961	10832	3436	13359	5001	11340	3543	11840	3562	11305	3616	14566	5131	11248	3357	11678	3285	12367	2885	11002	2899
F	10043	1322	12035	3059	12836	4091	15902	6125	13676	4138	13319	3870	13619	4093	16251	6417	13852	4343	13922	4108	13646	3780	12689	2385
G	8319	2929	8285	4653	8579	5592	10158	8879	9476	5980	9330	5884	9239	5827	11050	9408	9137	5821	9735	6164	9181	5017	8928	4065
H	1694	231	1617	270	1739	298	2151	368	2016	341	1944	336	1938	339	2088	382	1977	307	1947	308	1817	286	1723	251
I	145	2277	142	2396	149	2530	109	3198	150	2537	152	2810	156	3027	108	3729	155	2574	158	2937	157	2670	155	2562
J	11477	641	10643	666	11970	855	15204	954	12839	874	13257	851	13046	891	15937	1083	12557	1084	12336	802	12352	901	11395	738
K	160	760	156	856	163	1263	158	1799	174	1379	172	1345	175	1400	141	1879	181	1399	190	1515	179	928	171	755
L	432	4068	422	3857	489	4678	554	6641	579	5325	558	5258	550	5042	597	6668	565	5171	543	5070	473	3842	428	4308
M	10950	1987	10991	1841	10908	2933	13606	4893	11239	3197	11481	3359	12021	3614	14010	4927	11005	2930	11347	3227	11604	2240	11675	2171
N	11970	1902	12772	2025	12803	2124	15312	6008	12895	2838	13034	3633	13846	3799	15930	6074	12458	2456	13134	2271	12903	2128	13186	2340
O	7843	3670	8628	4602	8174	3773	10804	10005	9022	4567	9103	4261	8739	4598	10633	9810	8413	4110	8961	3844	8896	3947	8518	4528
P	1591	207	1733	236	1718	238	2219	353	1780	245	1716	254	1737	244	2225	322	1655	242	1684	243	1703	254	1682	222

## Sheet: Protocol Information
Plate layout
	1:2	3:4	5:6	7:8	9:10	11:12	13:14	15:16	17:18	19:20	21:22	23:24
A:H	Grey_Tesco	Grey_Tesco	Grey_Tesco	Blank	Grey_Tesco	Grey_Tesco	Grey_Tesco	Blank	Grey_Tesco	Grey_Tesco	Grey_Tesco	Grey_Tesco
I:P	Grey_Tesco	Grey_Tesco	Grey_Tesco	Blank	Grey_Tesco	Grey_Tesco	Grey_Tesco	Blank	Grey_Tesco	Grey_Tesco	Grey_Tesco	Grey_Tesco
Peptide layout
No Pep	Pent
GRP22	Hex
GRP35	Hex2
GRP46	Hept
GRP51	24D
GRP52	24E
GRP63	24K
GRP80	17K
