# Supplementary material for: Differential sensing with arrays of de novo designed peptide assemblies
Source: Nat Commun. 2023 Jan 24;14:383. doi: 10.1038/s41467-023-36024-y (PMC9873944; doi:10.1038/s41467-023-36024-y)
Supplement: Supplementary file 7 — Source Data [file 41467_2023_36024_MOESM7_ESM.zip › Source_data/4_Tea_data/Black_Twinings_repeat_1.xlsx]

## Sheet: End point
User: USER
Path: C:\Program Files (x86)\BMG\CLARIOstar\User\Data\
Test ID: 6450
Test Name: JMF_DPH_384_G1000
Date: 17/04/2019
Time: 12:25:17
ID1: 20190417_Black_Twinings
Fluorescence (FI)
	1. Raw Data (350-15/450-20)
	1	2	3	4	5	6	7	8	9	10	11	12	13	14	15	16	17	18	19	20	21	22	23	24
A	147	1911	143	2306	165	2398	115	3481	154	2374	154	2362	147	2403	117	3806	154	2411	160	2331	157	2518	158	2674
B	9638	663	11321	696	11212	745	14699	1231	11230	754	11515	803	11804	794	15594	1336	11138	805	11457	815	11436	919	11924	991
C	158	595	160	762	159	746	152	1860	163	775	159	774	170	820	157	1898	171	832	168	782	167	773	179	710
D	332	3445	389	4295	387	4492	436	6927	380	4736	394	4415	379	4274	465	7107	387	4689	367	4436	370	4292	391	4327
E	8664	1235	11188	1915	10722	1946	14228	4637	11016	1868	11148	2025	11171	1927	14431	4683	10805	1856	11503	1753	11573	1726	11784	1984
F	9619	1428	12094	2400	12111	2278	15859	6219	12190	2327	12324	2118	12126	2233	16035	6199	12156	2310	12342	2143	12563	2201	12513	2290
G	7995	3509	8136	3557	8206	3944	10443	9767	8666	4607	8340	4073	8763	4354	10713	9534	8542	4170	8912	4374	8588	4250	9192	4404
H	1615	215	1582	217	1604	219	1923	292	1624	236	1484	232	1533	236	2028	298	1605	229	1568	218	1538	220	1569	228
I	160	1891	156	3731	150	2243	113	2940	154	2295	153	2156	155	2285	112	3659	156	2241	155	2123	161	2204	161	2415
J	10194	718	10208	707	11422	764	14759	1267	10900	736	10989	748	11730	747	16772	1319	10985	803	10758	813	10593	590	11597	874
K	177	739	167	687	165	805	145	1891	134	1386	129	1177	125	1176	152	1919	137	1320	136	1232	130	745	143	1180
L	357	4382	277	4115	290	4231	415	6726	322	4878	292	4099	269	4174	434	6775	304	4482	279	4378	282	3868	285	4455
M	10648	1268	10970	1480	11286	647	13828	4456	10846	1690	11659	1690	11705	1732	14145	4631	11273	1605	11521	300	11557	1590	11950	1492
N	11296	1761	12378	429	12546	1666	15685	6232	12520	746	12731	2004	13065	1210	15902	6164	12432	2106	12361	1361	12855	1874	13139	2251
O	7115	3742	8613	4287	8122	4267	10493	9880	9026	4479	8877	4501	8586	4155	10644	10187	8774	4016	8495	4127	9042	4184	8451	4019
P	1329	384	1760	225	1417	234	1990	270	1614	225	1596	230	1505	222	1993	281	1482	219	1583	221	1623	224	1557	221

## Sheet: Protocol Information
Plate layout
	1:2	3:4	5:6	7:8	9:10	11:12	13:14	15:16	17:18	19:20	21:22	23:24
A:H	Black_Twinings	Black_Twinings	Black_Twinings	Blank	Black_Twinings	Black_Twinings	Black_Twinings	Blank	Black_Twinings	Black_Twinings	Black_Twinings	Black_Twinings
I:P	Black_Twinings	Black_Twinings	Black_Twinings	Blank	Black_Twinings	Black_Twinings	Black_Twinings	Blank	Black_Twinings	Black_Twinings	Black_Twinings	Black_Twinings
Peptide layout
No Pep	Pent
GRP22	Hex
GRP35	Hex2
GRP46	Hept
GRP51	24D
GRP52	24E
GRP63	24K
GRP80	17K
