# Supplementary material for: Differential sensing with arrays of de novo designed peptide assemblies
Source: Nat Commun. 2023 Jan 24;14:383. doi: 10.1038/s41467-023-36024-y (PMC9873944; doi:10.1038/s41467-023-36024-y)
Supplement: Supplementary file 7 — Source Data [file 41467_2023_36024_MOESM7_ESM.zip › Source_data/4_Tea_data/Green_Dragonfly_repeat_4.xlsx]

## Sheet: End point
User: USER
Path: C:\Program Files (x86)\BMG\CLARIOstar\User\Data\
Test ID: 6622
Test Name: JMF_DPH_384_G1000
Date: 10/05/2019
Time: 12:23:17
ID1: 190510_Green_Dragonfly
Fluorescence (FI)
	1. Raw Data (350-15/450-20)
	1	2	3	4	5	6	7	8	9	10	11	12	13	14	15	16	17	18	19	20	21	22	23	24
A	185	3963	176	4724	174	4923	122	5975	171	5136	174	5121	174	5071	124	6537	178	5070	185	4705	176	4890	181	4989
B	12165	1212	15074	1537	15686	1619	18621	2029	14967	1683	14959	1592	15513	1653	19187	2018	14710	1609	13871	1532	14228	1688	15037	1705
C	174	1175	177	1293	182	1371	198	2456	183	1486	180	1424	177	1485	137	2438	190	1451	200	1496	203	1439	210	1479
D	453	6539	524	7524	517	7995	458	10162	518	7831	535	7726	523	7802	460	10025	493	7670	480	7176	475	7129	498	7338
E	14409	3156	17481	4334	17162	4218	17873	6895	17089	4237	17065	4338	17042	4214	18622	6740	17013	3992	17263	3965	16739	3947	16906	3967
F	13589	6369	16290	9055	16385	8838	17336	12138	16484	8631	16404	8921	16532	9056	17417	12133	15697	8282	15405	8046	15172	8010	15519	8194
G	13668	8428	13465	8644	13321	9072	14903	12248	14093	9197	13574	8577	13407	9031	15011	12579	13669	8907	14261	8623	13110	7862	13566	8598
H	3770	467	3561	466	3332	446	4776	561	3654	462	3536	459	3615	439	4400	554	3356	490	3198	437	3304	438	3466	428
I	183	4015	180	4564	181	4521	128	4862	182	4382	183	4269	185	4743	123	5337	180	4143	184	4011	190	4365	189	4531
J	14063	1300	11990	1334	14207	1458	18019	1779	15120	1377	13017	1602	14173	1371	17061	1887	13159	1425	12244	1510	12901	1145	12954	1504
K	187	1341	181	1358	179	1367	133	2534	183	1514	186	1388	178	1304	137	2587	193	1432	277	1395	196	1273	200	1381
L	481	7484	496	7160	489	7341	462	10433	514	8020	1654	7331	486	7523	456	10262	486	7560	476	7369	440	6255	472	6891
M	17452	3601	16767	3721	17178	3871	17736	6394	16997	3639	17224	3974	16887	4008	17623	6520	16459	3619	17067	3662	16971	3601	16565	3805
N	16690	8295	16297	8454	16583	8860	17101	11729	16190	8403	16638	8985	16283	8579	17372	12010	15370	7951	15526	8202	15433	7807	15170	7763
O	11988	6458	12836	7844	12475	7809	14117	11669	12995	7925	13677	8224	12517	7256	14470	11992	12238	7416	12761	6908	12395	7618	12359	7228
P	3093	378	3633	442	3226	428	4492	503	3552	422	3441	444	3370	405	4349	520	3174	401	3131	403	3121	406	2966	408

## Sheet: Protocol Information
Plate layout
	1:2	3:4	5:6	7:8	9:10	11:12	13:14	15:16	17:18	19:20	21:22	23:24
A:H	Green_Dragonfly	Green_Dragonfly	Green_Dragonfly	Blank	Green_Dragonfly	Green_Dragonfly	Green_Dragonfly	Blank	Green_Dragonfly	Green_Dragonfly	Green_Dragonfly	Green_Dragonfly
I:P	Green_Dragonfly	Green_Dragonfly	Green_Dragonfly	Blank	Green_Dragonfly	Green_Dragonfly	Green_Dragonfly	Blank	Green_Dragonfly	Green_Dragonfly	Green_Dragonfly	Green_Dragonfly
Peptide layout
No Pep	Pent
GRP22	Hex
GRP35	Hex2
GRP46	Hept
GRP51	24D
GRP52	24E
GRP63	24K
GRP80	17K
