# Supplementary material for: Differential sensing with arrays of de novo designed peptide assemblies
Source: Nat Commun. 2023 Jan 24;14:383. doi: 10.1038/s41467-023-36024-y (PMC9873944; doi:10.1038/s41467-023-36024-y)
Supplement: Supplementary file 7 — Source Data [file 41467_2023_36024_MOESM7_ESM.zip › Source_data/4_Tea_data/Green_Joes_repeat_3.xlsx]

## Sheet: End point
User: USER
Path: C:\Program Files (x86)\BMG\CLARIOstar\User\Data\
Test ID: 6547
Test Name: JMF_DPH_384_G1000
Date: 29/04/2019
Time: 14:17:15
ID1: 190429_Green_Joes
Fluorescence (FI)
	1. Raw Data (350-15/450-20)
	1	2	3	4	5	6	7	8	9	10	11	12	13	14	15	16	17	18	19	20	21	22	23	24
A	130	3578	136	4200	134	4412	119	5156	139	4561	137	4485	142	4527	113	5239	138	4573	140	4234	142	4850	141	4848
B	2450	586	3288	648	3562	703	3954	704	3409	690	3123	652	3417	676	3783	638	3261	690	3589	731	3417	724	3550	649
C	142	1246	137	1564	138	1513	143	2409	138	1616	142	1534	142	1522	125	1826	159	1581	164	1540	165	1427	174	1620
D	393	5776	474	6543	482	6863	540	8459	569	7182	494	6806	510	6777	584	8025	497	7077	501	6535	476	6161	505	6552
E	13748	4045	15737	4974	15608	5002	16872	6373	15691	5068	15953	5146	15735	5210	17075	6458	16275	5183	15881	4924	15891	4785	16422	5048
F	15464	7182	18718	8741	18718	9396	20034	10753	19186	9159	18823	9528	19258	9302	20822	10861	19336	9102	19282	8896	19141	8854	19226	9183
G	11622	8248	11515	7799	11621	7313	12780	10773	12608	8694	12061	8544	12448	8722	13105	10406	11829	9125	12315	8478	12676	7999	11701	8576
H	3174	441	3004	462	3108	503	3559	533	3272	510	3164	482	3138	504	3547	502	2957	489	3143	483	2720	449	2999	445
I	158	4302	151	3886	140	4134	124	4551	139	4126	150	3812	147	4170	128	5345	147	3667	160	3772	153	3793	179	4332
J	3341	660	3409	636	3613	704	4123	661	3767	706	4159	755	3674	705	3926	723	3584	772	3267	665	3399	711	3216	658
K	160	1503	148	1502	142	1714	127	2446	146	1916	152	1674	153	1650	131	2545	159	1733	162	1714	162	1517	167	1491
L	473	6467	459	6450	457	6861	534	8555	483	7255	498	6932	478	6982	544	8556	489	7186	470	7023	441	6285	458	6892
M	14894	4116	15229	4672	15918	4961	15976	6074	15394	4881	16168	5206	15681	5061	16613	6136	15676	4739	15979	4950	16022	4862	15895	5048
N	17762	8231	18634	8747	18798	9035	19532	10398	18273	8980	18911	9324	18792	9066	20222	10636	18779	8855	18657	8921	19022	8795	18553	8997
O	10677	7249	11763	8271	11273	7979	12411	9661	12056	8447	12246	8464	12367	8002	12699	9879	12232	8113	11995	8389	12331	7972	11548	8279
P	2632	391	3054	449	2850	423	3452	457	3130	421	3024	494	2904	488	3438	530	2743	461	2744	470	2618	474	2491	459

## Sheet: Protocol Information
Plate layout
	1:2	3:4	5:6	7:8	9:10	11:12	13:14	15:16	17:18	19:20	21:22	23:24
A:H	Green_Joes	Green_Joes	Green_Joes	Blank	Green_Joes	Green_Joes	Green_Joes	Blank	Green_Joes	Green_Joes	Green_Joes	Green_Joes
I:P	Green_Joes	Green_Joes	Green_Joes	Blank	Green_Joes	Green_Joes	Green_Joes	Blank	Green_Joes	Green_Joes	Green_Joes	Green_Joes
Peptide layout
No Pep	Pent
GRP22	Hex
GRP35	Hex2
GRP46	Hept
GRP51	24D
GRP52	24E
GRP63	24K
GRP80	17K
