# Supplementary material for: Differential sensing with arrays of de novo designed peptide assemblies
Source: Nat Commun. 2023 Jan 24;14:383. doi: 10.1038/s41467-023-36024-y (PMC9873944; doi:10.1038/s41467-023-36024-y)
Supplement: Supplementary file 7 — Source Data [file 41467_2023_36024_MOESM7_ESM.zip › Source_data/4_Tea_data/Grey_Joes_repeat_3.xlsx]

## Sheet: End point
User: USER
Path: C:\Program Files (x86)\BMG\CLARIOstar\User\Data\
Test ID: 6556
Test Name: JMF_DPH_384_G1000
Date: 29/04/2019
Time: 15:19:06
ID1: 190429_Grey_Joes
Fluorescence (FI)
	1. Raw Data (350-15/450-20)
	1	2	3	4	5	6	7	8	9	10	11	12	13	14	15	16	17	18	19	20	21	22	23	24
A	150	3338	143	3401	147	3461	121	5579	148	3446	144	3334	163	3519	117	5642	154	3404	150	3378	147	3479	160	3598
B	2517	259	2599	255	2746	282	4477	319	2726	280	2927	282	2912	275	4465	345	3074	295	2726	309	2926	305	3093	313
C	149	734	150	740	145	786	122	1959	148	809	145	794	152	800	125	2091	158	788	163	768	163	748	167	802
D	439	3754	415	4139	432	4029	499	7929	420	4503	416	4358	413	4557	501	8059	404	4439	391	4184	366	3993	401	4210
E	10383	2439	13093	3378	12756	3082	16115	7296	13222	3271	13018	3257	13018	3125	16620	7314	13144	3246	12964	2986	12684	2989	13071	2985
F	12553	4007	15130	6609	15407	6019	18347	12116	15511	6251	15577	5829	15682	6100	18754	11881	15705	5806	15409	5505	15106	5183	15220	5808
G	11317	7280	10380	5929	10408	6921	13641	12865	10488	6434	11148	5889	11466	6644	13320	13862	10391	5984	11444	6483	10427	6088	10241	5681
H	2728	345	2499	319	2461	337	3449	481	2551	354	2526	342	2339	329	3283	487	2413	325	2328	329	2333	313	2383	343
I	155	3148	155	2925	161	3059	110	5147	158	3228	154	2966	157	3243	116	5386	159	2773	157	2763	156	2989	158	2882
J	2871	292	2942	288	2937	296	4683	377	3054	292	3065	284	3246	299	5201	364	2955	312	2776	289	3063	291	2891	308
K	150	437	146	758	146	819	122	2186	154	965	155	870	154	841	127	2293	156	880	158	925	158	786	161	817
L	402	4026	388	4174	394	4468	482	8101	429	4789	432	4643	395	4395	507	7904	401	4413	390	4522	350	4087	380	4123
M	11996	2466	12555	2706	12527	2877	15512	6916	12562	2825	12773	2934	12842	2806	16048	7268	12215	2580	12971	2811	12833	2752	12710	2597
N	13918	5153	15409	5727	15028	6030	17953	11419	14980	5736	15661	6002	15321	6049	18331	11705	15166	5340	15036	5681	15204	5347	15478	5597
O	9187	4672	10672	5862	10379	5313	12986	12781	11074	5735	11047	5853	10677	5358	13258	12845	10547	5111	10091	5200	10723	5200	10001	4892
P	2111	269	2439	317	2504	307	3492	440	2424	306	2563	313	2489	306	3434	451	2390	299	2390	299	2262	303	2252	301

## Sheet: Protocol Information
Plate layout
	1:2	3:4	5:6	7:8	9:10	11:12	13:14	15:16	17:18	19:20	21:22	23:24
A:H	Grey_Joes	Grey_Joes	Grey_Joes	Blank	Grey_Joes	Grey_Joes	Grey_Joes	Blank	Grey_Joes	Grey_Joes	Grey_Joes	Grey_Joes
I:P	Grey_Joes	Grey_Joes	Grey_Joes	Blank	Grey_Joes	Grey_Joes	Grey_Joes	Blank	Grey_Joes	Grey_Joes	Grey_Joes	Grey_Joes
Peptide layout
No Pep	Pent
GRP22	Hex
GRP35	Hex2
GRP46	Hept
GRP51	24D
GRP52	24E
GRP63	24K
GRP80	17K
