# Supplementary material for: Differential sensing with arrays of de novo designed peptide assemblies
Source: Nat Commun. 2023 Jan 24;14:383. doi: 10.1038/s41467-023-36024-y (PMC9873944; doi:10.1038/s41467-023-36024-y)
Supplement: Supplementary file 7 — Source Data [file 41467_2023_36024_MOESM7_ESM.zip › Source_data/4_Tea_data/Black_Dragonfly_repeat_5.xlsx]

## Sheet: End point
User: USER
Path: C:\Program Files (x86)\BMG\CLARIOstar\User\Data\
Test ID: 6679
Test Name: JMF_DPH_384_G1000
Date: 15/05/2019
Time: 12:13:17
ID1: 190515_Black_Dragonfly
Fluorescence (FI)
	1. Raw Data (350-15/450-20)
	1	2	3	4	5	6	7	8	9	10	11	12	13	14	15	16	17	18	19	20	21	22	23	24
A	158	2400	165	2808	167	3090	135	5416	173	2999	174	2941	170	2913	145	5654	174	3070	188	3228	181	3197	197	3567
B	7315	513	9936	738	10175	716	17456	1712	10396	652	9872	709	9833	666	17638	1827	10097	704	9490	690	9819	780	10529	808
C	164	451	159	591	169	586	147	1978	171	660	168	617	172	583	154	2122	188	621	186	629	191	589	199	700
D	351	3814	466	5039	489	5009	651	10037	510	5316	469	4846	548	5445	713	9991	464	5207	447	5368	457	4763	476	5229
E	10393	1259	11765	1838	12073	1763	17913	8983	12002	1924	11818	1743	12323	2031	18289	9367	12027	1829	12326	1988	12407	1857	12589	2581
F	11009	3164	14568	4877	14717	4860	20856	15495	14642	4245	14779	4875	15128	4429	21656	16051	14861	4308	15019	4331	14467	4854	15187	5082
G	11874	4201	7310	4064	11850	4179	17574	13911	12613	3861	13249	4765	12061	3968	18161	14109	11897	3781	12943	5514	12212	4544	12034	4999
H	1857	305	1810	312	2037	329	2830	560	1938	360	1762	341	2066	334	3103	738	1899	363	2035	363	1763	336	2033	353
I	174	2834	163	2424	171	2638	139	4833	176	2411	176	2124	188	2747	149	4792	189	2212	196	2223	194	2780	200	2624
J	9805	580	8748	535	9270	610	16533	1741	9479	560	8438	493	8833	562	18096	1948	7977	607	7914	590	7582	577	9303	646
K	165	607	164	571	164	565	156	1824	171	685	178	627	180	577	159	2006	186	639	189	622	183	539	193	620
L	502	5052	429	4890	501	5031	634	9903	453	5221	502	5052	437	4895	693	9978	456	5143	460	5214	430	4436	471	4821
M	10824	1584	11736	2118	11964	1898	17447	8603	11566	1521	12301	1853	11934	1533	18021	9050	11573	1522	12230	1861	12468	1843	11961	2022
N	13758	4157	14165	4782	15962	5075	20014	15219	14366	4616	15202	5154	14699	4927	21853	15680	14117	4502	14029	4572	14928	4658	14979	5296
O	9785	4514	12594	5647	11539	5377	16654	13723	12571	5873	12630	5330	11887	5164	17399	14136	12034	5462	11685	5320	12549	6000	11837	5815
P	1799	289	2178	354	1972	337	3240	501	2189	357	2077	350	2106	353	3107	548	1816	349	1978	370	2187	384	2101	366

## Sheet: Protocol Information
Plate layout
	1:2	3:4	5:6	7:8	9:10	11:12	13:14	15:16	17:18	19:20	21:22	23:24
A:H	Black_Dragonfly	Black_Dragonfly	Black_Dragonfly	Blank	Black_Dragonfly	Black_Dragonfly	Black_Dragonfly	Blank	Black_Dragonfly	Black_Dragonfly	Black_Dragonfly	Black_Dragonfly
I:P	Black_Dragonfly	Black_Dragonfly	Black_Dragonfly	Blank	Black_Dragonfly	Black_Dragonfly	Black_Dragonfly	Blank	Black_Dragonfly	Black_Dragonfly	Black_Dragonfly	Black_Dragonfly
Peptide layout
No Pep	Pent
GRP22	Hex
GRP35	Hex2
GRP46	Hept
GRP51	24D
GRP52	24E
GRP63	24K
GRP80	17K
