# Supplementary material for: Differential sensing with arrays of de novo designed peptide assemblies
Source: Nat Commun. 2023 Jan 24;14:383. doi: 10.1038/s41467-023-36024-y (PMC9873944; doi:10.1038/s41467-023-36024-y)
Supplement: Supplementary file 7 — Source Data [file 41467_2023_36024_MOESM7_ESM.zip › Source_data/4_Tea_data/Black_Tesco_repeat_4.xlsx]

## Sheet: End point
User: USER
Path: C:\Program Files (x86)\BMG\CLARIOstar\User\Data\
Test ID: 6626
Test Name: JMF_DPH_384_G1000
Date: 10/05/2019
Time: 12:35:40
ID1: 190510_Black_Tesco
Fluorescence (FI)
	1. Raw Data (350-15/450-20)
	1	2	3	4	5	6	7	8	9	10	11	12	13	14	15	16	17	18	19	20	21	22	23	24
A	175	3296	174	2963	170	3033	125	5526	168	2847	169	2886	178	2667	120	5891	169	2804	171	2761	173	3054	174	3433
B	13027	775	12640	699	12554	693	18523	1559	12182	662	12212	662	12171	719	18886	1501	11451	673	10658	719	11291	793	11764	846
C	173	762	173	811	169	778	133	2238	174	766	165	753	170	766	143	2007	178	811	177	765	180	744	184	793
D	385	5421	414	5184	404	5560	480	9664	410	5415	405	4929	413	5259	528	9600	401	5298	385	5133	372	4970	385	5286
E	12141	1936	12498	2100	12299	2097	17174	7759	12361	2063	12250	2080	12270	2206	17236	7509	12411	1856	12406	1926	12386	1996	12546	1868
F	11693	4809	12188	5383	11898	5140	16452	12894	11768	5154	11784	5240	11780	5050	15940	12669	11566	5186	10817	4746	11227	4913	11331	4740
G	11732	4873	11148	5671	11354	5727	15146	13785	11050	4885	11480	5612	11337	5904	15175	14180	11452	5540	11787	5582	10837	5689	12034	5390
H	2826	362	2654	334	2947	318	3793	551	2369	321	2267	307	2144	318	3609	513	2060	291	2152	320	2227	282	2107	285
I	179	2723	180	2630	178	2503	125	4828	182	2247	185	2190	179	2433	121	5104	178	2127	181	2279	179	2282	177	2490
J	11506	619	10878	551	11195	601	19018	1891	10621	549	10131	504	10667	738	19195	1368	9313	515	8909	540	9974	646	10355	560
K	173	790	175	716	173	772	126	2150	172	827	170	747	171	754	131	2364	174	780	183	750	178	658	186	735
L	377	5456	379	4941	398	5134	466	9548	406	5501	404	5080	382	4944	476	9753	386	5271	397	5216	349	4425	362	4908
M	11608	1232	12517	1582	12330	1528	16773	7282	11717	1346	12246	1370	12293	1257	16945	7196	12312	1153	11922	1056	12121	1212	13030	1584
N	12213	3854	12123	3817	11814	4255	15873	12574	11674	3863	11631	4764	12324	4036	15649	12438	11283	3540	10968	3611	11187	4155	11869	2979
O	8432	2407	10132	3436	10042	3686	13916	13503	10660	3232	10644	3669	10297	3217	14136	13452	9956	3390	10052	3505	10111	3712	9588	2903
P	2147	257	2418	282	2429	279	3721	488	2312	271	2367	308	2277	274	3635	501	2120	266	2210	265	2124	261	2066	257

## Sheet: Protocol Information
Plate layout
	1:2	3:4	5:6	7:8	9:10	11:12	13:14	15:16	17:18	19:20	21:22	23:24
A:H	Black_Tesco	Black_Tesco	Black_Tesco	Blank	Black_Tesco	Black_Tesco	Black_Tesco	Blank	Black_Tesco	Black_Tesco	Black_Tesco	Black_Tesco
I:P	Black_Tesco	Black_Tesco	Black_Tesco	Blank	Black_Tesco	Black_Tesco	Black_Tesco	Blank	Black_Tesco	Black_Tesco	Black_Tesco	Black_Tesco
Peptide layout
No Pep	Pent
GRP22	Hex
GRP35	Hex2
GRP46	Hept
GRP51	24D
GRP52	24E
GRP63	24K
GRP80	17K
