# Supplementary material for: Differential sensing with arrays of de novo designed peptide assemblies
Source: Nat Commun. 2023 Jan 24;14:383. doi: 10.1038/s41467-023-36024-y (PMC9873944; doi:10.1038/s41467-023-36024-y)
Supplement: Supplementary file 7 — Source Data [file 41467_2023_36024_MOESM7_ESM.zip › Source_data/4_Tea_data/Black_Dragonfly_repeat_4.xlsx]

## Sheet: End point
User: USER
Path: C:\Program Files (x86)\BMG\CLARIOstar\User\Data\
Test ID: 6641
Test Name: JMF_DPH_384_G1000
Date: 10/05/2019
Time: 16:42:00
ID1: 190510_Black_Dragonfly
Fluorescence (FI)
	1. Raw Data (350-15/450-20)
	1	2	3	4	5	6	7	8	9	10	11	12	13	14	15	16	17	18	19	20	21	22	23	24
A	173	3579	170	3682	170	3597	136	6592	171	3653	167	3589	190	3725	146	6525	186	3680	190	3399	190	3690	189	4138
B	14405	774	14191	1005	13673	973	18912	1719	13689	903	11799	944	14182	989	20258	2020	13104	974	12235	971	12637	1031	13276	1068
C	175	839	172	897	172	937	149	2525	178	953	180	915	188	960	162	2586	183	968	193	938	200	837	202	950
D	380	5685	404	6091	391	6297	469	10336	407	6336	404	6117	414	6360	501	10590	405	5901	387	5905	385	5641	407	6115
E	10194	2008	14036	2319	13280	2253	18278	7403	13421	2303	13550	2360	13587	2404	18122	7538	13415	2020	13366	2281	13551	2280	13628	2307
F	11440	4119	13467	6222	13396	6045	17598	12658	13172	5966	13254	5984	13051	6518	17906	12870	12380	5984	12447	5437	12618	5474	12773	5798
G	11489	5437	12111	6029	11791	6550	15207	13880	12658	6355	11876	6791	12082	7093	15728	14306	12468	6653	12541	6708	11701	6920	13207	7758
H	3249	380	3130	391	2995	404	4342	604	3396	374	3222	385	3202	360	4524	624	2836	335	2932	367	3017	423	2913	347
I	176	4169	176	4325	168	4108	130	5856	181	4306	176	3873	183	4057	151	5979	187	3946	194	4145	196	3697	197	4309
J	13871	804	13162	777	13782	858	19501	1704	13461	761	12897	709	14001	824	19927	1801	12463	735	11815	772	11841	1186	12438	907
K	167	916	168	845	174	915	149	2530	211	853	175	810	181	911	154	2467	193	988	193	938	202	772	196	854
L	392	6077	375	6039	398	6125	459	10476	427	6658	422	6283	396	5777	472	10371	421	6232	395	6176	362	5491	389	5894
M	13880	1741	13691	1780	13776	1955	17756	7263	13616	1782	13798	2047	13814	2035	18230	7483	13000	1645	13602	1547	12445	1622	14194	1802
N	13555	5052	13493	5321	13952	5607	17159	12852	13304	5056	13277	5706	13153	5871	17482	12649	12502	4898	13226	4864	12616	4960	12373	4961
O	10288	3662	11922	4719	11323	4423	14714	13200	12415	5076	11973	4915	11631	4794	14752	10485	11496	4376	11556	4576	11859	4355	11131	4432
P	2693	282	3139	312	2876	296	4473	548	3156	327	3026	335	2876	313	4306	552	2844	297	2945	315	2782	316	2845	301

## Sheet: Protocol Information
Plate layout
	1:2	3:4	5:6	7:8	9:10	11:12	13:14	15:16	17:18	19:20	21:22	23:24
A:H	Black_Dragonfly	Black_Dragonfly	Black_Dragonfly	Blank	Black_Dragonfly	Black_Dragonfly	Black_Dragonfly	Blank	Black_Dragonfly	Black_Dragonfly	Black_Dragonfly	Black_Dragonfly
I:P	Black_Dragonfly	Black_Dragonfly	Black_Dragonfly	Blank	Black_Dragonfly	Black_Dragonfly	Black_Dragonfly	Blank	Black_Dragonfly	Black_Dragonfly	Black_Dragonfly	Black_Dragonfly
Peptide layout
No Pep	Pent
GRP22	Hex
GRP35	Hex2
GRP46	Hept
GRP51	24D
GRP52	24E
GRP63	24K
GRP80	17K
