# Supplementary material for: Differential sensing with arrays of de novo designed peptide assemblies
Source: Nat Commun. 2023 Jan 24;14:383. doi: 10.1038/s41467-023-36024-y (PMC9873944; doi:10.1038/s41467-023-36024-y)
Supplement: Supplementary file 7 — Source Data [file 41467_2023_36024_MOESM7_ESM.zip › Source_data/4_Tea_data/Black_Tesco_repeat_5.xlsx]

## Sheet: End point
User: USER
Path: C:\Program Files (x86)\BMG\CLARIOstar\User\Data\
Test ID: 6670
Test Name: JMF_DPH_384_G1000
Date: 15/05/2019
Time: 11:43:17
ID1: 190515_Black_Tesco
Fluorescence (FI)
	1. Raw Data (350-15/450-20)
	1	2	3	4	5	6	7	8	9	10	11	12	13	14	15	16	17	18	19	20	21	22	23	24
A	152	3242	157	3869	161	4245	141	6770	163	4108	168	4064	169	3992	149	6810	173	4005	181	4020	183	4038	195	4178
B	9736	4571	11981	949	12751	991	17905	1659	12983	950	12325	962	12761	958	16948	1776	12020	1003	12101	933	12107	1084	12001	1099
C	166	645	164	878	165	730	154	1862	171	966	175	922	176	945	162	1922	191	862	197	822	200	810	211	827
D	410	5012	555	6401	513	6224	713	9922	521	6563	539	6482	523	6569	743	10403	528	6689	503	6311	557	6016	526	5789
E	11406	2477	14220	3831	14373	3856	18555	8872	14739	3783	14547	3978	14651	3891	18903	9716	15047	3740	13901	3563	14319	3579	14808	3945
F	14063	6646	16686	7976	17278	9029	20918	16814	17866	8762	16947	9228	18136	8362	22301	16215	17602	8294	17361	8233	17378	8002	17532	8624
G	12920	7081	13685	7386	12993	6335	18862	14920	14694	6446	14404	6403	14582	5438	17395	16053	13608	5895	13351	7322	13700	7757	13740	8641
H	2235	335	2202	391	2546	398	3721	611	2208	415	2264	414	2115	413	3774	610	2426	401	2395	423	2110	403	2333	416
I	175	4005	177	4008	168	3810	149	6431	178	3828	181	3589	186	3851	156	6300	186	3343	197	3686	199	3454	215	3734
J	12460	660	11554	772	11824	938	17693	1490	13484	897	12127	802	12815	871	17856	1629	11449	831	11644	908	11190	866	11060	757
K	171	717	162	701	166	753	158	1824	177	854	178	828	177	825	164	1827	193	823	195	824	200	717	219	713
L	575	6072	481	5352	493	6124	709	10370	525	6613	530	6647	533	6230	680	10169	513	6537	528	6508	493	5637	555	5350
M	13412	2953	14253	3770	14166	3477	17829	9148	13990	3207	14989	3845	14796	3593	18363	9116	13916	3481	13677	3346	14360	3629	14322	3275
N	16489	8081	17087	8260	17483	9345	21432	15632	17154	8911	17013	8738	18622	8542	21512	15485	16733	8275	17797	7693	16569	8506	16852	7944
O	11269	6306	13924	7347	13099	7493	17479	14395	13869	8154	14332	8008	14031	7759	16965	14563	13501	7814	13826	8022	14522	8382	13413	7243
P	2243	367	2577	394	2422	392	3943	531	2638	423	2560	426	2549	405	4063	524	2217	395	2455	435	2565	443	2354	440

## Sheet: Protocol Information
Plate layout
	1:2	3:4	5:6	7:8	9:10	11:12	13:14	15:16	17:18	19:20	21:22	23:24
A:H	Black_Tesco	Black_Tesco	Black_Tesco	Blank	Black_Tesco	Black_Tesco	Black_Tesco	Blank	Black_Tesco	Black_Tesco	Black_Tesco	Black_Tesco
I:P	Black_Tesco	Black_Tesco	Black_Tesco	Blank	Black_Tesco	Black_Tesco	Black_Tesco	Blank	Black_Tesco	Black_Tesco	Black_Tesco	Black_Tesco
Peptide layout
No Pep	Pent
GRP22	Hex
GRP35	Hex2
GRP46	Hept
GRP51	24D
GRP52	24E
GRP63	24K
GRP80	17K
