# Supplementary material for: Differential sensing with arrays of de novo designed peptide assemblies
Source: Nat Commun. 2023 Jan 24;14:383. doi: 10.1038/s41467-023-36024-y (PMC9873944; doi:10.1038/s41467-023-36024-y)
Supplement: Supplementary file 7 — Source Data [file 41467_2023_36024_MOESM7_ESM.zip › Source_data/4_Tea_data/Grey_Joes_repeat_2.xlsx]

## Sheet: End point
User: USER
Path: C:\Program Files (x86)\BMG\CLARIOstar\User\Data\
Test ID: 6495
Test Name: JMF_DPH_384_G1000
Date: 24/04/2019
Time: 12:10:15
ID1: 190424_Grey_Joes
Fluorescence (FI)
	1. Raw Data (350-15/450-20)
	1	2	3	4	5	6	7	8	9	10	11	12	13	14	15	16	17	18	19	20	21	22	23	24
A	259	2533	154	2996	157	3283	135	4411	160	3121	164	3099	160	3095	133	4814	159	3194	174	3025	150	3268	154	3412
B	5676	480	7698	555	7938	650	11356	871	7979	613	7653	662	7827	641	11591	984	7915	709	7409	620	7735	706	8114	708
C	163	578	159	656	154	627	150	1327	175	746	173	650	176	699	144	1213	174	674	176	671	165	657	176	660
D	439	3526	468	4476	430	3714	528	7534	426	4612	463	4687	475	4920	484	7871	458	4680	408	4475	369	4258	402	4047
E	6270	1871	8089	2626	8220	2621	11103	5605	8173	2511	8160	2562	8576	2631	10873	5382	8357	2424	8238	2251	8101	2364	8424	2350
F	10981	2002	14046	3288	14713	2906	17385	7177	14050	3003	15038	2758	15758	2941	18169	7343	14380	2993	14565	2879	14659	2844	14791	2935
G	8916	5842	9189	5685	9162	6009	11400	12334	9609	5862	9404	5726	9807	6118	11522	12794	9109	5898	9480	5657	9262	5810	9140	5458
H	2122	402	2030	465	2090	398	2419	504	2163	389	2149	385	2036	364	2474	501	2055	350	1908	564	2005	357	1869	347
I	149	3122	163	2934	155	3065	127	4370	156	3123	147	2784	150	3118	130	4631	144	2794	151	3266	155	2766	147	3080
J	7795	569	7370	544	7778	587	11383	820	7786	617	7722	544	8325	777	13206	945	7206	608	7096	592	6765	687	7424	602
K	170	621	147	590	168	678	142	1145	156	731	370	727	267	716	146	1498	162	693	201	754	159	580	269	606
L	492	4244	393	4178	400	4440	578	7226	407	4922	403	4988	368	4623	620	7458	394	4819	383	4671	343	4269	377	4424
M	7384	2356	8011	2449	7895	2580	10789	5517	8324	2385	8416	2583	8821	2626	10801	5581	7934	2251	8288	2263	7895	2262	8220	2516
N	13888	2494	14522	2857	14716	2822	17790	7145	14469	2512	15167	2964	14787	2740	18043	7384	14636	2492	14400	2624	14328	2786	15208	3072
O	8097	6087	9417	7208	8811	6649	10779	12450	10114	7813	9300	7103	9453	6549	11315	12463	9656	7120	9075	7153	9216	6940	9276	6581
P	2002	406	2345	460	2294	397	2709	517	2242	417	2409	448	2138	404	2511	471	2115	405	2129	395	2109	382	2119	370

## Sheet: Protocol Information
Plate layout
	1:2	3:4	5:6	7:8	9:10	11:12	13:14	15:16	17:18	19:20	21:22	23:24
A:H	Grey_Joes	Grey_Joes	Grey_Joes	Blank	Grey_Joes	Grey_Joes	Grey_Joes	Blank	Grey_Joes	Grey_Joes	Grey_Joes	Grey_Joes
I:P	Grey_Joes	Grey_Joes	Grey_Joes	Blank	Grey_Joes	Grey_Joes	Grey_Joes	Blank	Grey_Joes	Grey_Joes	Grey_Joes	Grey_Joes
Peptide layout
No Pep	Pent
GRP22	Hex
GRP35	Hex2
GRP46	Hept
GRP51	24D
GRP52	24E
GRP63	24K
GRP80	17K
