# Supplementary material for: Differential sensing with arrays of de novo designed peptide assemblies
Source: Nat Commun. 2023 Jan 24;14:383. doi: 10.1038/s41467-023-36024-y (PMC9873944; doi:10.1038/s41467-023-36024-y)
Supplement: Supplementary file 7 — Source Data [file 41467_2023_36024_MOESM7_ESM.zip › Source_data/4_Tea_data/Green_Joes_repeat_2.xlsx]

## Sheet: End point
User: USER
Path: C:\Program Files (x86)\BMG\CLARIOstar\User\Data\
Test ID: 6488
Test Name: JMF_DPH_384_G1000
Date: 24/04/2019
Time: 11:48:33
ID1: 190424_Green_Joes
Fluorescence (FI)
	1. Raw Data (350-15/450-20)
	1	2	3	4	5	6	7	8	9	10	11	12	13	14	15	16	17	18	19	20	21	22	23	24
A	135	3352	131	3897	133	3971	141	4555	133	4001	132	4052	131	4051	110	4887	139	3965	145	4136	135	4146	146	4346
B	8887	617	10495	706	10771	763	12050	777	10588	770	10933	711	10835	725	12571	806	10987	779	10239	831	10264	798	11028	826
C	149	745	157	922	150	922	132	1308	157	1032	170	1110	156	1013	140	1281	173	1074	165	904	165	916	178	948
D	443	5403	530	6217	563	5826	582	7629	570	6477	617	6172	569	6421	574	7717	579	6298	527	6294	460	6032	526	5943
E	8160	3910	10120	4852	10254	4884	11220	5879	10298	4766	10691	4900	10788	4943	11289	5777	10241	4676	10323	4764	10155	4590	10310	4686
F	14163	4765	16956	6100	17465	5710	18319	7350	17359	5678	17483	5963	17264	5738	18908	7150	17709	5945	17119	5490	17599	5929	17752	5967
G	10622	10254	10498	10574	10541	10520	11104	11631	10616	11246	10810	10658	10911	10449	12423	12415	10191	11038	10649	10372	11539	10509	10601	10841
H	2264	473	2219	446	2250	477	2461	504	2515	503	2332	504	2142	489	2526	477	2286	450	2208	469	2234	466	2203	445
I	143	3669	135	3498	135	3784	112	4428	137	3847	141	3572	143	3717	124	4625	139	3602	138	3737	177	3529	143	4211
J	10039	681	10030	676	10919	744	11583	774	10798	707	10376	646	10988	740	12719	798	10175	762	9807	835	10758	781	9861	762
K	157	991	145	878	157	988	135	1372	158	1175	158	948	157	995	132	1416	160	1079	166	1038	163	810	175	945
L	501	6538	484	5759	480	6243	516	7622	532	6911	543	6240	517	6215	525	7101	499	6523	476	6626	437	5518	489	5969
M	9729	4622	9953	4654	10174	4754	10623	5535	9979	4855	10537	4957	10616	4920	11258	5680	10159	4884	10260	4777	10258	4756	10090	4716
N	16622	5993	17355	6254	17447	6133	18126	7313	17195	5962	17735	6325	17983	6101	18137	7349	17509	5853	17046	5877	17446	6187	17349	6011
O	9969	10207	11238	11318	10459	10356	11257	12357	11881	11393	11238	11236	11150	11476	12391	12679	10939	10652	11058	10708	11288	11166	11392	10575
P	2233	423	2433	478	2455	459	2746	468	2534	486	2452	496	2514	496	2740	485	2343	466	2389	473	2340	451	2289	450

## Sheet: Protocol Information
Plate layout
	1:2	3:4	5:6	7:8	9:10	11:12	13:14	15:16	17:18	19:20	21:22	23:24
A:H	Green_Joes	Green_Joes	Green_Joes	Blank	Green_Joes	Green_Joes	Green_Joes	Blank	Green_Joes	Green_Joes	Green_Joes	Green_Joes
I:P	Green_Joes	Green_Joes	Green_Joes	Blank	Green_Joes	Green_Joes	Green_Joes	Blank	Green_Joes	Green_Joes	Green_Joes	Green_Joes
Peptide layout
No Pep	Pent
GRP22	Hex
GRP35	Hex2
GRP46	Hept
GRP51	24D
GRP52	24E
GRP63	24K
GRP80	17K
