# Supplementary material for: Differential sensing with arrays of de novo designed peptide assemblies
Source: Nat Commun. 2023 Jan 24;14:383. doi: 10.1038/s41467-023-36024-y (PMC9873944; doi:10.1038/s41467-023-36024-y)
Supplement: Supplementary file 7 — Source Data [file 41467_2023_36024_MOESM7_ESM.zip › Source_data/4_Tea_data/Green_Dragonfly_repeat_5.xlsx]

## Sheet: End point
User: USER
Path: C:\Program Files (x86)\BMG\CLARIOstar\User\Data\
Test ID: 6680
Test Name: JMF_DPH_384_G1000
Date: 15/05/2019
Time: 12:16:21
ID1: 190515_Green_Dragonfly
Fluorescence (FI)
	1. Raw Data (350-15/450-20)
	1	2	3	4	5	6	7	8	9	10	11	12	13	14	15	16	17	18	19	20	21	22	23	24
A	167	4196	168	4046	163	4287	120	4816	169	4243	166	3923	172	4197	122	5254	173	4281	178	4178	162	4564	180	4664
B	11647	1039	11240	1208	11418	1215	15418	1799	11198	1217	9696	1122	11399	1156	17275	1778	11212	1243	10195	1242	10880	1295	11740	1320
C	169	741	170	886	172	855	124	1661	172	888	174	850	171	882	127	1742	183	870	181	885	178	803	187	863
D	511	5512	620	6429	613	6459	602	9346	649	6595	639	6338	608	6472	611	9547	588	6549	587	6311	530	6072	646	6248
E	13483	3176	15899	4082	15534	3844	17556	7782	16359	4099	16460	3758	16263	3881	18140	7966	15898	3932	16454	3890	15553	3697	16329	3855
F	16183	6991	18828	8767	18767	8802	19876	14123	19473	8634	19064	8389	19134	8709	20710	13729	19446	8332	18759	8142	18793	8086	19048	8130
G	14039	7071	14217	6571	14405	6198	16588	12113	15796	5795	14265	6605	14909	5811	16988	12377	14633	5364	14210	6351	14041	7129	14039	8043
H	2262	410	2389	414	2354	420	3003	603	2507	490	2520	467	2292	495	3083	573	2457	426	2469	463	2221	449	2506	474
I	177	3949	167	3928	172	3839	114	4562	173	3703	171	3511	182	3598	127	4688	180	3484	179	3899	179	3621	197	3941
J	10823	1048	10528	965	10529	1064	16999	1419	10475	1252	10127	910	11377	1085	16389	1587	10666	971	9709	1016	10365	1054	10305	1159
K	171	828	173	685	173	874	128	1953	174	780	177	997	175	919	125	1661	175	978	184	969	177	870	180	840
L	565	6331	537	6063	595	6390	590	9605	602	6531	608	6959	617	6267	588	9082	577	6773	585	6561	509	5696	524	6178
M	14842	3574	15745	3809	16337	3904	17184	7927	15472	3652	16383	3908	16336	3682	18695	8110	16165	3622	15806	3818	16420	3859	15959	4030
N	18319	7830	18870	9252	18017	8756	20322	13843	18576	8993	19314	8813	18851	8752	21282	13584	18904	7858	18847	7731	18804	8535	18698	9521
O	12490	6397	14494	7755	13833	6990	15814	11932	14889	7485	14327	7388	14592	6842	16135	12476	14337	7388	13676	7480	14187	7247	13803	7155
P	2256	408	2616	462	2549	474	3234	561	2854	468	2699	472	2564	459	3191	562	2483	462	2426	438	2582	477	2403	418

## Sheet: Protocol Information
Plate layout
	1:2	3:4	5:6	7:8	9:10	11:12	13:14	15:16	17:18	19:20	21:22	23:24
A:H	Green_Dragonfly	Green_Dragonfly	Green_Dragonfly	Blank	Green_Dragonfly	Green_Dragonfly	Green_Dragonfly	Blank	Green_Dragonfly	Green_Dragonfly	Green_Dragonfly	Green_Dragonfly
I:P	Green_Dragonfly	Green_Dragonfly	Green_Dragonfly	Blank	Green_Dragonfly	Green_Dragonfly	Green_Dragonfly	Blank	Green_Dragonfly	Green_Dragonfly	Green_Dragonfly	Green_Dragonfly
Peptide layout
No Pep	Pent
GRP22	Hex
GRP35	Hex2
GRP46	Hept
GRP51	24D
GRP52	24E
GRP63	24K
GRP80	17K
