# Supplementary material for: Differential sensing with arrays of de novo designed peptide assemblies
Source: Nat Commun. 2023 Jan 24;14:383. doi: 10.1038/s41467-023-36024-y (PMC9873944; doi:10.1038/s41467-023-36024-y)
Supplement: Supplementary file 7 — Source Data [file 41467_2023_36024_MOESM7_ESM.zip › Source_data/4_Tea_data/Black_Tetley_repeat_2.xlsx]

## Sheet: End point
User: USER
Path: C:\Program Files (x86)\BMG\CLARIOstar\User\Data\
Test ID: 6505
Test Name: JMF_DPH_384_G1000
Date: 24/04/2019
Time: 15:22:35
ID1: 190424_Black_Tetley
Fluorescence (FI)
	1. Raw Data (350-15/450-20)
	1	2	3	4	5	6	7	8	9	10	11	12	13	14	15	16	17	18	19	20	21	22	23	24
A	167	1645	171	1988	162	2325	116	4830	164	2361	172	2152	174	2371	115	4486	165	2297	168	2319	170	2501	221	2294
B	4607	410	6230	508	6434	550	11949	836	5741	574	6130	511	6886	556	11483	973	5738	597	6056	592	6097	604	6117	665
C	178	447	167	519	166	473	133	1529	175	513	196	534	174	490	133	1431	183	514	187	491	180	504	194	505
D	313	3049	363	3513	357	3548	472	7843	378	3677	369	3591	396	3593	488	7926	368	3872	374	3588	340	3401	374	3554
E	5193	878	6690	1127	6605	1165	11059	5401	6851	1389	6906	1359	6632	1186	11128	5618	6581	1278	6391	1201	6722	1270	6634	1229
F	9558	753	12254	1333	12034	1379	18599	7173	12294	1263	12212	1531	12423	1268	18561	7180	12375	1301	12318	1551	12314	1401	12504	1631
G	7548	2932	7557	2658	7269	2396	10606	11754	8015	2487	8177	2146	7957	2352	11903	12027	7963	2327	7920	2300	8280	2622	7433	2894
H	1721	280	1563	285	1623	280	2712	466	1671	284	1716	270	1676	282	2729	446	1519	275	1634	270	1515	274	1604	257
I	169	1793	167	1990	168	2161	111	4584	178	2431	180	1782	182	2284	107	4799	179	2004	178	1932	172	1878	176	2297
J	6302	506	5995	499	6229	517	11406	970	6217	507	7222	496	5974	530	11849	954	5400	849	6036	502	5451	541	6411	580
K	177	503	174	446	176	457	125	1377	183	560	181	476	185	486	130	1508	190	501	188	528	180	442	184	472
L	362	3355	337	3339	340	3361	480	7917	366	3954	362	3725	342	3525	480	7850	350	3782	347	3807	309	3220	339	3772
M	6275	882	6599	1167	6521	1284	10743	5349	6551	1234	6957	1102	6913	1261	10713	5482	6319	928	6503	943	6558	1349	6790	1100
N	11043	968	12088	970	12644	1147	18358	6822	11868	1051	12618	1252	13059	1068	18610	7159	12169	971	12170	924	12251	1118	12898	1569
O	6760	3143	7775	4179	7629	3529	10965	11622	8025	5022	7946	4183	8047	3923	11280	11525	7891	3696	7832	4307	7895	4876	7787	4112
P	1693	332	1765	345	1739	316	2762	439	1923	359	1877	336	1742	331	2836	450	1700	329	1688	336	1774	323	1796	349

## Sheet: Protocol Information
Plate layout
	1:2	3:4	5:6	7:8	9:10	11:12	13:14	15:16	17:18	19:20	21:22	23:24
A:H	Black_Tetley	Black_Tetley	Black_Tetley	Blank	Black_Tetley	Black_Tetley	Black_Tetley	Blank	Black_Tetley	Black_Tetley	Black_Tetley	Black_Tetley
I:P	Black_Tetley	Black_Tetley	Black_Tetley	Blank	Black_Tetley	Black_Tetley	Black_Tetley	Blank	Black_Tetley	Black_Tetley	Black_Tetley	Black_Tetley
Peptide layout
No Pep	Pent
GRP22	Hex
GRP35	Hex2
GRP46	Hept
GRP51	24D
GRP52	24E
GRP63	24K
GRP80	17K
