# Supplementary material for: Differential sensing with arrays of de novo designed peptide assemblies
Source: Nat Commun. 2023 Jan 24;14:383. doi: 10.1038/s41467-023-36024-y (PMC9873944; doi:10.1038/s41467-023-36024-y)
Supplement: Supplementary file 7 — Source Data [file 41467_2023_36024_MOESM7_ESM.zip › Source_data/4_Tea_data/Black_Clipper_repeat_2.xlsx]

## Sheet: End point
User: USER
Path: C:\Program Files (x86)\BMG\CLARIOstar\User\Data\
Test ID: 6511
Test Name: JMF_DPH_384_G1000
Date: 24/04/2019
Time: 15:46:08
ID1: 190424_Black_Clipper
Fluorescence (FI)
	1. Raw Data (350-15/450-20)
	1	2	3	4	5	6	7	8	9	10	11	12	13	14	15	16	17	18	19	20	21	22	23	24
A	168	2907	164	3488	161	3908	127	4979	169	3415	165	3494	163	3560	125	5353	178	3592	388	3498	162	3792	174	4021
B	6215	624	7630	674	7924	832	12139	1183	8323	860	7639	790	7891	840	12595	1216	7308	867	7039	861	7768	858	7541	820
C	174	673	176	600	173	604	144	1467	179	752	171	693	176	736	141	1382	179	713	184	686	175	609	182	737
D	393	4852	433	4320	472	3466	459	8595	383	5736	389	5339	396	5437	466	8791	370	5622	371	5302	402	4735	394	4826
E	7045	1663	8921	2626	8606	2589	11266	5645	9110	2601	9192	2584	9171	2704	11900	5974	9175	2406	8900	2437	8362	2356	8570	2373
F	13303	1563	16588	2456	16449	2313	19565	6993	16259	2088	16307	2594	16094	1984	19736	6814	16347	2278	16416	2475	16286	2401	16519	2379
G	10512	5402	10253	5045	10485	5514	12143	12343	10445	6299	10467	5563	10568	5681	12763	12985	10487	5754	10562	5856	10607	5350	11237	5569
H	2203	316	2212	329	2156	323	2571	518	2009	315	1977	327	1959	337	2578	485	1827	294	1903	302	1886	301	1995	298
I	183	3534	177	3344	173	3512	139	5080	173	3289	184	3121	166	3794	141	5071	175	3075	177	3288	185	3212	182	3486
J	7659	828	7319	796	7706	859	11768	1264	7852	794	8877	751	8033	963	12885	1081	7083	755	6733	762	6863	837	6774	829
K	187	649	186	610	177	647	150	1684	187	736	183	737	187	641	149	1643	193	722	191	680	188	579	190	636
L	401	4983	369	4949	391	5208	466	8546	405	5013	393	5425	381	5802	455	8436	380	5598	389	5103	351	4485	364	4635
M	8159	2016	8560	2369	9013	2493	11699	5878	8598	2516	9269	2676	9109	2527	11496	5976	8219	2065	9212	2338	8844	2502	8229	2411
N	16077	2049	16437	2293	16527	2293	20105	6663	16429	2233	16979	2207	17249	2139	19800	6644	16668	1892	16280	1946	16885	2228	16322	2698
O	9732	4129	10517	5630	9957	4745	12570	12517	10859	5435	10508	5042	10327	4962	12778	12283	10552	4244	10139	4562	9983	4484	10126	4229
P	1998	287	2264	329	2193	311	2753	421	2242	315	2249	311	2208	304	2839	427	2004	300	2190	298	2093	304	2129	291

## Sheet: Protocol Information
Plate layout
	1:2	3:4	5:6	7:8	9:10	11:12	13:14	15:16	17:18	19:20	21:22	23:24
A:H	Black_Clipper	Black_Clipper	Black_Clipper	Blank	Black_Clipper	Black_Clipper	Black_Clipper	Blank	Black_Clipper	Black_Clipper	Black_Clipper	Black_Clipper
I:P	Black_Clipper	Black_Clipper	Black_Clipper	Blank	Black_Clipper	Black_Clipper	Black_Clipper	Blank	Black_Clipper	Black_Clipper	Black_Clipper	Black_Clipper
Peptide layout
No Pep	Pent
GRP22	Hex
GRP35	Hex2
GRP46	Hept
GRP51	24D
GRP52	24E
GRP63	24K
GRP80	17K
