# Supplementary material for: Differential sensing with arrays of de novo designed peptide assemblies
Source: Nat Commun. 2023 Jan 24;14:383. doi: 10.1038/s41467-023-36024-y (PMC9873944; doi:10.1038/s41467-023-36024-y)
Supplement: Supplementary file 7 — Source Data [file 41467_2023_36024_MOESM7_ESM.zip › Source_data/4_Tea_data/Black_Yorkshire_repeat_2.xlsx]

## Sheet: End point
User: USER
Path: C:\Program Files (x86)\BMG\CLARIOstar\User\Data\
Test ID: 6506
Test Name: JMF_DPH_384_G1000
Date: 24/04/2019
Time: 15:29:57
ID1: 190424_Black_Yorkshire
Fluorescence (FI)
	1. Raw Data (350-15/450-20)
	1	2	3	4	5	6	7	8	9	10	11	12	13	14	15	16	17	18	19	20	21	22	23	24
A	229	3672	216	3345	212	3740	161	5879	203	3677	198	3699	192	3798	145	6282	179	3698	188	3506	187	3737	177	3752
B	7389	845	7041	835	7267	919	12399	1403	7476	920	7346	803	7440	888	13107	1335	7563	852	6917	793	6363	835	6686	873
C	216	779	199	730	206	768	160	1841	203	976	184	783	196	826	175	1752	197	745	190	725	195	749	195	816
D	459	5736	419	5535	426	5729	553	9957	442	6038	422	5894	417	6021	533	10325	414	5974	382	5632	352	5416	409	5394
E	8101	2142	8449	2332	8603	2176	11704	6236	8939	2374	8684	2440	8975	2497	11991	6187	8285	2482	8815	2240	8511	2183	8538	2091
F	17261	2307	16837	2363	16502	2112	19840	7320	17206	2297	16838	2325	16571	2113	21422	7086	17157	2296	16774	2178	16556	2350	16647	2363
G	11001	4589	10957	4512	10323	4204	13590	12340	10429	3977	11609	4481	11014	4310	13810	13233	10747	4242	10778	5081	10923	4816	10685	4962
H	2325	317	2305	338	2180	331	3301	530	2280	360	2432	345	2169	333	3254	511	2276	331	2284	312	2229	315	2257	310
I	194	3421	196	3563	170	3399	141	5572	196	3720	187	3111	194	3607	141	5811	178	3338	203	3143	190	3211	189	3297
J	6658	734	6845	738	7250	789	12100	1156	7114	810	7154	747	8262	1047	12270	1276	6504	784	6463	758	6392	800	6154	757
K	203	725	193	653	187	696	159	1845	200	794	198	754	196	709	151	1938	198	788	197	735	189	649	192	698
L	462	5435	400	5445	396	5125	545	9674	412	6120	393	5933	434	5824	518	9845	390	5868	371	5812	351	4812	368	5104
M	8828	2306	8432	2176	8364	2152	11723	6382	8537	2028	8697	2389	9137	2226	11983	6437	7951	1767	8274	1922	8296	2065	7992	2162
N	17910	2460	16694	1896	16487	1952	21104	7232	16383	1760	16867	1958	16851	1919	20959	7048	16038	1668	15972	1899	16307	2216	16320	2068
O	10879	4371	10480	4260	10121	4498	13074	12571	10797	4623	10757	4518	10495	4389	13428	13033	10402	4484	10432	4892	10265	4890	10222	5268
P	2155	379	2385	369	2364	336	3297	502	2296	344	2276	346	2331	331	3239	481	2232	328	2245	334	2178	313	2213	317

## Sheet: Protocol Information
Plate layout
	1:2	3:4	5:6	7:8	9:10	11:12	13:14	15:16	17:18	19:20	21:22	23:24
A:H	Black_Yorkshire	Black_Yorkshire	Black_Yorkshire	Blank	Black_Yorkshire	Black_Yorkshire	Black_Yorkshire	Blank	Black_Yorkshire	Black_Yorkshire	Black_Yorkshire	Black_Yorkshire
I:P	Black_Yorkshire	Black_Yorkshire	Black_Yorkshire	Blank	Black_Yorkshire	Black_Yorkshire	Black_Yorkshire	Blank	Black_Yorkshire	Black_Yorkshire	Black_Yorkshire	Black_Yorkshire
Peptide layout
No Pep	Pent
GRP22	Hex
GRP35	Hex2
GRP46	Hept
GRP51	24D
GRP52	24E
GRP63	24K
GRP80	17K
