# Supplementary material for: Differential sensing with arrays of de novo designed peptide assemblies
Source: Nat Commun. 2023 Jan 24;14:383. doi: 10.1038/s41467-023-36024-y (PMC9873944; doi:10.1038/s41467-023-36024-y)
Supplement: Supplementary file 7 — Source Data [file 41467_2023_36024_MOESM7_ESM.zip › Source_data/4_Tea_data/Grey_Diplomat_repeat_6.xlsx]

## Sheet: End point
User: USER
Path: C:\Program Files (x86)\BMG\CLARIOstar\User\Data\
Test ID: 6744
Test Name: JMF_DPH_384_G1000
Date: 17/05/2019
Time: 15:04:50
ID1: 190517_Grey_Diplomat
Fluorescence (FI)
	1. Raw Data (350-15/450-20)
	1	2	3	4	5	6	7	8	9	10	11	12	13	14	15	16	17	18	19	20	21	22	23	24
A	162	2112	167	2515	166	2707	130	4214	170	2598	172	2544	174	2670	141	4137	175	2465	182	2353	185	2437	203	2803
B	7013	440	8582	627	8537	613	11168	1027	8153	595	7890	618	7907	628	11237	985	7955	624	7383	532	8267	683	8133	713
C	160	397	170	519	168	546	172	1360	177	553	180	500	185	512	172	1365	182	594	190	415	190	460	199	557
D	228	1249	274	1760	272	1721	281	3345	288	1743	267	1606	285	1743	297	3297	271	1692	292	1641	220	1560	275	1597
E	4043	1171	6188	1370	5998	1475	7857	4342	5950	1373	5910	1327	5914	1403	7983	4379	5949	1401	5871	1223	5763	1257	6057	1313
F	6510	2747	6780	3079	6731	2955	8187	6673	6690	2925	6393	2798	6460	2846	8122	7037	6494	2831	6289	2686	6352	2541	6484	2916
G	4984	3837	5945	3785	6100	4000	7617	7863	5873	4263	6005	3918	6240	3990	7364	8096	5670	3951	5804	3828	5738	4159	6125	3891
H	1408	214	1431	218	1299	215	1719	282	1338	211	1387	218	1431	248	1830	304	1192	223	1235	242	1389	220	1367	231
I	166	2394	160	2197	172	2386	128	3697	171	2411	174	2107	168	2330	140	3678	183	2280	197	1947	185	1990	191	2240
J	8393	569	7598	506	8084	551	10869	886	7992	487	6992	517	8076	526	10945	920	7284	567	7194	522	7085	607	8100	552
K	162	543	170	496	170	542	152	1359	171	579	175	599	179	574	163	1388	182	603	193	593	191	450	193	559
L	287	1732	262	1514	268	1207	280	3200	270	1782	257	1608	261	1612	287	3045	274	1875	268	1649	256	1593	269	1722
M	4784	1179	6046	1330	6144	1317	7912	4338	5856	1200	6119	1395	6146	1438	7883	4326	5731	1253	5853	1356	5959	1325	6041	1256
N	6703	2756	6867	2995	6846	2974	8329	6679	6640	2823	6610	2862	6858	3151	8166	6843	6478	2708	6384	2598	6656	2852	6820	2893
O	4229	3309	5957	3884	5549	3915	7676	8121	6011	3904	6160	4057	5578	3560	7615	8182	5427	3586	5506	3473	5605	3454	5700	3724
P	1287	191	1537	214	1457	208	1926	274	1462	221	1490	220	1308	225	1936	283	1237	212	1283	221	1313	217	1333	226

## Sheet: Protocol Information
Plate layout
	1:2	3:4	5:6	7:8	9:10	11:12	13:14	15:16	17:18	19:20	21:22	23:24
A:H	Grey_Diplomat	Grey_Diplomat	Grey_Diplomat	Blank	Grey_Diplomat	Grey_Diplomat	Grey_Diplomat	Blank	Grey_Diplomat	Grey_Diplomat	Grey_Diplomat	Grey_Diplomat
I:P	Grey_Diplomat	Grey_Diplomat	Grey_Diplomat	Blank	Grey_Diplomat	Grey_Diplomat	Grey_Diplomat	Blank	Grey_Diplomat	Grey_Diplomat	Grey_Diplomat	Grey_Diplomat
Peptide layout
No Pep	Pent
GRP22	Hex
GRP35	Hex2
GRP46	Hept
GRP51	24D
GRP52	24E
GRP63	24K
GRP80	17K
