# Supplementary material for: Differential sensing with arrays of de novo designed peptide assemblies
Source: Nat Commun. 2023 Jan 24;14:383. doi: 10.1038/s41467-023-36024-y (PMC9873944; doi:10.1038/s41467-023-36024-y)
Supplement: Supplementary file 7 — Source Data [file 41467_2023_36024_MOESM7_ESM.zip › Source_data/4_Tea_data/Green_Diplomat_repeat_6.xlsx]

## Sheet: End point
User: USER
Path: C:\Program Files (x86)\BMG\CLARIOstar\User\Data\
Test ID: 6742
Test Name: JMF_DPH_384_G1000
Date: 17/05/2019
Time: 14:58:12
ID1: 190517_Green_Diplomat
Fluorescence (FI)
	1. Raw Data (350-15/450-20)
	1	2	3	4	5	6	7	8	9	10	11	12	13	14	15	16	17	18	19	20	21	22	23	24
A	156	2994	153	3220	154	3374	117	3936	153	3222	144	3374	149	3470	100	3964	159	3329	159	3164	160	3337	163	3474
B	8425	774	9445	860	9887	922	11263	963	9334	777	9378	834	9547	893	11414	1012	9571	878	9055	860	9835	1042	10047	1098
C	265	841	177	843	179	890	145	1367	172	876	175	867	176	934	150	1371	187	931	191	938	195	906	197	889
D	319	2228	329	2408	337	2348	374	3338	334	2284	317	2228	327	2435	276	3294	314	2440	306	2436	314	2151	294	2354
E	6123	2089	7506	2757	7158	2707	7654	4261	7410	2699	7043	2695	7294	2754	7852	4236	7215	2530	7225	2553	7241	2475	7266	2599
F	6946	3834	8168	4994	7970	4923	8406	6598	8021	4744	8050	4770	7890	4962	8594	6639	7973	4536	7954	4697	7783	4626	8233	4782
G	6824	5419	6990	5424	6827	5368	7476	7975	7094	5477	6799	5401	6802	5631	7958	8115	6902	5632	6736	5741	6798	5620	6721	5976
H	1467	241	1454	233	1500	237	1755	270	1452	238	1541	240	1406	227	1859	268	1333	223	1319	217	1364	222	1328	218
I	170	3322	161	2995	163	3256	116	3638	159	3248	160	3017	160	3190	118	3767	161	2856	165	2877	163	2846	170	3096
J	9669	775	8787	737	9319	793	11516	866	9097	781	9205	866	9299	773	11889	948	8427	782	8415	833	8977	958	9193	929
K	177	859	168	853	1610	901	140	1304	176	838	180	889	171	924	145	1304	182	925	181	932	182	757	186	885
L	308	2409	303	2304	311	2315	262	3245	315	2422	303	2466	297	2341	259	3325	306	2435	299	2466	277	2154	292	2445
M	6990	2470	7424	2638	7318	2675	8009	4518	7319	2565	7534	2695	7409	2720	8091	4288	7217	2509	7174	2558	7477	2667	7297	2542
N	8191	4762	8268	4793	8348	4922	8712	6645	8256	4749	8214	4892	8396	5040	8984	6967	8071	4545	7543	4791	7891	4758	8250	4938
O	6233	5092	7120	5838	6719	5509	7706	8043	7095	5782	6801	5715	7072	5672	7771	8141	6664	5459	6939	5468	6918	5588	6768	5640
P	1403	219	1672	249	1624	240	1851	252	1640	237	1636	236	1567	241	1931	251	1509	319	1496	230	1494	232	1492	230

## Sheet: Protocol Information
Plate layout
	1:2	3:4	5:6	7:8	9:10	11:12	13:14	15:16	17:18	19:20	21:22	23:24
A:H	Green_Diplomat	Green_Diplomat	Green_Diplomat	Blank	Green_Diplomat	Green_Diplomat	Green_Diplomat	Blank	Green_Diplomat	Green_Diplomat	Green_Diplomat	Green_Diplomat
I:P	Green_Diplomat	Green_Diplomat	Green_Diplomat	Blank	Green_Diplomat	Green_Diplomat	Green_Diplomat	Blank	Green_Diplomat	Green_Diplomat	Green_Diplomat	Green_Diplomat
Peptide layout
No Pep	Pent
GRP22	Hex
GRP35	Hex2
GRP46	Hept
GRP51	24D
GRP52	24E
GRP63	24K
GRP80	17K
