# Supplementary material for: Differential sensing with arrays of de novo designed peptide assemblies
Source: Nat Commun. 2023 Jan 24;14:383. doi: 10.1038/s41467-023-36024-y (PMC9873944; doi:10.1038/s41467-023-36024-y)
Supplement: Supplementary file 7 — Source Data [file 41467_2023_36024_MOESM7_ESM.zip › Source_data/4_Tea_data/Grey_Pukka_repeat_5.xlsx]

## Sheet: End point
User: USER
Path: C:\Program Files (x86)\BMG\CLARIOstar\User\Data\
Test ID: 6678
Test Name: JMF_DPH_384_G1000
Date: 15/05/2019
Time: 12:10:01
ID1: 190515_Grey_Pukka
Fluorescence (FI)
	1. Raw Data (350-15/450-20)
	1	2	3	4	5	6	7	8	9	10	11	12	13	14	15	16	17	18	19	20	21	22	23	24
A	207	3271	201	3597	185	3762	146	4992	177	3539	175	3574	205	3621	144	5064	171	3767	177	3738	173	3908	174	4248
B	10285	869	12126	961	12571	989	16596	1704	12634	963	12419	887	12512	922	16656	1758	11957	919	11875	895	12384	1073	12517	1168
C	201	736	192	775	182	690	161	1711	171	791	174	665	179	795	158	1671	182	694	179	672	179	638	180	682
D	535	5951	563	6078	568	6239	657	9479	621	6337	592	6081	622	6263	674	9413	558	6338	565	6145	516	5941	560	6221
E	11654	2567	14827	3395	14412	3303	17427	7702	14866	3282	15105	3305	14982	3298	18064	8374	15093	3273	15190	3240	14908	3326	15494	3913
F	13905	5923	17283	7985	17434	8112	20418	13990	17911	7375	18124	7718	17984	7728	21489	14357	17909	6945	17598	7501	17507	7397	18019	8195
G	12813	6665	12961	6296	12569	5140	15532	11982	13835	6635	13843	6922	14261	5314	16952	12318	14160	5872	14353	4624	12992	5875	13104	7106
H	2239	395	2317	359	2219	363	3186	541	2308	411	2334	436	2538	443	2938	536	2354	362	2313	354	2081	318	2060	344
I	186	3439	174	3067	155	3148	149	4741	182	3156	186	3374	181	3150	148	4537	181	2913	184	3010	176	2999	180	3553
J	12010	859	11502	803	11724	847	17217	1385	11354	1004	11123	746	12951	916	17150	1660	10580	779	10932	820	11147	899	11283	867
K	200	701	188	635	187	687	157	1732	178	767	182	755	175	737	152	1723	182	781	181	734	174	611	176	639
L	567	5911	549	5798	560	6187	662	9535	577	6938	580	6313	557	6174	637	9633	555	6542	536	6559	495	5752	511	5840
M	13305	2813	14383	3356	14567	3217	17126	7657	14438	3011	14909	3231	14925	3112	18241	8092	14801	3246	14623	3193	15065	3351	14806	3846
N	16329	7114	17233	8347	18030	8407	20533	13468	17562	7847	18140	8568	18637	8325	20935	13491	17617	7464	17807	7614	17767	7724	17974	9289
O	11703	5649	13333	6759	12831	6153	15644	11788	13800	6628	13452	6465	13529	6391	15925	12118	13040	6613	13003	6746	13620	6837	12737	6819
P	2202	392	2606	423	2502	389	3110	518	2659	402	2582	395	2383	413	3107	525	2182	375	2290	387	2466	387	2268	359

## Sheet: Protocol Information
Plate layout
	1:2	3:4	5:6	7:8	9:10	11:12	13:14	15:16	17:18	19:20	21:22	23:24
A:H	Grey_Pukka	Grey_Pukka	Grey_Pukka	Blank	Grey_Pukka	Grey_Pukka	Grey_Pukka	Blank	Grey_Pukka	Grey_Pukka	Grey_Pukka	Grey_Pukka
I:P	Grey_Pukka	Grey_Pukka	Grey_Pukka	Blank	Grey_Pukka	Grey_Pukka	Grey_Pukka	Blank	Grey_Pukka	Grey_Pukka	Grey_Pukka	Grey_Pukka
Peptide layout
No Pep	Pent
GRP22	Hex
GRP35	Hex2
GRP46	Hept
GRP51	24D
GRP52	24E
GRP63	24K
GRP80	17K
