# Supplementary material for: Differential sensing with arrays of de novo designed peptide assemblies
Source: Nat Commun. 2023 Jan 24;14:383. doi: 10.1038/s41467-023-36024-y (PMC9873944; doi:10.1038/s41467-023-36024-y)
Supplement: Supplementary file 7 — Source Data [file 41467_2023_36024_MOESM7_ESM.zip › Source_data/4_Tea_data/Grey_Devonshire_repeat_4.xlsx]

## Sheet: End point
User: USER
Path: C:\Program Files (x86)\BMG\CLARIOstar\User\Data\
Test ID: 6639
Test Name: JMF_DPH_384_G1000
Date: 10/05/2019
Time: 16:35:21
ID1: 190510_Grey_devonshire
Fluorescence (FI)
	1. Raw Data (350-15/450-20)
	1	2	3	4	5	6	7	8	9	10	11	12	13	14	15	16	17	18	19	20	21	22	23	24
A	172	4193	175	4989	167	2866	136	11286	147	5045	139	4885	145	5016	122	7559	145	5046	148	4734	149	5144	199	5403
B	13024	1056	15555	1276	16307	1302	19658	1458	16541	1281	15848	1258	16427	1326	12651	1798	13709	1278	14705	1251	14580	1318	14940	1419
C	195	859	192	1097	190	1230	160	2153	168	1182	161	1168	162	1074	136	2272	161	1257	171	1226	248	1192	190	1283
D	479	6669	467	7830	521	7473	481	11315	465	5260	416	7500	429	8264	450	11619	398	8167	383	5744	376	7356	405	7864
E	13987	3178	16331	4346	15871	4228	18674	7975	16179	4291	16200	4253	16188	4334	18700	7965	16193	4065	16341	4113	16740	4086	16725	4029
F	13108	6644	16129	8965	15756	8781	18188	13509	15864	8718	16402	8987	16052	8734	18271	13440	15301	8299	15596	8506	15609	8568	15624	8251
G	13635	7746	13838	7958	13737	8195	16169	14676	14110	8752	13878	8201	14158	8455	16268	14080	14388	7692	14714	9091	14230	6715	14620	7786
H	3793	469	3389	475	3374	461	4685	648	3597	481	3598	424	3373	422	4481	642	3190	418	3432	400	3084	414	3484	440
I	209	4738	206	4656	198	4839	178	6261	187	4773	169	5035	169	4505	130	6201	142	4422	151	4240	147	4587	154	4469
J	15053	1095	14214	961	15211	1136	18239	1626	15944	1083	15851	1073	16827	1401	19289	1732	12850	1061	13725	1093	13429	1280	13492	1187
K	217	1134	220	1114	217	1008	195	2163	205	1103	191	1184	170	1113	149	2235	159	1129	165	1173	177	847	175	1095
L	511	6364	476	7246	500	7960	522	11274	492	8334	539	7747	447	7784	451	10469	490	7392	395	8070	361	7220	371	7613
M	16029	4009	15872	3889	16355	4051	18250	7578	15774	3738	16016	3849	16446	3743	18792	7748	15973	3777	16100	3627	16327	3894	16038	3935
N	15646	8159	15469	8113	15580	8914	17495	13273	15454	8556	15765	8974	15808	6248	17538	13229	15006	7964	15203	8094	15416	8485	9681	8302
O	12991	5912	13605	7447	13144	6648	15525	13727	13668	6907	13737	7278	13771	7100	15284	13927	13321	6916	13219	7096	13665	6395	12940	7049
P	3332	379	4247	440	3461	431	4575	591	3518	419	3220	404	3507	369	4417	536	2997	320	3193	343	2804	340	3085	314

## Sheet: Protocol Information
Plate layout
	1:2	3:4	5:6	7:8	9:10	11:12	13:14	15:16	17:18	19:20	21:22	23:24
A:H	Grey_Devonshire	Grey_Devonshire	Grey_Devonshire	Blank	Grey_Devonshire	Grey_Devonshire	Grey_Devonshire	Blank	Grey_Devonshire	Grey_Devonshire	Grey_Devonshire	Grey_Devonshire
I:P	Grey_Devonshire	Grey_Devonshire	Grey_Devonshire	Blank	Grey_Devonshire	Grey_Devonshire	Grey_Devonshire	Blank	Grey_Devonshire	Grey_Devonshire	Grey_Devonshire	Grey_Devonshire
Peptide layout
No Pep	Pent
GRP22	Hex
GRP35	Hex2
GRP46	Hept
GRP51	24D
GRP52	24E
GRP63	24K
GRP80	17K
