# Supplementary material for: Differential sensing with arrays of de novo designed peptide assemblies
Source: Nat Commun. 2023 Jan 24;14:383. doi: 10.1038/s41467-023-36024-y (PMC9873944; doi:10.1038/s41467-023-36024-y)
Supplement: Supplementary file 7 — Source Data [file 41467_2023_36024_MOESM7_ESM.zip › Source_data/4_Tea_data/Green_Sainsburys_repeat_2.xlsx]

## Sheet: End point
User: USER
Path: C:\Program Files (x86)\BMG\CLARIOstar\User\Data\
Test ID: 6503
Test Name: JMF_DPH_384_G1000
Date: 24/04/2019
Time: 13:49:20
ID1: 190424_Green_Sainsburys
Fluorescence (FI)
	1. Raw Data (350-15/450-20)
	1	2	3	4	5	6	7	8	9	10	11	12	13	14	15	16	17	18	19	20	21	22	23	24
A	164	4058	168	4593	170	4829	132	5617	167	4762	172	4798	168	5104	133	5413	167	4893	174	4792	180	5019	177	5077
B	7624	771	9843	974	10612	1046	12532	1179	10349	983	9795	1022	10331	1058	11890	1206	9439	1012	9387	956	9272	961	9626	948
C	174	863	171	1069	175	1054	145	1824	183	1095	180	1130	184	1145	143	1760	190	1211	199	1106	198	1074	215	1147
D	419	5701	493	6979	494	7036	475	8768	544	7272	492	7115	515	7288	496	9053	513	7120	475	6958	463	6288	523	6000
E	8201	3315	10657	4362	10496	4387	11653	6003	10850	4557	11158	4565	10849	4636	12048	6401	10134	4637	11037	4350	10539	4312	10500	4355
F	15484	3696	18772	5203	18706	5196	19877	7113	18661	5466	19040	5215	19290	5312	19952	7340	18721	5446	18640	5213	18608	5352	18965	5740
G	12373	9509	12023	9634	12451	9710	12976	12508	13165	10719	12726	10451	12923	10712	13535	12780	12641	10985	12704	10368	12806	10571	12692	10720
H	2742	503	2708	488	2680	516	2923	550	2726	532	2792	522	2702	519	3029	533	2545	509	2693	503	2542	508	2613	494
I	177	4738	175	4388	174	4751	136	5198	176	4546	183	4772	179	4963	586	5083	182	4397	181	4589	186	4539	184	4653
J	10102	936	9504	923	10110	1030	12471	1139	10085	1075	10041	909	10690	1079	13396	1203	8798	964	8998	1050	9429	1020	9141	898
K	175	1100	175	931	181	1088	152	1653	187	1170	184	1158	186	1167	148	1766	192	1122	204	1217	197	1008	202	1037
L	547	6663	463	6493	455	6567	460	9039	509	7659	484	7306	486	7235	452	8942	481	7367	472	7069	453	5775	473	5674
M	10441	4292	10864	4287	10803	4400	11630	6029	7591	4486	11345	4511	11371	4904	11729	6294	11146	4244	10863	4590	10819	4340	10181	4423
N	19220	4896	18798	4963	19375	5148	19344	6984	18900	4943	19371	5250	19328	5294	20060	7148	18284	5204	19130	5203	18652	5364	18879	5595
O	11404	8366	12616	10033	11651	9842	12850	12182	12822	10380	12463	10437	12732	9976	13317	12747	12148	9941	12570	10217	12860	9670	11977	9397
P	2578	456	2977	522	2755	505	3182	532	3053	537	3031	538	2871	509	3113	537	2740	523	2842	520	2870	506	2640	463

## Sheet: Protocol Information
Plate layout
	1:2	3:4	5:6	7:8	9:10	11:12	13:14	15:16	17:18	19:20	21:22	23:24
A:H	Green_Sainsburys	Green_Sainsburys	Green_Sainsburys	Blank	Green_Sainsburys	Green_Sainsburys	Green_Sainsburys	Blank	Green_Sainsburys	Green_Sainsburys	Green_Sainsburys	Green_Sainsburys
I:P	Green_Sainsburys	Green_Sainsburys	Green_Sainsburys	Blank	Green_Sainsburys	Green_Sainsburys	Green_Sainsburys	Blank	Green_Sainsburys	Green_Sainsburys	Green_Sainsburys	Green_Sainsburys
Peptide layout
No Pep	Pent
GRP22	Hex
GRP35	Hex2
GRP46	Hept
GRP51	24D
GRP52	24E
GRP63	24K
GRP80	17K
