# Supplementary material for: Differential sensing with arrays of de novo designed peptide assemblies
Source: Nat Commun. 2023 Jan 24;14:383. doi: 10.1038/s41467-023-36024-y (PMC9873944; doi:10.1038/s41467-023-36024-y)
Supplement: Supplementary file 7 — Source Data [file 41467_2023_36024_MOESM7_ESM.zip › Source_data/4_Tea_data/Grey_Asda_repeat_4.xlsx]

## Sheet: End point
User: USER
Path: C:\Program Files (x86)\BMG\CLARIOstar\User\Data\
Test ID: 6642
Test Name: JMF_DPH_384_G1000
Date: 10/05/2019
Time: 16:44:59
ID1: 190510_Grey_Asda
Fluorescence (FI)
	1. Raw Data (350-15/450-20)
	1	2	3	4	5	6	7	8	9	10	11	12	13	14	15	16	17	18	19	20	21	22	23	24
A	169	2589	168	3253	166	3441	133	6087	175	3459	184	3647	194	3466	143	6015	187	3777	188	3243	192	3536	195	4064
B	10986	651	13256	896	13839	1840	18508	1572	13999	954	13396	859	13670	992	18978	1893	12652	971	12202	899	12596	995	12775	1119
C	163	597	165	767	167	796	144	2262	176	805	173	785	179	810	157	2335	186	1001	191	770	197	868	202	879
D	354	4820	416	5698	422	5971	486	9403	426	6081	425	5939	516	5875	516	9860	413	5717	413	5667	412	5587	436	5912
E	10453	1343	13256	2125	13289	2184	17282	7235	13792	2064	13556	2092	13568	2246	17948	7567	12886	2218	13466	2154	13527	2079	13737	2463
F	10529	3687	12840	5717	13285	6284	16626	12969	12824	5816	13111	5926	13119	6091	16836	12842	12475	5278	12411	5271	6106	5517	12680	5822
G	10893	6182	11045	6988	11647	6818	15090	13739	11856	7797	11937	6745	11908	6962	14913	13569	12274	7356	12251	7164	12245	7290	12436	7003
H	2690	308	2793	330	2755	338	3694	540	2815	334	2557	332	2566	339	3878	567	2637	327	2913	327	3014	308	2974	350
I	171	4180	169	3694	173	3997	132	4052	181	4414	184	3559	186	4122	141	5665	186	3379	188	3601	191	4124	199	4305
J	13937	748	12010	706	13411	791	18448	1697	12910	723	13175	741	13084	767	19089	1897	12206	724	10389	758	11911	837	11826	922
K	165	812	165	743	168	797	142	2364	173	821	178	553	180	800	153	2382	187	846	192	838	187	729	193	806
L	407	5643	390	5507	403	5777	465	9681	427	6258	425	6150	413	5660	489	9546	425	6122	433	5979	400	5106	418	5581
M	12434	1378	13221	1823	13423	1745	17503	7064	13400	1445	13440	1714	13835	1721	18347	7359	13339	1413	13957	1661	13501	1536	14278	1806
N	12224	4963	12770	5538	13325	5699	14929	12255	12610	5290	13249	5563	13350	5404	16497	12924	12287	4449	12664	4805	12344	6028	12288	4630
O	9879	4015	11344	5234	10838	4757	14149	13048	12060	5294	11927	5444	11201	4969	14602	13124	11657	5020	11205	4871	11343	5019	11023	4598
P	2461	263	2790	302	2657	280	3936	506	2879	305	2833	323	2764	291	3806	506	2644	303	2737	313	2744	303	2660	298

## Sheet: Protocol Information
Plate layout
	1:2	3:4	5:6	7:8	9:10	11:12	13:14	15:16	17:18	19:20	21:22	23:24
A:H	Grey_Asda	Grey_Asda	Grey_Asda	Blank	Grey_Asda	Grey_Asda	Grey_Asda	Blank	Grey_Asda	Grey_Asda	Grey_Asda	Grey_Asda
I:P	Grey_Asda	Grey_Asda	Grey_Asda	Blank	Grey_Asda	Grey_Asda	Grey_Asda	Blank	Grey_Asda	Grey_Asda	Grey_Asda	Grey_Asda
Peptide layout
No Pep	Pent
GRP22	Hex
GRP35	Hex2
GRP46	Hept
GRP51	24D
GRP52	24E
GRP63	24K
GRP80	17K
