# Supplementary material for: Differential sensing with arrays of de novo designed peptide assemblies
Source: Nat Commun. 2023 Jan 24;14:383. doi: 10.1038/s41467-023-36024-y (PMC9873944; doi:10.1038/s41467-023-36024-y)
Supplement: Supplementary file 7 — Source Data [file 41467_2023_36024_MOESM7_ESM.zip › Source_data/4_Tea_data/Grey_Clipper_repeat_3.xlsx]

## Sheet: End point
User: USER
Path: C:\Program Files (x86)\BMG\CLARIOstar\User\Data\
Test ID: 6542
Test Name: JMF_DPH_384_G1000
Date: 29/04/2019
Time: 12:49:02
ID1: 190429_Grey_Clipper
Fluorescence (FI)
	1. Raw Data (350-15/450-20)
	1	2	3	4	5	6	7	8	9	10	11	12	13	14	15	16	17	18	19	20	21	22	23	24
A	169	3055	154	3631	157	3849	127	6018	164	3672	168	3695	205	3786	135	6171	172	3808	168	3613	165	3746	169	3854
B	1718	244	2306	293	2440	304	4055	457	2566	323	2374	311	2771	304	4154	471	2490	326	2413	324	2549	315	2643	326
C	158	537	155	611	154	682	137	2043	163	687	160	663	164	729	144	1977	173	732	179	729	175	681	192	744
D	300	3192	370	3937	395	4286	509	7858	460	3188	439	3955	420	4212	548	8337	384	4425	388	4142	380	4031	397	4084
E	9959	1912	12431	3237	11995	3135	15983	7680	12644	3383	12265	3127	12501	3314	16628	7935	12588	3289	12250	3008	12711	3067	12840	3101
F	11325	4000	15106	5931	14513	6074	18407	12347	14207	5934	15216	5919	15184	6113	18802	12583	15464	5712	14721	5841	15040	5541	15034	6011
G	10195	6259	10239	6889	9650	8000	13113	13570	11182	7111	11326	7375	10823	6815	13947	14414	10415	7311	10555	6829	9878	6560	10861	8016
H	1989	282	2062	311	2172	339	2866	473	2135	349	2042	358	1942	342	3157	454	2098	381	2134	330	1986	307	2140	314
I	157	3380	158	3145	308	3505	124	5362	155	3370	156	3076	163	3293	126	5809	162	3302	171	2971	163	3055	167	3070
J	2213	262	2160	262	2486	274	4462	423	2425	276	2462	269	2650	259	4287	427	2257	270	2473	272	2147	288	2230	290
K	149	627	152	612	150	625	128	1779	154	718	165	664	160	654	139	1897	168	763	174	719	163	589	176	668
L	358	4044	352	3717	370	3961	684	7848	398	4457	379	4182	363	4099	517	7876	400	4181	378	4131	336	3815	374	3761
M	11732	2601	11839	2717	11963	2895	15387	7380	11713	2712	12437	2802	12524	3024	15991	7789	11401	2665	11793	2821	11937	2679	11626	2380
N	14167	5261	14364	5647	14405	5872	17906	11713	14094	5302	14711	5718	15085	5577	18258	12310	13837	5410	14712	5231	14157	5193	14254	5100
O	8572	4576	10767	5981	9871	5396	12685	13583	10470	6012	10774	5378	9997	5491	12852	13640	9892	5151	10180	5451	10328	5673	9617	5216
P	1497	230	1864	306	1802	273	2529	397	1966	281	1991	301	1953	282	2896	415	1848	287	1882	301	1959	291	1866	279

## Sheet: Protocol Information
Plate layout
	1:2	3:4	5:6	7:8	9:10	11:12	13:14	15:16	17:18	19:20	21:22	23:24
A:H	Grey_Clipper	Grey_Clipper	Grey_Clipper	Blank	Grey_Clipper	Grey_Clipper	Grey_Clipper	Blank	Grey_Clipper	Grey_Clipper	Grey_Clipper	Grey_Clipper
I:P	Grey_Clipper	Grey_Clipper	Grey_Clipper	Blank	Grey_Clipper	Grey_Clipper	Grey_Clipper	Blank	Grey_Clipper	Grey_Clipper	Grey_Clipper	Grey_Clipper
Peptide layout
No Pep	Pent
GRP22	Hex
GRP35	Hex2
GRP46	Hept
GRP51	24D
GRP52	24E
GRP63	24K
GRP80	17K
