# Supplementary material for: Differential sensing with arrays of de novo designed peptide assemblies
Source: Nat Commun. 2023 Jan 24;14:383. doi: 10.1038/s41467-023-36024-y (PMC9873944; doi:10.1038/s41467-023-36024-y)
Supplement: Supplementary file 7 — Source Data [file 41467_2023_36024_MOESM7_ESM.zip › Source_data/4_Tea_data/Green_Tetley_repeat_3.xlsx]

## Sheet: End point
User: USER
Path: C:\Program Files (x86)\BMG\CLARIOstar\User\Data\
Test ID: 6539
Test Name: JMF_DPH_384_G1000
Date: 29/04/2019
Time: 12:39:20
ID1: 190429_Green_Tetley
Fluorescence (FI)
	1. Raw Data (350-15/450-20)
	1	2	3	4	5	6	7	8	9	10	11	12	13	14	15	16	17	18	19	20	21	22	23	24
A	143	3315	145	3833	141	3842	118	4652	145	4083	145	3881	143	3859	117	4698	155	3866	157	3819	158	3881	159	4012
B	2337	512	2916	596	2949	593	4269	661	2990	616	3082	616	3068	629	4066	724	3073	639	2871	646	2995	649	2947	644
C	143	839	154	962	151	1059	121	2107	156	1235	160	1176	155	1131	122	2130	166	1139	169	1022	175	1008	179	1019
D	431	4687	498	5761	507	5809	534	7994	517	5864	515	5906	531	6175	528	8382	473	5775	485	5550	452	5722	481	5802
E	14928	3544	15569	3848	15244	3774	17367	6193	16344	4180	15982	3889	15962	3942	17725	6233	15980	3892	16308	3919	15462	4016	15918	3912
F	17699	7473	19058	8237	18713	8027	21288	10926	19806	8625	20087	8010	19286	7903	21285	10977	19544	7749	19451	7467	19148	7536	18737	7278
G	11673	7093	11652	7089	11791	7498	13214	9962	12047	7453	12166	7412	12022	7420	13343	9995	12103	7473	11621	7289	12109	6643	11824	7150
H	2845	432	2977	432	2955	442	3603	534	2933	465	2913	475	2769	453	3479	499	2729	408	2899	414	2692	394	2581	389
I	159	3482	154	3297	152	3420	109	4180	152	3433	153	3351	160	3366	116	4417	159	3199	157	3226	156	3499	155	3269
J	2607	554	2817	553	2963	537	3897	634	3060	593	3006	597	3510	632	4061	766	2959	622	2800	581	2683	576	2951	574
K	153	1100	150	1009	158	1062	125	2275	162	1121	160	1082	165	1089	129	2243	167	1091	166	1079	161	900	168	938
L	489	5461	453	5549	478	5849	511	8051	528	6316	488	5038	477	5866	522	7892	487	6008	462	5716	441	4892	456	5472
M	15176	3508	15109	3806	15609	3789	16614	5892	15600	3609	15805	3908	16126	3810	17170	5951	15458	3665	16002	3829	15580	3830	15667	3823
N	18420	7819	18838	8117	19157	8229	20108	10254	19172	8022	19537	8406	19617	8443	20535	10528	18815	7637	18886	7874	18663	7581	18358	7329
O	10670	6245	11792	7468	11685	7282	12483	9703	12154	7464	11386	7534	11865	7334	12808	9912	11815	7232	11775	7221	11978	7297	11772	6657
P	2395	346	2811	406	2703	377	3507	451	2849	400	2803	418	2924	410	3489	448	2752	375	2632	370	2650	381	2508	354

## Sheet: Protocol Information
Plate layout
	1:2	3:4	5:6	7:8	9:10	11:12	13:14	15:16	17:18	19:20	21:22	23:24
A:H	Green_Tetley	Green_Tetley	Green_Tetley	Blank	Green_Tetley	Green_Tetley	Green_Tetley	Blank	Green_Tetley	Green_Tetley	Green_Tetley	Green_Tetley
I:P	Green_Tetley	Green_Tetley	Green_Tetley	Blank	Green_Tetley	Green_Tetley	Green_Tetley	Blank	Green_Tetley	Green_Tetley	Green_Tetley	Green_Tetley
Peptide layout
No Pep	Pent
GRP22	Hex
GRP35	Hex2
GRP46	Hept
GRP51	24D
GRP52	24E
GRP63	24K
GRP80	17K
