# Supplementary material for: Differential sensing with arrays of de novo designed peptide assemblies
Source: Nat Commun. 2023 Jan 24;14:383. doi: 10.1038/s41467-023-36024-y (PMC9873944; doi:10.1038/s41467-023-36024-y)
Supplement: Supplementary file 7 — Source Data [file 41467_2023_36024_MOESM7_ESM.zip › Source_data/4_Tea_data/Grey_Twinings_repeat_1.xlsx]

## Sheet: End point
User: USER
Path: C:\Program Files (x86)\BMG\CLARIOstar\User\Data\
Test ID: 6462
Test Name: JMF_DPH_384_G1000
Date: 17/04/2019
Time: 16:00:48
ID1: 190417_GreY_Twinings
Fluorescence (FI)
	1. Raw Data (350-15/450-20)
	1	2	3	4	5	6	7	8	9	10	11	12	13	14	15	16	17	18	19	20	21	22	23	24
A	159	2488	156	2994	156	3122	125	4815	154	2963	150	2969	149	3056	111	5199	153	3144	148	3274	138	3309	146	3554
B	7023	577	8922	689	8971	645	13891	1073	8489	623	8692	581	9601	735	14438	1150	8976	619	8160	682	8947	664	9096	694
C	172	517	167	791	170	779	151	1782	167	833	168	810	164	793	134	1609	161	812	156	761	157	674	163	823
D	462	3203	462	3817	451	4076	593	7107	465	4175	453	4147	450	4249	551	7282	436	4364	429	4126	357	3872	391	3924
E	11646	2158	12141	2322	11876	2284	16217	5705	12780	2373	12060	2245	12475	2193	16577	5828	11954	2114	12380	2133	12337	2096	12394	2056
F	12158	2026	12598	2173	12828	2017	17197	6883	12836	2069	12947	1922	12531	1944	17285	6822	12371	2012	12975	2075	12801	2100	12755	2307
G	10085	6110	9611	5599	9053	5769	11957	12096	9541	5934	9816	5619	9712	5530	11867	12345	9306	5726	9913	6185	9086	6024	9665	5966
H	2164	270	2040	267	2102	261	2656	367	2000	282	2071	277	1831	276	2762	359	1964	258	2055	276	2121	257	2062	257
I	165	2869	160	2759	163	2926	117	4495	162	3216	153	2560	156	2949	111	4755	153	2769	149	2752	149	2620	150	3049
J	8279	640	8738	605	9155	667	13655	1011	10461	780	9046	590	10036	660	14915	1106	8816	593	8606	652	8390	611	9039	664
K	171	790	172	775	168	803	145	1895	164	906	167	815	162	805	137	1930	161	865	164	849	159	757	165	791
L	415	4023	397	3937	458	4199	529	7469	466	4700	431	4476	415	4507	533	7647	417	4602	376	4522	370	4063	369	4080
M	12717	2661	12918	2714	12881	2605	16504	6166	12463	2406	12960	2694	13274	2683	16975	5946	12054	2435	12947	2320	12857	2537	12879	2555
N	13780	2667	13782	2450	13151	2462	17405	7187	13514	2132	13578	2683	14050	2500	17596	7195	13229	2346	13244	2313	13796	2764	13417	2934
O	8628	4272	9674	6069	9787	5250	11547	11609	10477	5439	9850	5814	9808	5206	11843	12509	9468	5469	9788	5439	10066	5400	9925	5805
P	1847	237	2107	262	2133	247	2876	355	2214	274	2180	260	2203	245	2878	337	2103	257	2083	257	2163	252	2043	246

## Sheet: Protocol Information
Plate layout
	1:2	3:4	5:6	7:8	9:10	11:12	13:14	15:16	17:18	19:20	21:22	23:24
A:H	Grey_Twinings	Grey_Twinings	Grey_Twinings	Blank	Grey_Twinings	Grey_Twinings	Grey_Twinings	Blank	Grey_Twinings	Grey_Twinings	Grey_Twinings	Grey_Twinings
I:P	Grey_Twinings	Grey_Twinings	Grey_Twinings	Blank	Grey_Twinings	Grey_Twinings	Grey_Twinings	Blank	Grey_Twinings	Grey_Twinings	Grey_Twinings	Grey_Twinings
Peptide layout
No Pep	Pent
GRP22	Hex
GRP35	Hex2
GRP46	Hept
GRP51	24D
GRP52	24E
GRP63	24K
GRP80	17K
