# Supplementary material for: Differential sensing with arrays of de novo designed peptide assemblies
Source: Nat Commun. 2023 Jan 24;14:383. doi: 10.1038/s41467-023-36024-y (PMC9873944; doi:10.1038/s41467-023-36024-y)
Supplement: Supplementary file 7 — Source Data [file 41467_2023_36024_MOESM7_ESM.zip › Source_data/4_Tea_data/Green_Twinings_repeat_1.xlsx]

## Sheet: End point
User: USER
Path: C:\Program Files (x86)\BMG\CLARIOstar\User\Data\
Test ID: 6449
Test Name: JMF_DPH_384_G1000
Date: 17/04/2019
Time: 12:22:10
ID1: 20190417_Green_Twinings
Fluorescence (FI)
	1. Raw Data (350-15/450-20)
	1	2	3	4	5	6	7	8	9	10	11	12	13	14	15	16	17	18	19	20	21	22	23	24
A	207	2590	166	3023	163	3089	112	3655	162	3116	156	3094	156	3388	116	3717	161	2977	197	3100	172	3232	169	3424
B	10057	882	11909	976	12017	986	15156	1225	12516	1033	12336	996	13329	1020	15222	1283	11822	1115	12012	1100	12093	1225	12623	1220
C	176	880	175	1041	181	1099	152	1825	198	1093	177	1130	182	1082	156	1870	191	1172	187	1103	195	1009	199	1024
D	406	4421	471	5340	469	5466	431	6732	476	5620	476	5695	469	5347	501	7006	466	5468	448	5118	461	5202	470	5202
E	11182	2331	13926	3170	13562	3077	14051	4630	13970	3189	13682	3381	13905	3319	14618	4725	13742	3182	14013	3020	14077	3145	14315	3251
F	11751	3056	14911	4354	14514	4375	15826	6245	15132	4446	15259	4350	15127	4471	16124	6357	14579	4056	14608	4351	15051	4296	15018	4534
G	9523	6891	9598	6808	9549	6860	10410	9847	10119	7408	10113	6962	9966	7053	10612	9788	9963	7381	10094	7190	10269	7028	10198	7434
H	1838	272	1797	274	1679	286	1938	331	1943	305	1865	291	1832	300	2012	300	1765	274	1828	283	1710	275	1790	284
I	164	2894	159	2821	161	2978	109	3518	159	2953	170	2871	164	3154	112	3478	167	2847	162	2930	169	2781	182	3303
J	11712	973	11469	917	12320	972	16279	1189	11853	945	11780	937	12296	1203	15610	1239	13067	1259	11363	1011	11872	1161	11775	1028
K	189	1027	182	941	179	1050	146	1885	205	1131	187	1029	192	1046	153	1766	197	1053	197	1055	194	912	203	935
L	447	4942	439	4801	447	4946	441	6830	490	5424	496	5076	453	4754	435	7090	453	5181	445	5102	413	4414	443	4717
M	13173	2740	13696	3035	13504	3166	13885	4598	14027	3152	13947	3229	14564	3304	14600	4625	13231	3056	14288	3052	14267	3263	13673	3236
N	14629	4053	15131	4424	15687	4331	15892	6376	15110	4237	15453	4507	15347	4587	15827	6278	14349	4029	14851	4181	15321	4225	14883	4217
O	8317	5895	10014	7375	9366	6968	10457	9653	10139	7645	10714	7564	10054	7090	10600	10374	10021	7337	9878	7017	10052	7612	9295	7041
P	1428	234	1820	289	1681	270	2134	278	1892	285	1802	279	1802	265	2110	278	1688	263	1744	258	1739	268	1649	255

## Sheet: Protocol Information
Plate layout
	1:2	3:4	5:6	7:8	9:10	11:12	13:14	15:16	17:18	19:20	21:22	23:24
A:H	Green_Twinings	Green_Twinings	Green_Twinings	Blank	Green_Twinings	Green_Twinings	Green_Twinings	Blank	Green_Twinings	Green_Twinings	Green_Twinings	Green_Twinings
I:P	Green_Twinings	Green_Twinings	Green_Twinings	Blank	Green_Twinings	Green_Twinings	Green_Twinings	Blank	Green_Twinings	Green_Twinings	Green_Twinings	Green_Twinings
Peptide layout
No Pep	Pent
GRP22	Hex
GRP35	Hex2
GRP46	Hept
GRP51	24D
GRP52	24E
GRP63	24K
GRP80	17K
