# Supplementary material for: Differential sensing with arrays of de novo designed peptide assemblies
Source: Nat Commun. 2023 Jan 24;14:383. doi: 10.1038/s41467-023-36024-y (PMC9873944; doi:10.1038/s41467-023-36024-y)
Supplement: Supplementary file 7 — Source Data [file 41467_2023_36024_MOESM7_ESM.zip › Source_data/4_Tea_data/Green_Clipper_repeat_2.xlsx]

## Sheet: End point
User: USER
Path: C:\Program Files (x86)\BMG\CLARIOstar\User\Data\
Test ID: 6489
Test Name: JMF_DPH_384_G1000
Date: 24/04/2019
Time: 11:51:54
ID1: 190424_Green_Clipper
Fluorescence (FI)
	1. Raw Data (350-15/450-20)
	1	2	3	4	5	6	7	8	9	10	11	12	13	14	15	16	17	18	19	20	21	22	23	24
A	188	4627	182	4696	188	4600	147	5435	186	4494	182	4471	183	4631	145	5583	193	4661	183	4603	184	4918	185	5131
B	9821	816	9773	813	9813	834	12427	1025	9641	867	10233	854	9352	844	12872	1048	10162	848	8696	816	7995	905	9752	912
C	198	1022	202	1185	194	1152	158	1905	195	1282	196	1198	196	1320	162	1801	205	1220	203	1243	203	1213	211	1263
D	510	6378	545	7106	549	6834	606	9275	557	7216	553	7296	569	7367	612	10030	538	7581	504	6945	474	6847	517	7163
E	9199	4356	10588	4793	10108	4649	12159	6476	10870	4812	11511	4720	10908	4813	11961	6355	10734	4750	10766	4649	10371	4943	10360	4413
F	18247	4160	18882	5388	18892	5231	19980	7436	18751	5419	18903	5513	18479	5319	20366	7360	19420	5430	18822	5312	18683	5521	18559	5808
G	11817	9860	11530	9969	11549	10750	13153	13428	12411	11128	12199	11079	13111	11100	13767	14170	11641	10740	12591	10952	11700	10361	12391	10003
H	2520	479	2303	473	2444	528	2734	549	2385	562	2364	551	2211	528	2702	561	2432	487	2138	477	2407	479	2193	438
I	182	4589	177	4209	174	4930	130	5210	173	4195	178	4391	176	4262	146	5726	184	4263	177	4079	177	4226	177	4534
J	10039	783	9664	777	9947	808	13391	904	9649	806	9670	754	10562	866	13038	967	9150	839	8765	841	9168	917	10112	786
K	217	1151	189	1104	179	1090	149	1834	187	1250	192	1154	182	1143	159	1721	190	1276	202	1293	195	1009	202	1136
L	528	6759	482	6431	506	7005	529	9013	524	7506	514	7193	544	7310	544	8830	499	7182	509	7442	447	6554	453	6649
M	10311	4444	10712	4723	10732	4643	11773	6543	10867	4594	11116	5015	11383	5116	11967	6001	10555	4589	10694	4909	10674	4887	10106	4486
N	18746	5296	19173	5436	19101	5535	20130	7418	18660	5528	19476	5170	19558	5493	20388	7540	18650	5022	18475	5411	18648	5662	18624	5605
O	11785	10366	12206	11530	12151	10820	12986	14625	13178	11239	12769	10889	12922	11066	13803	14745	12487	10868	12376	10800	12166	10909	12129	10400
P	2334	439	2610	510	2554	505	3032	525	2719	510	2680	510	2590	489	3171	531	2488	495	2458	474	2457	471	2399	465

## Sheet: Protocol Information
Plate layout
	1:2	3:4	5:6	7:8	9:10	11:12	13:14	15:16	17:18	19:20	21:22	23:24
A:H	Green_Clipper	Green_Clipper	Green_Clipper	Blank	Green_Clipper	Green_Clipper	Green_Clipper	Blank	Green_Clipper	Green_Clipper	Green_Clipper	Green_Clipper
I:P	Green_Clipper	Green_Clipper	Green_Clipper	Blank	Green_Clipper	Green_Clipper	Green_Clipper	Blank	Green_Clipper	Green_Clipper	Green_Clipper	Green_Clipper
Peptide layout
No Pep	Pent
GRP22	Hex
GRP35	Hex2
GRP46	Hept
GRP51	24D
GRP52	24E
GRP63	24K
GRP80	17K
