# Supplementary material for: Differential sensing with arrays of de novo designed peptide assemblies
Source: Nat Commun. 2023 Jan 24;14:383. doi: 10.1038/s41467-023-36024-y (PMC9873944; doi:10.1038/s41467-023-36024-y)
Supplement: Supplementary file 7 — Source Data [file 41467_2023_36024_MOESM7_ESM.zip › Source_data/4_Tea_data/Black_Sainsburysgold_repeat_4.xlsx]

## Sheet: End point
User: USER
Path: C:\Program Files (x86)\BMG\CLARIOstar\User\Data\
Test ID: 6629
Test Name: JMF_DPH_384_G1000
Date: 10/05/2019
Time: 12:44:58
ID1: 190510_Black_Sainsburys
Fluorescence (FI)
	1. Raw Data (350-15/450-20)
	1	2	3	4	5	6	7	8	9	10	11	12	13	14	15	16	17	18	19	20	21	22	23	24
A	142	3503	140	4339	144	4288	116	5908	139	4355	161	4350	148	4218	125	6055	153	4250	159	4094	160	4565	171	4901
B	12756	859	14825	925	14766	1056	18210	1432	15004	939	14653	988	14789	989	18706	1647	13772	1025	13655	1073	13658	1240	14180	1229
C	145	591	142	924	141	1088	125	2052	146	1076	145	1001	153	1051	146	1790	175	1111	186	1111	202	1046	218	1275
D	358	1865	416	6520	432	7222	528	5742	444	5296	446	7090	481	7359	581	6035	465	7107	498	6952	438	6789	477	7158
E	12932	3093	15416	4409	15307	4115	17317	7689	15483	4003	15545	3915	15564	4181	18016	7933	15520	3863	15896	4131	15631	4126	16316	4359
F	12121	6476	14490	9123	14022	8634	16224	13270	14379	8857	14075	8776	14509	8683	16447	13565	14176	8011	13738	8621	14132	8348	14350	8845
G	12397	7938	13556	8221	13011	7694	15148	14636	13034	8106	13537	7696	13755	8148	15844	13636	13189	8462	13976	8993	13425	8849	14039	8224
H	2835	359	2782	358	2557	344	3323	530	3637	389	3008	413	2696	393	3403	522	2664	387	2907	369	2368	340	2697	381
I	143	4052	142	3664	144	3656	114	5272	148	3508	151	3368	149	3619	126	5189	150	3373	154	3574	151	3655	152	3941
J	14187	866	13827	853	10156	858	14182	1358	14160	839	14747	942	14386	807	18084	1423	12873	816	13713	891	12507	878	13464	968
K	143	1007	144	913	159	1036	130	1756	144	1107	149	1134	144	947	132	2017	160	1110	164	1109	165	1085	177	1017
L	408	6954	427	6592	422	6080	437	9936	425	7523	429	6704	427	6875	487	10038	455	7100	422	7363	386	6557	394	6947
M	14968	3544	15106	3668	15202	3780	17061	7312	15287	3716	15503	3729	15548	3823	17325	7463	15316	3670	15456	3629	15452	3788	15549	3897
N	14122	7700	14462	8533	14201	8691	15840	12371	13871	8611	14884	8496	13901	8701	15866	12682	13792	7378	13626	8020	14026	8247	13941	8443
O	11492	6353	12906	7321	11970	7102	13992	13039	13143	7333	12635	7436	8380	7110	14054	13520	12261	7149	12624	6830	12835	7654	11744	7312
P	2683	289	2885	349	2705	323	3386	469	2942	464	2767	330	2808	322	4242	434	2865	325	2625	423	2854	334	2690	324

## Sheet: Protocol Information
Plate layout
	1:2	3:4	5:6	7:8	9:10	11:12	13:14	15:16	17:18	19:20	21:22	23:24
A:H	Black_Sainsburysgold	Black_Sainsburysgold	Black_Sainsburysgold	Blank	Black_Sainsburysgold	Black_Sainsburysgold	Black_Sainsburysgold	Blank	Black_Sainsburysgold	Black_Sainsburysgold	Black_Sainsburysgold	Black_Sainsburysgold
I:P	Black_Sainsburysgold	Black_Sainsburysgold	Black_Sainsburysgold	Blank	Black_Sainsburysgold	Black_Sainsburysgold	Black_Sainsburysgold	Blank	Black_Sainsburysgold	Black_Sainsburysgold	Black_Sainsburysgold	Black_Sainsburysgold
Peptide layout
No Pep	Pent
GRP22	Hex
GRP35	Hex2
GRP46	Hept
GRP51	24D
GRP52	24E
GRP63	24K
GRP80	17K
