# Supplementary material for: Differential sensing with arrays of de novo designed peptide assemblies
Source: Nat Commun. 2023 Jan 24;14:383. doi: 10.1038/s41467-023-36024-y (PMC9873944; doi:10.1038/s41467-023-36024-y)
Supplement: Supplementary file 7 — Source Data [file 41467_2023_36024_MOESM7_ESM.zip › Source_data/4_Tea_data/Green_Doubledragon_repeat_1.xlsx]

## Sheet: End point
User: USER
Path: C:\Program Files (x86)\BMG\CLARIOstar\User\Data\
Test ID: 6451
Test Name: JMF_DPH_384_G1000
Date: 17/04/2019
Time: 12:29:01
ID1: 20190417_Green_DoubleDragon
Fluorescence (FI)
	1. Raw Data (350-15/450-20)
	1	2	3	4	5	6	7	8	9	10	11	12	13	14	15	16	17	18	19	20	21	22	23	24
A	130	2748	135	3361	141	3376	104	3642	142	3496	138	3361	131	3376	109	3835	133	3488	215	3346	150	3536	148	3600
B	11088	897	12319	1012	13613	1071	14964	1304	13364	1127	12835	970	13660	1098	15341	1258	12892	1139	12669	1133	12289	1205	13197	1348
C	155	1040	168	1217	166	1194	149	1758	168	1265	168	1201	166	1233	150	1894	176	1254	170	1222	173	1189	179	1305
D	383	4846	431	5560	451	5779	457	6811	438	5881	424	5711	482	5943	447	6922	437	5809	406	5416	408	5350	426	5657
E	11262	2546	13698	3397	13374	3239	13746	4667	13770	3314	13614	3398	13683	3363	14129	4696	13606	3200	13682	3239	13694	3179	13698	3223
F	12653	3554	15341	4560	14897	4498	15417	6164	15209	4517	14879	4530	15147	4561	15548	5945	15108	4370	14251	4304	14664	4319	14756	4475
G	9862	7053	9802	7149	9598	7656	10440	9478	10100	7568	10152	7590	9842	7483	10793	9800	9884	7439	9962	7519	9696	7371	9731	7686
H	1778	278	1806	280	1717	278	2013	296	1768	289	1724	279	1814	288	2005	300	1744	273	1631	431	1711	296	1666	273
I	145	3400	142	3137	143	3308	583	3576	152	3577	138	3042	140	3310	113	3655	141	3319	147	3126	143	3270	152	3312
J	13338	1087	13025	1017	14193	1056	15772	1274	13118	1042	13044	991	13850	1210	15941	1238	13324	1120	12985	1120	12253	1193	12735	1210
K	167	1214	162	1134	167	1226	144	1983	167	1313	168	1143	182	1188	150	1700	332	1336	177	1177	173	800	179	1203
L	432	5632	417	5355	428	5612	406	6879	440	5944	462	5403	426	5408	428	6630	428	5543	413	5019	384	4988	401	5240
M	13292	2947	14068	3269	13753	3369	13973	4567	9650	3349	13961	3390	14104	3447	14359	4667	13465	3178	13936	3110	14062	3275	14029	3166
N	14786	4180	15290	4737	15510	4590	15880	6256	15230	4568	15423	4678	15480	4638	16035	6495	14561	4284	14648	4391	15077	4545	15043	4600
O	8966	6467	10364	8135	9949	7363	10829	11286	9160	7855	10295	8093	10223	7606	10727	10198	10116	7768	10058	7651	10281	7436	9903	7349
P	1611	239	2013	283	1786	269	2114	288	1925	279	1933	294	1861	282	2122	292	1769	279	1728	268	1880	279	1784	258

## Sheet: Protocol Information
Plate layout
	1:2	3:4	5:6	7:8	9:10	11:12	13:14	15:16	17:18	19:20	21:22	23:24
A:H	Green_Doubledragon	Green_Doubledragon	Green_Doubledragon	Blank	Green_Doubledragon	Green_Doubledragon	Green_Doubledragon	Blank	Green_Doubledragon	Green_Doubledragon	Green_Doubledragon	Green_Doubledragon
I:P	Green_Doubledragon	Green_Doubledragon	Green_Doubledragon	Blank	Green_Doubledragon	Green_Doubledragon	Green_Doubledragon	Blank	Green_Doubledragon	Green_Doubledragon	Green_Doubledragon	Green_Doubledragon
Peptide layout
No Pep	Pent
GRP22	Hex
GRP35	Hex2
GRP46	Hept
GRP51	24D
GRP52	24E
GRP63	24K
GRP80	17K
