# Supplementary material for: Differential sensing with arrays of de novo designed peptide assemblies
Source: Nat Commun. 2023 Jan 24;14:383. doi: 10.1038/s41467-023-36024-y (PMC9873944; doi:10.1038/s41467-023-36024-y)
Supplement: Supplementary file 7 — Source Data [file 41467_2023_36024_MOESM7_ESM.zip › Source_data/4_Tea_data/Grey_Devonshire_repeat_3.xlsx]

## Sheet: End point
User: USER
Path: C:\Program Files (x86)\BMG\CLARIOstar\User\Data\
Test ID: 6559
Test Name: JMF_DPH_384_G1000
Date: 29/04/2019
Time: 15:28:50
ID1: 190429_Grey_Devonshire
Fluorescence (FI)
	1. Raw Data (350-15/450-20)
	1	2	3	4	5	6	7	8	9	10	11	12	13	14	15	16	17	18	19	20	21	22	23	24
A	180	3506	171	3903	161	4004	133	5332	150	3985	154	3992	151	3969	129	5573	148	4148	154	3842	151	3972	153	4219
B	2238	322	2877	353	2887	322	4251	453	3184	352	2733	346	3056	343	4274	454	2917	366	2723	357	2898	369	2956	292
C	181	743	167	929	163	904	147	2200	156	949	152	885	150	907	131	2073	157	919	158	894	156	782	166	871
D	403	3809	461	4516	451	4667	501	7304	459	4945	446	4702	480	4864	551	7790	422	4843	429	4839	420	4256	438	4025
E	10966	3187	14076	4120	13688	4007	16255	7036	14102	4174	14015	4294	14062	4124	16489	7268	14546	4218	14044	3960	14437	3937	14526	4099
F	12652	5699	16112	7499	16076	7786	18807	11806	16671	7823	16454	8104	16703	7749	19309	11849	16533	7478	16807	7462	16430	7055	16581	7476
G	11017	7477	10921	7320	10982	7807	13176	13290	11717	7787	11820	7926	11612	7621	12983	13006	11540	7894	11851	7757	11362	7282	11592	7751
H	2697	350	2584	348	2595	359	3026	467	2734	368	2529	361	2553	336	3206	457	2529	330	2509	333	2445	344	2469	311
I	197	3534	183	3468	173	3589	144	4910	164	3731	157	3491	161	3819	133	5164	153	3410	158	3400	151	3497	156	3971
J	2640	373	2747	325	3216	385	4332	473	3035	383	3045	411	3012	360	4741	522	2810	354	2744	339	2908	373	2659	321
K	194	866	180	783	171	910	153	2144	162	994	160	936	161	917	141	2146	158	939	157	918	331	798	159	809
L	481	4444	450	4454	451	4624	522	7759	474	5193	452	4841	448	4811	519	7843	448	5055	437	4826	398	4224	419	4413
M	13225	3786	13360	3792	13684	3955	15621	6408	13882	3987	13975	3954	14278	4044	16304	7065	13845	3711	14537	4020	14090	3851	14741	4073
N	15103	7088	15853	7479	16227	7368	17894	11372	16000	7327	16754	8033	16778	7646	18410	11536	16030	7177	16434	7431	16580	7409	16374	7107
O	9948	5858	11336	7578	11177	6895	12559	12223	11899	7485	11827	7174	11029	7139	12934	12350	11192	7058	11282	6904	11839	6701	11048	6694
P	2186	303	2629	324	2421	317	2945	415	2493	318	2578	320	2370	307	2951	399	2387	302	2347	304	2402	308	2272	293

## Sheet: Protocol Information
Plate layout
	1:2	3:4	5:6	7:8	9:10	11:12	13:14	15:16	17:18	19:20	21:22	23:24
A:H	Grey_Devonshire	Grey_Devonshire	Grey_Devonshire	Blank	Grey_Devonshire	Grey_Devonshire	Grey_Devonshire	Blank	Grey_Devonshire	Grey_Devonshire	Grey_Devonshire	Grey_Devonshire
I:P	Grey_Devonshire	Grey_Devonshire	Grey_Devonshire	Blank	Grey_Devonshire	Grey_Devonshire	Grey_Devonshire	Blank	Grey_Devonshire	Grey_Devonshire	Grey_Devonshire	Grey_Devonshire
Peptide layout
No Pep	Pent
GRP22	Hex
GRP35	Hex2
GRP46	Hept
GRP51	24D
GRP52	24E
GRP63	24K
GRP80	17K
