# Supplementary material for: Differential sensing with arrays of de novo designed peptide assemblies
Source: Nat Commun. 2023 Jan 24;14:383. doi: 10.1038/s41467-023-36024-y (PMC9873944; doi:10.1038/s41467-023-36024-y)
Supplement: Supplementary file 7 — Source Data [file 41467_2023_36024_MOESM7_ESM.zip › Source_data/4_Tea_data/Grey_Pukka_repeat_2.xlsx]

## Sheet: End point
User: USER
Path: C:\Program Files (x86)\BMG\CLARIOstar\User\Data\
Test ID: 6487
Test Name: JMF_DPH_384_G1000
Date: 24/04/2019
Time: 11:44:47
ID1: 190424_Grey_Pukka
Fluorescence (FI)
	1. Raw Data (350-15/450-20)
	1	2	3	4	5	6	7	8	9	10	11	12	13	14	15	16	17	18	19	20	21	22	23	24
A	157	3661	182	3744	189	3785	155	5651	186	3786	185	3654	189	3721	153	5895	202	3739	189	3666	179	3890	191	4269
B	8020	685	8017	678	8195	660	12807	1014	8294	673	8121	640	8495	715	12934	967	8132	723	7347	759	7935	745	8386	736
C	213	881	208	751	196	833	176	1872	200	909	188	897	196	938	168	1854	205	939	206	861	199	877	210	934
D	507	5738	533	6010	552	5699	601	9534	539	6278	525	5879	519	6273	665	10138	518	6437	497	6247	429	6162	505	6008
E	7717	3034	9308	3419	8737	3123	11949	6361	9669	3329	9124	3305	9603	3123	12013	6286	9102	3178	9106	3361	8907	3447	8956	3492
F	16086	2983	17053	3230	16429	2991	20323	7683	17089	3024	17254	3066	16822	2785	20403	7871	17002	3091	16873	3250	16898	3660	16971	4021
G	11197	8001	11174	8203	11118	7634	13532	12587	11469	7528	11503	7225	11405	7194	14051	13594	11172	7744	11281	8482	11140	8321	11713	9130
H	2333	413	2281	412	2411	412	3032	582	2320	423	2280	408	2154	407	3075	566	2200	399	2189	384	2306	381	2272	411
I	225	3669	203	3440	204	3730	157	5316	195	3748	196	3447	198	3583	143	5631	184	3707	181	3199	181	3408	189	3546
J	8480	662	8043	614	8583	725	12233	718	8872	677	8582	605	9155	695	13286	985	8444	681	7745	688	7746	833	9490	700
K	230	856	221	819	207	804	174	1878	198	940	193	862	195	791	161	2588	193	851	192	891	187	774	194	813
L	556	5348	503	5279	480	5679	606	9101	517	6233	517	4530	501	4534	593	9060	469	6205	452	6190	419	5849	444	5753
M	9315	3683	9424	3461	9443	3700	11962	6447	9517	3233	9946	3673	9866	3664	12504	6460	9106	3673	9358	3405	9271	3921	9212	3715
N	17688	3546	17670	3195	17392	3542	20216	7472	17396	3502	17883	3469	17950	3569	20379	7799	17554	3259	17129	3818	17432	3923	17394	4350
O	10461	7344	11405	9061	11113	9432	13742	13972	12191	8806	11585	8975	11717	9065	13845	14492	11739	9014	11437	8569	11419	10064	11436	9021
P	2359	391	2466	445	2470	416	3309	504	2576	407	2510	441	2643	412	3365	538	2372	416	2420	445	2673	412	2331	388

## Sheet: Protocol Information
Plate layout
	1:2	3:4	5:6	7:8	9:10	11:12	13:14	15:16	17:18	19:20	21:22	23:24
A:H	Grey_Pukka	Grey_Pukka	Grey_Pukka	Blank	Grey_Pukka	Grey_Pukka	Grey_Pukka	Blank	Grey_Pukka	Grey_Pukka	Grey_Pukka	Grey_Pukka
I:P	Grey_Pukka	Grey_Pukka	Grey_Pukka	Blank	Grey_Pukka	Grey_Pukka	Grey_Pukka	Blank	Grey_Pukka	Grey_Pukka	Grey_Pukka	Grey_Pukka
Peptide layout
No Pep	Pent
GRP22	Hex
GRP35	Hex2
GRP46	Hept
GRP51	24D
GRP52	24E
GRP63	24K
GRP80	17K
