# Supplementary material for: Differential sensing with arrays of de novo designed peptide assemblies
Source: Nat Commun. 2023 Jan 24;14:383. doi: 10.1038/s41467-023-36024-y (PMC9873944; doi:10.1038/s41467-023-36024-y)
Supplement: Supplementary file 7 — Source Data [file 41467_2023_36024_MOESM7_ESM.zip › Source_data/4_Tea_data/Green_Diplomat_repeat_1.xlsx]

## Sheet: End point
User: USER
Path: C:\Program Files (x86)\BMG\CLARIOstar\User\Data\
Test ID: 6474
Test Name: JMF_DPH_384_G1000
Date: 17/04/2019
Time: 17:07:32
ID1: 190417_Green_Diplomat
Fluorescence (FI)
	1. Raw Data (350-15/450-20)
	1	2	3	4	5	6	7	8	9	10	11	12	13	14	15	16	17	18	19	20	21	22	23	24
A	149	2408	153	2877	150	3007	117	3286	152	3031	151	2979	152	3082	114	3435	152	3055	160	2923	160	3199	164	3235
B	10402	734	12477	886	12560	866	14185	1046	12782	863	12573	862	13195	868	15053	1134	12443	954	12685	983	12784	1103	13190	1135
C	166	812	169	962	176	1007	148	1495	178	1051	175	1029	176	1025	152	1430	192	1097	185	1039	192	989	196	1034
D	392	4297	481	5010	520	5368	491	6339	513	5488	500	5119	513	5187	509	6356	495	5379	480	5084	470	5005	480	5184
E	10644	2811	13145	3706	13165	4015	14501	4722	13360	3991	13550	4063	13426	3992	14955	4834	14210	4265	13639	3707	13729	3833	13961	3924
F	11579	3719	14457	4551	14640	4712	15647	6386	14774	4452	15214	4667	14964	4705	15835	6457	14659	4425	14824	4609	15014	4514	15081	4601
G	9223	6814	9421	6775	9578	6921	10363	9385	10032	7132	9910	7122	9779	6825	10605	9540	9942	7057	10178	7310	9947	7258	9814	7514
H	1750	281	1761	308	1698	304	1938	330	1893	323	1846	324	1803	331	1999	319	1821	319	1804	309	1784	305	1752	295
I	150	2812	148	2626	153	2683	114	3192	156	2843	152	2728	157	2781	121	3253	158	2809	159	2623	171	2851	162	3267
J	12548	846	12060	810	13144	898	14774	1023	13055	730	12708	833	13464	873	15263	1139	12903	874	12593	930	12034	683	13405	1102
K	179	1017	172	935	179	1010	142	1605	185	1059	177	1057	185	1035	146	1635	191	1077	201	1078	189	871	195	983
L	461	5150	434	4670	459	5268	478	6488	536	5461	468	5513	478	5023	491	6503	492	5229	461	5294	414	4762	455	5117
M	12910	3258	13358	3445	13489	3432	13634	4652	13686	3559	13867	3652	14034	3658	14247	4656	13646	3462	13703	3586	13988	3438	14002	3728
N	13821	4452	14660	4505	14736	4513	15069	5881	14907	4356	15088	4579	14987	4546	15200	6332	14460	4190	14710	4491	14715	4543	15063	4669
O	8281	6221	9974	7726	9437	7430	10433	9698	10090	7777	10104	7756	10004	7419	10573	9969	10084	7467	9658	7417	10108	7639	9482	7374
P	1541	249	1814	285	1683	272	2006	292	1919	297	1832	297	1768	288	2014	300	1739	282	1700	324	1781	276	1711	261

## Sheet: Protocol Information
Plate layout
	1:2	3:4	5:6	7:8	9:10	11:12	13:14	15:16	17:18	19:20	21:22	23:24
A:H	Green_Diplomat	Green_Diplomat	Green_Diplomat	Blank	Green_Diplomat	Green_Diplomat	Green_Diplomat	Blank	Green_Diplomat	Green_Diplomat	Green_Diplomat	Green_Diplomat
I:P	Green_Diplomat	Green_Diplomat	Green_Diplomat	Blank	Green_Diplomat	Green_Diplomat	Green_Diplomat	Blank	Green_Diplomat	Green_Diplomat	Green_Diplomat	Green_Diplomat
Peptide layout
No Pep	Pent
GRP22	Hex
GRP35	Hex2
GRP46	Hept
GRP51	24D
GRP52	24E
GRP63	24K
GRP80	17K
