# Supplementary material for: Differential sensing with arrays of de novo designed peptide assemblies
Source: Nat Commun. 2023 Jan 24;14:383. doi: 10.1038/s41467-023-36024-y (PMC9873944; doi:10.1038/s41467-023-36024-y)
Supplement: Supplementary file 7 — Source Data [file 41467_2023_36024_MOESM7_ESM.zip › Source_data/4_Tea_data/Grey_Diplomat_repeat_1.xlsx]

## Sheet: End point
User: USER
Path: C:\Program Files (x86)\BMG\CLARIOstar\User\Data\
Test ID: 6475
Test Name: JMF_DPH_384_G1000
Date: 17/04/2019
Time: 17:10:31
ID1: 190417_Grey_Diplomat
Fluorescence (FI)
	1. Raw Data (350-15/450-20)
	1	2	3	4	5	6	7	8	9	10	11	12	13	14	15	16	17	18	19	20	21	22	23	24
A	160	2304	164	2721	161	2825	136	4237	165	2794	175	2757	168	2863	147	4506	169	2879	181	2987	169	2988	176	3385
B	7063	431	9671	676	10062	718	14277	1202	10021	730	9612	622	10061	732	13809	1157	9631	646	9264	640	10232	786	10324	736
C	171	621	171	777	167	827	152	1760	170	909	180	804	178	824	162	1922	179	889	186	794	193	809	190	821
D	374	3185	473	3871	517	4009	575	6612	502	4115	531	3981	487	3967	597	6727	493	4354	483	3680	456	3728	497	4148
E	9396	1854	12018	2485	11605	2724	15212	5620	11573	2774	12218	2914	12197	2783	16401	6089	12173	3272	12886	2925	12347	3065	13131	3162
F	10607	1911	13083	2443	13225	2828	16062	6681	13087	2985	13294	2731	13045	2661	16897	7002	13172	3611	14076	3462	13291	3483	13311	3178
G	9390	5153	9152	4688	9287	4595	11189	11169	10374	4644	9829	4823	9703	4724	11257	11521	10059	5007	9788	5594	9759	5297	10127	5695
H	2012	223	1947	239	1925	236	2433	347	2044	255	1981	251	2074	243	2431	347	2034	246	1987	253	1989	256	2092	257
I	155	2734	149	2706	153	2765	124	4039	169	3126	159	2388	162	2619	131	4329	168	2640	167	2785	165	2626	170	2969
J	9802	607	9621	593	10122	639	14109	922	10673	623	10281	740	12021	645	14618	1095	9685	660	9553	708	10256	629	10113	675
K	160	770	157	697	159	792	145	1815	164	896	166	765	164	782	156	1872	178	846	180	839	172	697	176	798
L	425	3773	418	3722	430	3844	574	6620	472	4443	454	3991	456	4224	574	6748	460	4134	444	4116	397	3702	437	4052
M	11779	1919	12419	2333	12399	2299	15101	5344	12763	2401	12967	2433	13190	2544	16006	5732	12470	2094	12637	2345	12812	2592	13074	2288
N	12776	1993	13330	2421	13240	2359	16165	6417	13295	2366	14295	2404	13737	2426	16943	6636	13059	2146	13233	2103	13634	2302	13579	2579
O	8757	4923	9672	5814	9250	5700	11476	11533	9989	5682	9822	6035	9930	6086	12173	11723	9558	5397	10091	5518	10130	5909	9389	5651
P	1850	206	2094	250	1886	221	2516	307	1954	241	2068	241	2044	229	2568	306	1954	224	2046	237	2055	237	1979	233

## Sheet: Protocol Information
Plate layout
	1:2	3:4	5:6	7:8	9:10	11:12	13:14	15:16	17:18	19:20	21:22	23:24
A:H	Grey_Diplomat	Grey_Diplomat	Grey_Diplomat	Blank	Grey_Diplomat	Grey_Diplomat	Grey_Diplomat	Blank	Grey_Diplomat	Grey_Diplomat	Grey_Diplomat	Grey_Diplomat
I:P	Grey_Diplomat	Grey_Diplomat	Grey_Diplomat	Blank	Grey_Diplomat	Grey_Diplomat	Grey_Diplomat	Blank	Grey_Diplomat	Grey_Diplomat	Grey_Diplomat	Grey_Diplomat
Peptide layout
No Pep	Pent
GRP22	Hex
GRP35	Hex2
GRP46	Hept
GRP51	24D
GRP52	24E
GRP63	24K
GRP80	17K
