# Supplementary material for: Differential sensing with arrays of de novo designed peptide assemblies
Source: Nat Commun. 2023 Jan 24;14:383. doi: 10.1038/s41467-023-36024-y (PMC9873944; doi:10.1038/s41467-023-36024-y)
Supplement: Supplementary file 7 — Source Data [file 41467_2023_36024_MOESM7_ESM.zip › Source_data/4_Tea_data/Black_Clipper_repeat_5.xlsx]

## Sheet: End point
User: USER
Path: C:\Program Files (x86)\BMG\CLARIOstar\User\Data\
Test ID: 6689
Test Name: JMF_DPH_384_G1000
Date: 15/05/2019
Time: 15:10:08
ID1: 190515_Black_Clipper
Fluorescence (FI)
	1. Raw Data (350-15/450-20)
	1	2	3	4	5	6	7	8	9	10	11	12	13	14	15	16	17	18	19	20	21	22	23	24
A	150	2668	148	3280	148	3532	111	5702	156	3343	155	3377	156	3413	120	5988	157	3440	146	3426	141	3431	156	3286
B	7364	620	10736	815	10799	894	16678	1919	10535	874	11888	735	11128	769	17146	1791	11191	855	9323	916	10818	879	10644	762
C	145	519	143	597	144	579	117	1860	153	646	148	598	152	607	127	1763	158	561	161	585	162	537	158	558
D	377	4325	408	5407	428	5141	500	9713	418	5612	434	5394	405	5545	515	10043	407	5365	392	5377	366	4787	402	5311
E	9874	1152	12648	1876	12439	1863	17289	7807	12919	2208	12904	1894	12982	2106	17522	7695	12845	1836	13158	1825	12490	1570	13103	1788
F	12079	2737	15172	4596	15441	4712	20162	13970	14958	4670	15700	4710	15572	4423	20883	13659	15624	4456	15480	3929	15093	3968	15575	4049
G	12322	3882	11621	3725	11278	3155	17152	13076	12303	4140	11852	4402	11767	3260	16605	12975	11894	3877	11585	4290	11953	3587	12206	3329
H	2318	343	2203	342	2292	347	3628	646	2126	361	2178	340	1991	358	3837	639	2025	345	2090	336	2197	348	2117	313
I	154	3240	151	2865	154	3014	111	5562	162	3304	167	2704	171	3060	125	5901	165	2731	161	2815	157	3148	158	2828
J	10249	770	9865	687	10078	771	16595	1715	9962	715	9157	639	10465	715	19067	1744	8615	646	9053	1072	8651	676	9952	756
K	147	593	149	550	150	581	129	2017	157	626	159	573	157	592	134	1824	162	649	166	612	161	507	157	511
L	398	5412	373	5181	395	5411	496	9819	407	5809	409	5403	436	5330	523	9373	408	5563	400	5752	366	4642	393	4828
M	11371	1472	12355	1731	12432	1759	17272	7805	11978	1636	12952	1889	13144	1853	17169	7852	12033	1435	13260	1529	12577	1788	12592	1588
N	15402	3368	14488	4540	15004	4618	20123	13159	14820	3862	15285	4119	15560	4858	20635	13522	14359	3908	14878	3734	15014	3900	15499	3698
O	9824	3033	12058	3675	11190	3610	15748	11611	11884	3684	11747	3852	11581	3662	16179	11951	10791	3712	10958	3358	11629	3628	11153	3343
P	1943	333	2440	402	2326	393	4065	632	2456	400	2333	398	2311	384	4056	641	2148	365	2147	372	2278	381	2207	381

## Sheet: Protocol Information
Plate layout
	1:2	3:4	5:6	7:8	9:10	11:12	13:14	15:16	17:18	19:20	21:22	23:24
A:H	Black_Clipper	Black_Clipper	Black_Clipper	Blank	Black_Clipper	Black_Clipper	Black_Clipper	Blank	Black_Clipper	Black_Clipper	Black_Clipper	Black_Clipper
I:P	Black_Clipper	Black_Clipper	Black_Clipper	Blank	Black_Clipper	Black_Clipper	Black_Clipper	Blank	Black_Clipper	Black_Clipper	Black_Clipper	Black_Clipper
Peptide layout
No Pep	Pent
GRP22	Hex
GRP35	Hex2
GRP46	Hept
GRP51	24D
GRP52	24E
GRP63	24K
GRP80	17K
