# Supplementary material for: Differential sensing with arrays of de novo designed peptide assemblies
Source: Nat Commun. 2023 Jan 24;14:383. doi: 10.1038/s41467-023-36024-y (PMC9873944; doi:10.1038/s41467-023-36024-y)
Supplement: Supplementary file 7 — Source Data [file 41467_2023_36024_MOESM7_ESM.zip › Source_data/4_Tea_data/Black_Yorkshire_repeat_5.xlsx]

## Sheet: End point
User: USER
Path: C:\Program Files (x86)\BMG\CLARIOstar\User\Data\
Test ID: 6700
Test Name: JMF_DPH_384_G1000
Date: 15/05/2019
Time: 15:51:02
ID1: 190515_Black_Yorkshire
Fluorescence (FI)
	1. Raw Data (350-15/450-20)
	1	2	3	4	5	6	7	8	9	10	11	12	13	14	15	16	17	18	19	20	21	22	23	24
A	214	2477	206	2981	193	3087	148	5610	188	3100	189	3112	184	3266	147	5433	186	3337	188	3143	189	3212	191	3541
B	6830	572	9107	805	9855	792	15972	1978	9997	806	9871	710	9887	797	15824	1939	9328	824	9277	699	9271	797	9805	862
C	218	522	194	562	190	560	159	1870	185	560	184	559	186	585	147	1778	185	577	192	534	182	497	179	507
D	386	3738	441	4336	428	4591	524	9167	426	4986	403	4411	407	4790	527	9516	408	4804	421	4610	381	4213	407	4617
E	8976	818	11510	1425	11281	1380	17132	7455	11485	1325	11838	1401	12108	1387	17360	7658	11566	1404	11831	1494	11417	1220	11904	1200
F	10256	1688	14024	3750	14090	4022	20487	13242	14338	3663	14179	3676	15079	3495	21086	13369	14858	3216	14717	3520	14459	3243	14539	2708
G	10090	2282	10286	2339	9801	2286	14851	10770	10940	2046	10442	2647	10480	2709	15303	10827	10105	2823	10367	1971	11822	2874	10765	3457
H	1996	385	2061	387	1943	405	3286	816	2161	395	2031	533	1901	383	3401	788	1977	371	1898	384	2004	366	1972	369
I	237	2649	216	2632	206	2757	158	5075	199	2681	199	2588	194	2834	143	5303	192	2650	191	2695	193	2615	189	2625
J	8566	642	8987	656	9396	656	15469	1932	8926	696	10127	623	9687	722	16117	1991	8553	778	8287	594	9055	637	8631	623
K	225	594	207	521	196	595	165	1984	191	625	189	585	185	591	146	1997	183	592	185	600	182	501	181	468
L	447	3847	417	3748	417	4662	532	9480	408	4692	412	4689	395	4432	508	9536	400	4696	403	4830	362	3873	373	3890
M	10886	1190	11062	1168	10887	1294	16595	6985	11186	1190	11605	1347	11982	1469	17497	7380	11355	1157	11704	1158	11712	1332	11763	1306
N	13041	3073	13974	3640	13741	3625	19864	13039	13571	3688	14586	3556	14446	3675	21061	13272	13250	3193	13745	2697	14140	3203	14641	3541
O	8899	2289	10244	3078	9623	2752	14559	8598	10561	2899	10346	3040	10352	2947	15183	10806	9676	2602	9745	2647	10408	2909	10044	2843
P	1878	404	2332	450	2326	435	3374	805	2323	437	2247	425	2185	418	3558	801	2017	401	2100	401	2208	420	2016	421

## Sheet: Protocol Information
Plate layout
	1:2	3:4	5:6	7:8	9:10	11:12	13:14	15:16	17:18	19:20	21:22	23:24
A:H	Black_Yorkshire	Black_Yorkshire	Black_Yorkshire	Blank	Black_Yorkshire	Black_Yorkshire	Black_Yorkshire	Blank	Black_Yorkshire	Black_Yorkshire	Black_Yorkshire	Black_Yorkshire
I:P	Black_Yorkshire	Black_Yorkshire	Black_Yorkshire	Blank	Black_Yorkshire	Black_Yorkshire	Black_Yorkshire	Blank	Black_Yorkshire	Black_Yorkshire	Black_Yorkshire	Black_Yorkshire
Peptide layout
No Pep	Pent
GRP22	Hex
GRP35	Hex2
GRP46	Hept
GRP51	24D
GRP52	24E
GRP63	24K
GRP80	17K
