# Supplementary material for: Differential sensing with arrays of de novo designed peptide assemblies
Source: Nat Commun. 2023 Jan 24;14:383. doi: 10.1038/s41467-023-36024-y (PMC9873944; doi:10.1038/s41467-023-36024-y)
Supplement: Supplementary file 7 — Source Data [file 41467_2023_36024_MOESM7_ESM.zip › Source_data/4_Tea_data/Black_Tetley_repeat_5.xlsx]

## Sheet: End point
User: USER
Path: C:\Program Files (x86)\BMG\CLARIOstar\User\Data\
Test ID: 6699
Test Name: JMF_DPH_384_G1000
Date: 15/05/2019
Time: 15:47:27
ID1: 190515_Black_Tetley
Fluorescence (FI)
	1. Raw Data (350-15/450-20)
	1	2	3	4	5	6	7	8	9	10	11	12	13	14	15	16	17	18	19	20	21	22	23	24
A	165	1977	166	2528	165	2693	117	5182	167	2757	166	2558	167	2859	115	5485	174	2630	170	2643	167	2599	173	2859
B	6107	384	7931	565	7579	572	15358	1817	8275	576	8290	501	8608	559	16374	1833	8270	568	7304	601	7746	665	8270	711
C	160	402	161	459	158	482	125	1843	164	502	163	470	164	495	126	1775	193	509	171	462	161	449	170	473
D	324	3146	368	3831	363	3839	509	9404	369	3835	374	3760	352	3899	502	9750	348	4021	358	3741	311	3612	362	3920
E	6791	484	10261	840	10050	973	16909	7246	10212	973	9908	967	10107	854	17354	7424	9473	951	9817	875	9298	776	9981	825
F	8552	1405	12948	2944	12725	2923	19992	12946	12437	3080	12742	2918	12524	2682	20376	12623	12583	2826	12330	1881	12123	2196	12455	2171
G	9857	2122	9661	2656	9007	2844	15183	10409	9253	2274	10218	2636	9220	2452	15927	10725	8807	1747	9349	2090	9325	2971	9796	2577
H	1756	332	1941	334	1648	330	3379	792	1794	364	1863	367	1566	328	3275	766	1719	348	1635	313	1786	368	1663	373
I	168	2151	168	1997	170	2353	111	4833	173	2304	176	2013	177	2363	118	4992	174	2327	175	1865	176	1972	176	2081
J	7537	455	6609	401	7575	456	15383	1732	7638	414	6866	370	9517	421	15731	1807	6258	407	6512	668	6805	412	7020	406
K	164	504	160	563	156	482	135	1935	163	497	165	564	162	450	129	1974	166	544	170	533	167	439	170	486
L	357	3618	333	3536	353	4119	486	9110	361	3887	364	3879	342	3427	479	9205	352	3962	351	3568	351	3302	344	3595
M	9116	693	9652	764	9830	816	17102	7110	9453	696	10410	828	9855	903	17787	6729	9097	616	9930	615	9812	764	9635	931
N	11546	1823	12425	1919	12410	2793	20011	12448	11604	2280	12455	2552	12607	2342	20334	12571	11688	1605	11561	1725	11923	1850	12272	2363
O	8151	2486	9505	3395	8932	2825	14450	10332	9343	2590	9099	2856	9080	2837	14776	11071	8808	2855	8545	2719	8932	2588	8661	2330
P	1814	397	2108	449	1912	397	3270	774	2039	404	2109	420	1904	409	3362	768	1760	394	1746	379	1794	390	1791	387

## Sheet: Protocol Information
Plate layout
	1:2	3:4	5:6	7:8	9:10	11:12	13:14	15:16	17:18	19:20	21:22	23:24
A:H	Black_Tetley	Black_Tetley	Black_Tetley	Blank	Black_Tetley	Black_Tetley	Black_Tetley	Blank	Black_Tetley	Black_Tetley	Black_Tetley	Black_Tetley
I:P	Black_Tetley	Black_Tetley	Black_Tetley	Blank	Black_Tetley	Black_Tetley	Black_Tetley	Blank	Black_Tetley	Black_Tetley	Black_Tetley	Black_Tetley
Peptide layout
No Pep	Pent
GRP22	Hex
GRP35	Hex2
GRP46	Hept
GRP51	24D
GRP52	24E
GRP63	24K
GRP80	17K
