# Supplementary material for: Differential sensing with arrays of de novo designed peptide assemblies
Source: Nat Commun. 2023 Jan 24;14:383. doi: 10.1038/s41467-023-36024-y (PMC9873944; doi:10.1038/s41467-023-36024-y)
Supplement: Supplementary file 7 — Source Data [file 41467_2023_36024_MOESM7_ESM.zip › Source_data/4_Tea_data/Green_Dragonfly_repeat_2.xlsx]

## Sheet: End point
User: USER
Path: C:\Program Files (x86)\BMG\CLARIOstar\User\Data\
Test ID: 6513
Test Name: JMF_DPH_384_G1000
Date: 24/04/2019
Time: 15:52:22
ID1: 190424_Green_Dragonfly
Fluorescence (FI)
	1. Raw Data (350-15/450-20)
	1	2	3	4	5	6	7	8	9	10	11	12	13	14	15	16	17	18	19	20	21	22	23	24
A	226	3522	194	4155	191	4250	144	4923	190	4393	190	4161	193	4342	150	5082	194	4285	195	4387	193	4425	204	4719
B	6453	850	8492	985	9318	971	11838	886	9067	1019	8451	983	9232	990	11208	1196	8094	1020	7982	862	8718	1081	8715	1106
C	110	593	189	475	83	347	149	1516	157	753	87	603	132	779	150	1647	84	613	123	697	79	518	92	919
D	423	2967	236	1898	156	1748	559	8258	168	2104	285	3661	408	1947	448	8215	249	1792	377	1353	124	1321	222	1709
E	8262	2468	9446	3425	9102	3112	10843	5496	9645	3341	10106	3425	9719	3427	11007	5792	9519	3307	9589	3035	9648	2924	9611	3458
F	14960	2895	17905	3791	17148	3997	18964	6371	17784	3570	17493	4141	18291	3583	20681	6611	17598	3788	17234	3769	18131	3555	18345	3825
G	10972	7538	10911	7600	10234	7168	12474	12089	10929	7809	11322	8477	11291	7405	11997	11975	10751	8667	10689	7629	11959	7345	10751	8362
H	2135	383	2024	396	1938	402	2312	443	2215	448	2000	389	2026	418	2358	443	1933	362	2028	404	2025	363	2142	364
I	192	4278	182	3886	178	3992	123	4471	175	3919	173	3940	179	4308	130	4788	181	3743	179	3872	187	3821	186	4312
J	8709	864	8038	810	7925	943	11348	980	8790	934	8440	826	8900	971	11509	1265	8089	940	7693	969	8003	933	8211	938
K	193	851	187	747	188	855	137	1483	191	938	190	856	195	899	131	1180	194	891	192	887	189	750	190	749
L	499	5431	424	4876	413	5353	411	8050	446	5946	431	5380	404	5702	428	8267	445	6035	415	5853	407	4884	407	5107
M	9440	3043	9710	3490	9527	3084	11064	5441	9706	3121	10239	3455	10266	3242	11352	5640	9987	3078	9835	3335	9658	3276	9544	3253
N	18152	3695	17968	3612	18073	3916	19083	6461	17593	3689	18524	3861	18391	3667	19783	6586	17657	3428	18483	3693	17928	3698	18603	4024
O	10650	6996	11080	8186	10586	7589	11940	12441	11421	8162	11305	8421	11157	8086	11947	12415	11081	7789	11367	7768	11276	7573	10248	7381
P	2161	348	2339	409	2146	372	2645	412	2212	405	2275	388	2077	386	2669	403	2068	364	2057	369	2139	401	2402	358

## Sheet: Protocol Information
Plate layout
	1:2	3:4	5:6	7:8	9:10	11:12	13:14	15:16	17:18	19:20	21:22	23:24
A:H	Green_Dragonfly	Green_Dragonfly	Green_Dragonfly	Blank	Green_Dragonfly	Green_Dragonfly	Green_Dragonfly	Blank	Green_Dragonfly	Green_Dragonfly	Green_Dragonfly	Green_Dragonfly
I:P	Green_Dragonfly	Green_Dragonfly	Green_Dragonfly	Blank	Green_Dragonfly	Green_Dragonfly	Green_Dragonfly	Blank	Green_Dragonfly	Green_Dragonfly	Green_Dragonfly	Green_Dragonfly
Peptide layout
No Pep	Pent
GRP22	Hex
GRP35	Hex2
GRP46	Hept
GRP51	24D
GRP52	24E
GRP63	24K
GRP80	17K
