# Supplementary material for: Differential sensing with arrays of de novo designed peptide assemblies
Source: Nat Commun. 2023 Jan 24;14:383. doi: 10.1038/s41467-023-36024-y (PMC9873944; doi:10.1038/s41467-023-36024-y)
Supplement: Supplementary file 7 — Source Data [file 41467_2023_36024_MOESM7_ESM.zip › Source_data/4_Tea_data/Green_Joes_repeat_5.xlsx]

## Sheet: End point
User: USER
Path: C:\Program Files (x86)\BMG\CLARIOstar\User\Data\
Test ID: 6677
Test Name: JMF_DPH_384_G1000
Date: 15/05/2019
Time: 12:06:46
ID1: 190515_Green_Joes
Fluorescence (FI)
	1. Raw Data (350-15/450-20)
	1	2	3	4	5	6	7	8	9	10	11	12	13	14	15	16	17	18	19	20	21	22	23	24
A	126	4538	128	5073	138	5339	112	5711	142	5206	140	5311	143	5534	123	6046	158	5279	155	5421	159	5394	167	5694
B	12935	1140	15419	1535	15846	1554	17304	1818	16064	1514	15861	1450	16264	1450	17723	1682	15539	1515	14533	1740	14620	1793	14995	1472
C	133	1031	148	1261	144	1349	125	2023	154	1369	154	1399	158	1470	140	1928	187	1419	193	1349	187	1381	205	1397
D	469	7304	535	8938	546	8895	551	10427	571	8827	585	8908	608	9303	611	10170	550	9258	580	9007	547	8686	576	8542
E	14198	5722	17092	7276	17324	7252	17966	8664	17292	7435	17952	7497	17234	7934	18598	8996	17156	7248	17644	7219	16768	7113	17564	7387
F	17338	10591	20000	12950	20369	13501	20998	15487	20293	13176	20324	13242	20591	13903	21315	15339	20388	13272	20454	12385	20027	12811	20220	13030
G	15328	11286	15783	11658	15751	11786	17017	13833	16438	10699	16759	11971	16476	12156	17296	14788	15942	11832	15766	11925	16349	11644	16263	11679
H	2900	484	2888	486	2961	500	3159	561	2700	538	2901	497	2649	494	3327	594	2889	481	2792	467	3055	477	2881	494
I	137	5064	132	4775	140	5087	115	5138	145	5076	149	4455	160	5123	138	5454	163	4559	164	4867	168	4656	169	4961
J	14867	1284	14452	1316	15171	1437	17024	1790	15202	1377	14936	1307	16249	1424	17576	1803	14703	1464	13506	1374	13344	1374	13706	1457
K	135	531	142	1170	144	1308	127	1911	157	1314	156	1347	159	1291	140	1975	177	1413	181	1377	181	1317	187	1034
L	522	8337	490	8142	537	8865	559	10300	593	8870	576	9106	581	8806	614	10083	575	9102	555	9018	520	7301	539	8002
M	15753	6602	16840	7008	17134	6913	18262	9024	16451	7212	17652	7542	17587	7250	18581	9295	17367	7076	17241	7187	16993	7142	17314	7393
N	19911	12095	20642	13322	20040	13349	20749	14877	19975	13101	20568	14538	20820	14082	21093	15252	18914	12070	19432	12961	21095	12809	19556	12994
O	13701	10672	16452	12012	15547	11452	16889	14274	16819	11813	16334	12403	16517	11466	17138	14389	15794	10999	15894	11514	16036	11464	15655	10936
P	2626	436	3149	541	3131	507	3397	518	3017	510	3023	498	2951	483	3532	572	2799	480	2815	516	2893	513	2918	470

## Sheet: Protocol Information
Plate layout
	1:2	3:4	5:6	7:8	9:10	11:12	13:14	15:16	17:18	19:20	21:22	23:24
A:H	Green_Joes	Green_Joes	Green_Joes	Blank	Green_Joes	Green_Joes	Green_Joes	Blank	Green_Joes	Green_Joes	Green_Joes	Green_Joes
I:P	Green_Joes	Green_Joes	Green_Joes	Blank	Green_Joes	Green_Joes	Green_Joes	Blank	Green_Joes	Green_Joes	Green_Joes	Green_Joes
Peptide layout
No Pep	Pent
GRP22	Hex
GRP35	Hex2
GRP46	Hept
GRP51	24D
GRP52	24E
GRP63	24K
GRP80	17K
