# Supplementary material for: Differential sensing with arrays of de novo designed peptide assemblies
Source: Nat Commun. 2023 Jan 24;14:383. doi: 10.1038/s41467-023-36024-y (PMC9873944; doi:10.1038/s41467-023-36024-y)
Supplement: Supplementary file 7 — Source Data [file 41467_2023_36024_MOESM7_ESM.zip › Source_data/4_Tea_data/Grey_Joes_repeat_5.xlsx]

## Sheet: End point
User: USER
Path: C:\Program Files (x86)\BMG\CLARIOstar\User\Data\
Test ID: 6681
Test Name: JMF_DPH_384_G1000
Date: 15/05/2019
Time: 12:19:21
ID1: 190515_Grey_Joes
Fluorescence (FI)
	1. Raw Data (350-15/450-20)
	1	2	3	4	5	6	7	8	9	10	11	12	13	14	15	16	17	18	19	20	21	22	23	24
A	142	2509	142	2989	142	3075	118	4739	148	3132	143	2998	146	3033	126	4944	147	3210	144	2933	151	3344	154	3363
B	8109	594	10810	788	10865	771	16018	1446	11146	780	10785	799	10480	790	15700	1513	9798	796	10490	832	10238	881	10785	949
C	144	592	142	587	140	601	131	1402	141	617	141	591	146	597	133	1542	152	623	151	607	153	547	154	593
D	432	5016	442	4801	441	5069	543	8742	456	5340	429	5261	441	5193	574	9147	413	5107	445	4977	399	4623	441	4948
E	9739	1421	12747	2473	12074	2344	17253	7474	14181	2231	12723	2164	12954	2240	17599	7632	12810	2456	12994	2304	12706	2314	13095	2565
F	12223	4165	15409	5822	15488	5736	20146	13735	15636	5827	15677	5714	15935	5985	20620	13614	15697	5247	15897	5311	15355	5376	15811	6091
G	11323	4660	11393	4807	11875	4359	14829	11491	11747	3886	11711	4521	11669	3793	16411	11993	12626	4099	11482	3537	11880	4592	11655	4884
H	2065	323	2125	305	1948	327	2998	524	2110	334	2297	361	1948	335	2760	501	2017	347	2340	343	1931	303	2087	313
I	151	2715	149	2772	141	2802	120	4442	147	2528	150	2555	146	2556	130	4594	152	2446	4267	2583	150	2535	153	2909
J	10443	675	9972	660	9933	699	16342	1428	9933	640	9517	715	10659	609	16524	1545	8777	686	9778	653	9397	790	9690	747
K	147	606	144	573	142	572	128	1607	148	667	145	637	142	570	134	1662	148	661	152	636	146	562	150	568
L	437	4861	413	5065	402	4990	545	9026	453	5429	430	5156	414	4972	546	8936	425	5279	423	5394	379	4683	406	4849
M	12166	2303	12368	2334	12906	2196	16964	7389	12152	2002	13612	2245	13198	2328	17420	7620	12980	1924	12638	2309	13292	2405	12994	2492
N	14741	3386	15477	6028	16104	5682	19922	13205	15232	5581	16102	6170	16500	6217	20656	13253	15606	5504	16097	5927	16175	5803	15785	5642
O	9679	3945	11583	5301	11149	4804	15186	11443	11790	5474	11935	5616	11631	5273	15435	11439	11031	5045	11158	5212	11950	5207	10741	5155
P	1815	335	2427	378	2180	345	3106	531	2308	370	2247	360	2231	354	2959	522	2053	354	2008	355	2246	364	2011	373

## Sheet: Protocol Information
Plate layout
	1:2	3:4	5:6	7:8	9:10	11:12	13:14	15:16	17:18	19:20	21:22	23:24
A:H	Grey_Joes	Grey_Joes	Grey_Joes	Blank	Grey_Joes	Grey_Joes	Grey_Joes	Blank	Grey_Joes	Grey_Joes	Grey_Joes	Grey_Joes
I:P	Grey_Joes	Grey_Joes	Grey_Joes	Blank	Grey_Joes	Grey_Joes	Grey_Joes	Blank	Grey_Joes	Grey_Joes	Grey_Joes	Grey_Joes
Peptide layout
No Pep	Pent
GRP22	Hex
GRP35	Hex2
GRP46	Hept
GRP51	24D
GRP52	24E
GRP63	24K
GRP80	17K
