# Supplementary material for: Differential sensing with arrays of de novo designed peptide assemblies
Source: Nat Commun. 2023 Jan 24;14:383. doi: 10.1038/s41467-023-36024-y (PMC9873944; doi:10.1038/s41467-023-36024-y)
Supplement: Supplementary file 7 — Source Data [file 41467_2023_36024_MOESM7_ESM.zip › Source_data/4_Tea_data/Black_Tesco_repeat_2.xlsx]

## Sheet: End point
User: USER
Path: C:\Program Files (x86)\BMG\CLARIOstar\User\Data\
Test ID: 6504
Test Name: JMF_DPH_384_G1000
Date: 24/04/2019
Time: 13:52:23
ID1: 190424_Black_Tesco
Fluorescence (FI)
	1. Raw Data (350-15/450-20)
	1	2	3	4	5	6	7	8	9	10	11	12	13	14	15	16	17	18	19	20	21	22	23	24
A	167	2227	169	2668	166	2758	117	4443	167	2862	163	2836	178	3003	125	4753	170	2874	178	4645	168	2903	172	2917
B	5829	472	6905	637	7255	657	11409	1018	7256	657	7372	655	6782	658	11712	1028	6696	674	6643	635	6758	639	7361	642
C	172	423	174	583	171	532	136	1404	173	624	176	591	182	598	186	1163	195	584	186	549	184	542	189	593
D	376	2040	397	3977	400	3816	452	7556	397	4286	414	4221	365	4377	431	7493	400	4347	370	3992	365	3897	399	4051
E	6193	1043	7531	1716	7480	1552	10482	5371	7455	1844	7592	1868	7654	1899	10483	5487	6055	1602	7583	1622	7333	1524	7526	1585
F	11107	1054	13895	1990	13508	1812	17662	6846	13339	1946	13908	2017	13382	1955	17816	6842	13524	2113	13305	1993	13542	1870	13409	2161
G	8793	3755	8632	3814	8598	3941	11377	11465	9077	3989	8689	3408	9151	3583	11371	11959	8774	4278	8581	3680	8663	3756	8586	3466
H	2034	309	1872	295	1975	312	2321	486	1916	325	1864	319	1918	352	2432	512	2074	336	1826	546	1940	305	1887	300
I	166	2771	168	2490	177	2924	136	4614	172	2704	171	2523	185	2672	136	4523	171	2578	173	2538	177	2565	175	2701
J	7603	1131	6767	541	7033	640	11531	955	7335	609	7090	553	7456	632	11574	989	6920	587	6468	599	6613	567	6972	600
K	175	546	171	468	174	575	131	1428	180	606	234	601	183	471	133	1389	187	607	189	605	191	524	181	567
L	430	3885	378	3400	407	4347	433	7139	419	4756	406	4174	1083	4150	443	7394	381	4473	392	4275	375	3623	597	3923
M	6773	1598	7449	1674	7386	1767	10610	5353	7670	1531	8280	1520	7544	1686	10731	5541	7526	839	7273	1492	7526	1623	7551	1622
N	13815	1411	13962	1714	13547	1784	17772	6719	13182	1794	14279	1733	13835	1755	18358	6603	12809	1618	13202	1511	13585	1741	13099	1681
O	7300	2454	9391	4564	8066	4135	11356	11989	9126	3779	9159	3996	8921	3571	11367	11911	9013	3431	7941	3556	8817	3623	7579	3552
P	1732	278	2208	555	1975	327	2830	459	2051	338	2171	331	1960	330	2673	549	2034	333	2034	325	1979	341	1951	294

## Sheet: Protocol Information
Plate layout
	1:2	3:4	5:6	7:8	9:10	11:12	13:14	15:16	17:18	19:20	21:22	23:24
A:H	Black_Tesco	Black_Tesco	Black_Tesco	Blank	Black_Tesco	Black_Tesco	Black_Tesco	Blank	Black_Tesco	Black_Tesco	Black_Tesco	Black_Tesco
I:P	Black_Tesco	Black_Tesco	Black_Tesco	Blank	Black_Tesco	Black_Tesco	Black_Tesco	Blank	Black_Tesco	Black_Tesco	Black_Tesco	Black_Tesco
Peptide layout
No Pep	Pent
GRP22	Hex
GRP35	Hex2
GRP46	Hept
GRP51	24D
GRP52	24E
GRP63	24K
GRP80	17K
