# Supplementary material for: Differential sensing with arrays of de novo designed peptide assemblies
Source: Nat Commun. 2023 Jan 24;14:383. doi: 10.1038/s41467-023-36024-y (PMC9873944; doi:10.1038/s41467-023-36024-y)
Supplement: Supplementary file 7 — Source Data [file 41467_2023_36024_MOESM7_ESM.zip › Source_data/4_Tea_data/Black_Dragonfly_repeat_3.xlsx]

## Sheet: End point
User: USER
Path: C:\Program Files (x86)\BMG\CLARIOstar\User\Data\
Test ID: 6538
Test Name: JMF_DPH_384_G1000
Date: 29/04/2019
Time: 12:36:12
ID1: 190429_Black_Dragonfly
Fluorescence (FI)
	1. Raw Data (350-15/450-20)
	1	2	3	4	5	6	7	8	9	10	11	12	13	14	15	16	17	18	19	20	21	22	23	24
A	150	1807	155	2187	154	2252	117	4330	154	2240	156	2293	154	2301	117	4842	157	2318	160	2302	152	2277	163	2572
B	1738	298	2114	351	2176	380	3743	625	2121	394	2062	351	2228	374	3919	667	2307	394	2141	388	2264	387	2177	400
C	140	443	146	522	148	601	120	2017	148	628	145	453	152	588	142	1995	156	641	158	579	154	532	157	565
D	322	3781	348	3910	367	3726	730	7748	365	3916	359	3882	354	3965	531	8092	363	4076	359	3975	315	3584	361	3762
E	9450	1345	12017	1746	11450	1565	16631	6065	11825	1785	11705	1759	11717	1782	17273	6037	11641	1667	11849	1277	11192	1413	11907	1799
F	11993	2426	14988	3796	14909	3510	21038	10797	15018	3961	15008	4198	15182	3452	21291	10550	15039	3173	15060	3018	14777	3402	15052	3572
G	8934	3092	8758	3484	9000	4056	12376	9789	9682	4053	9958	3847	9279	2484	13062	9904	9772	3470	9361	3286	9519	3132	9054	3774
H	1935	338	2237	314	2213	329	3537	511	2247	363	2391	343	2050	297	3448	451	2040	287	2199	288	2021	287	2120	263
I	153	1971	152	1772	156	1870	113	4105	159	1860	161	1846	161	1872	122	4322	161	1909	157	1730	166	1859	163	1984
J	1877	328	2090	328	2156	358	4076	616	2173	343	1311	336	2319	343	4083	645	2104	330	2004	319	2006	329	2164	325
K	140	548	146	551	147	604	125	2182	151	635	152	573	152	600	122	2169	152	614	154	578	153	485	154	523
L	315	3728	327	3545	345	3805	498	7892	362	4371	346	4013	332	3720	497	7956	347	4005	330	3743	312	3379	347	3682
M	11314	1069	11167	1289	11680	1282	16398	5742	11177	1358	11528	1373	11889	1291	16985	5965	10820	1099	11323	1265	11255	1252	11404	1214
N	14468	2739	14408	3145	14818	3465	19772	10013	14231	3303	15021	3374	15247	3493	20012	10066	14148	2712	14189	2786	14386	2588	14482	2713
O	9214	2245	9223	2434	8518	1914	12211	9324	9206	2222	9072	2275	9090	2141	12599	9559	8785	1718	8751	2138	9011	1835	8507	1887
P	1514	225	1898	276	1839	269	3381	452	2140	266	2374	266	2040	251	3447	450	1992	251	1976	252	1957	249	1957	251

## Sheet: Protocol Information
Plate layout
	1:2	3:4	5:6	7:8	9:10	11:12	13:14	15:16	17:18	19:20	21:22	23:24
A:H	Black_Dragonfly	Black_Dragonfly	Black_Dragonfly	Blank	Black_Dragonfly	Black_Dragonfly	Black_Dragonfly	Blank	Black_Dragonfly	Black_Dragonfly	Black_Dragonfly	Black_Dragonfly
I:P	Black_Dragonfly	Black_Dragonfly	Black_Dragonfly	Blank	Black_Dragonfly	Black_Dragonfly	Black_Dragonfly	Blank	Black_Dragonfly	Black_Dragonfly	Black_Dragonfly	Black_Dragonfly
Peptide layout
No Pep	Pent
GRP22	Hex
GRP35	Hex2
GRP46	Hept
GRP51	24D
GRP52	24E
GRP63	24K
GRP80	17K
