# Supplementary material for: Differential sensing with arrays of de novo designed peptide assemblies
Source: Nat Commun. 2023 Jan 24;14:383. doi: 10.1038/s41467-023-36024-y (PMC9873944; doi:10.1038/s41467-023-36024-y)
Supplement: Supplementary file 7 — Source Data [file 41467_2023_36024_MOESM7_ESM.zip › Source_data/4_Tea_data/Green_Doubledragon_repeat_6.xlsx]

## Sheet: End point
User: USER
Path: C:\Program Files (x86)\BMG\CLARIOstar\User\Data\
Test ID: 6735
Test Name: JMF_DPH_384_G1000
Date: 17/05/2019
Time: 14:35:48
ID1: 190517_Green_DoubleDragon
Fluorescence (FI)
	1. Raw Data (350-15/450-20)
	1	2	3	4	5	6	7	8	9	10	11	12	13	14	15	16	17	18	19	20	21	22	23	24
A	4416	2783	155	3279	154	3301	117	4169	151	3294	157	3346	152	3259	115	4120	155	3254	159	3161	153	3304	161	3333
B	7441	653	8430	805	8678	780	10897	974	8439	823	9189	781	8357	796	10966	951	8416	779	7849	781	8459	881	8657	941
C	172	641	173	884	175	899	158	1239	177	895	175	811	181	886	157	1263	178	828	186	835	190	791	195	823
D	285	1851	334	2005	320	2116	297	3068	327	2177	323	2009	330	2104	293	2837	313	2229	313	2039	309	1836	305	1964
E	7041	2489	7410	2694	7177	2717	7928	4482	7157	2719	7117	2718	7093	2675	7722	4317	7175	2537	7198	2723	6888	2503	7073	2463
F	7450	4346	7697	4774	7722	4805	8086	6541	7590	4661	7421	4622	7537	4615	8064	6530	7387	4487	7053	4302	7206	4256	7256	4396
G	6787	5596	6819	5696	6839	5550	7533	7918	7007	5682	6763	5502	6671	5573	7501	7883	6703	5508	6849	5624	6594	5688	6773	5683
H	1571	240	1550	243	1535	254	1873	288	1601	255	1546	259	1568	250	1892	285	1393	241	1496	245	1398	230	1430	228
I	161	3119	162	3050	155	3029	116	3770	160	3158	157	2931	152	3152	117	3735	155	2731	162	2906	161	2722	161	2904
J	8351	692	7507	670	8406	706	10410	789	8242	646	7440	684	7909	662	10630	880	7290	678	7472	729	6612	707	7765	788
K	170	825	169	773	167	842	149	1248	174	888	167	837	170	813	150	1199	175	834	179	817	178	762	180	758
L	304	2096	293	2049	300	2157	301	2876	307	2153	300	2027	298	2054	291	2826	297	2053	291	1939	284	1754	280	1929
M	7093	2453	7289	2523	7332	2638	7824	4323	7091	2594	7382	2606	7347	2698	7779	4388	6883	2391	7058	2472	6976	2488	7076	2476
N	7472	4407	7646	4651	7727	4766	8181	6521	7526	4625	7468	4605	7455	4729	8081	6591	7121	4126	7234	4451	7159	4421	7305	4313
O	5882	4796	6704	5483	6373	5181	7648	8163	6693	5347	6719	5670	6507	5192	7536	8042	6554	5028	6243	5243	6375	5055	6209	5121
P	1467	232	1621	239	1585	230	2176	240	1591	235	1745	232	1650	237	2131	258	1485	217	1519	216	1476	221	1478	226

## Sheet: Protocol Information
Plate layout
	1:2	3:4	5:6	7:8	9:10	11:12	13:14	15:16	17:18	19:20	21:22	23:24
A:H	Green_Doubledragon	Green_Doubledragon	Green_Doubledragon	Blank	Green_Doubledragon	Green_Doubledragon	Green_Doubledragon	Blank	Green_Doubledragon	Green_Doubledragon	Green_Doubledragon	Green_Doubledragon
I:P	Green_Doubledragon	Green_Doubledragon	Green_Doubledragon	Blank	Green_Doubledragon	Green_Doubledragon	Green_Doubledragon	Blank	Green_Doubledragon	Green_Doubledragon	Green_Doubledragon	Green_Doubledragon
Peptide layout
No Pep	Pent
GRP22	Hex
GRP35	Hex2
GRP46	Hept
GRP51	24D
GRP52	24E
GRP63	24K
GRP80	17K
