# Supplementary material for: Differential sensing with arrays of de novo designed peptide assemblies
Source: Nat Commun. 2023 Jan 24;14:383. doi: 10.1038/s41467-023-36024-y (PMC9873944; doi:10.1038/s41467-023-36024-y)
Supplement: Supplementary file 7 — Source Data [file 41467_2023_36024_MOESM7_ESM.zip › Source_data/4_Tea_data/Black_Sainsburysgold_repeat_3.xlsx]

## Sheet: End point
User: USER
Path: C:\Program Files (x86)\BMG\CLARIOstar\User\Data\
Test ID: 6555
Test Name: JMF_DPH_384_G1000
Date: 29/04/2019
Time: 15:15:56
ID1: 190429_Black_SainsburysGold
Fluorescence (FI)
	1. Raw Data (350-15/450-20)
	1	2	3	4	5	6	7	8	9	10	11	12	13	14	15	16	17	18	19	20	21	22	23	24
A	200	3108	197	3066	188	3184	139	5558	180	3248	177	3102	172	3214	133	5536	173	3342	167	3197	176	3153	180	3470
B	2263	290	2644	285	2709	279	4256	312	2686	283	2515	269	2672	274	4231	322	2561	292	2618	276	1799	298	2735	298
C	201	705	184	730	189	712	150	2002	182	702	178	683	175	673	141	2022	177	700	187	686	183	655	183	643
D	399	3412	427	3572	425	3916	528	7578	427	3941	432	3921	426	3969	527	7522	416	3962	461	3592	454	3534	421	3639
E	11663	2081	12460	2592	12416	2534	16386	7053	13139	2757	12390	2428	12772	2397	16692	7384	12811	2371	13045	2595	12654	2368	13110	2646
F	13023	3048	14814	5101	14503	5138	18456	11946	15414	4910	14872	5168	15155	4909	19131	11856	15186	4480	14778	4556	14900	4443	14958	4639
G	10104	5146	9983	4543	9902	5296	13104	12738	10693	5972	11291	4966	10528	5329	14082	13540	10470	4791	10549	4578	10366	4580	10425	5142
H	2420	315	2399	317	2384	329	3521	484	2435	329	2335	327	2367	336	3583	463	2323	332	2319	299	2201	278	2272	305
I	187	2917	185	2787	164	2957	137	5209	187	2759	178	2728	180	3002	136	5319	186	2875	179	2573	177	2860	183	2975
J	2671	283	1840	264	2783	284	4710	327	2794	293	2727	269	3016	292	4484	349	2600	280	2593	265	2558	292	2658	261
K	172	701	167	667	165	695	145	2105	178	760	178	697	182	717	141	2074	182	751	186	718	179	597	180	651
L	415	3826	410	3532	411	3759	512	7710	429	4191	420	3847	434	4022	501	7392	426	4063	412	3943	368	3198	401	3729
M	12294	2280	12388	2179	12327	2024	15530	6774	12496	2077	12906	2336	12817	2400	16128	6907	12609	1988	12585	2182	13102	2315	12756	2146
N	14159	4702	14596	4439	14692	4673	17454	11265	15378	4804	15095	5288	15040	4714	18378	12031	14178	4194	14819	4546	14737	4491	14767	4581
O	10213	3964	10006	4462	9769	3140	12093	12753	10563	4137	10409	4125	10411	3855	12906	12667	10135	3584	10107	3797	10263	4005	9968	3905
P	2392	318	2456	333	2247	302	3467	489	2322	314	2342	314	2279	300	3400	485	2162	297	2157	287	2307	304	2144	279

## Sheet: Protocol Information
Plate layout
	1:2	3:4	5:6	7:8	9:10	11:12	13:14	15:16	17:18	19:20	21:22	23:24
A:H	Black_Sainsburysgold	Black_Sainsburysgold	Black_Sainsburysgold	Blank	Black_Sainsburysgold	Black_Sainsburysgold	Black_Sainsburysgold	Blank	Black_Sainsburysgold	Black_Sainsburysgold	Black_Sainsburysgold	Black_Sainsburysgold
I:P	Black_Sainsburysgold	Black_Sainsburysgold	Black_Sainsburysgold	Blank	Black_Sainsburysgold	Black_Sainsburysgold	Black_Sainsburysgold	Blank	Black_Sainsburysgold	Black_Sainsburysgold	Black_Sainsburysgold	Black_Sainsburysgold
Peptide layout
No Pep	Pent
GRP22	Hex
GRP35	Hex2
GRP46	Hept
GRP51	24D
GRP52	24E
GRP63	24K
GRP80	17K
