# Supplementary material for: Differential sensing with arrays of de novo designed peptide assemblies
Source: Nat Commun. 2023 Jan 24;14:383. doi: 10.1038/s41467-023-36024-y (PMC9873944; doi:10.1038/s41467-023-36024-y)
Supplement: Supplementary file 7 — Source Data [file 41467_2023_36024_MOESM7_ESM.zip › Source_data/4_Tea_data/Green_Clipper_repeat_5.xlsx]

## Sheet: End point
User: USER
Path: C:\Program Files (x86)\BMG\CLARIOstar\User\Data\
Test ID: 6691
Test Name: JMF_DPH_384_G1000
Date: 15/05/2019
Time: 15:16:39
ID1: 190515_Green_Clipper
Fluorescence (FI)
	1. Raw Data (350-15/450-20)
	1	2	3	4	5	6	7	8	9	10	11	12	13	14	15	16	17	18	19	20	21	22	23	24
A	163	4379	172	5020	172	5206	135	6261	170	5290	175	5193	173	5427	150	6498	179	5436	183	5346	196	5302	207	5573
B	8838	1208	12517	1436	14276	1115	16837	1839	13858	1577	12826	1514	13529	1595	17036	1943	13793	1491	12820	1483	13062	1670	15017	1631
C	164	1021	165	1367	173	1358	146	2212	176	1487	179	1301	183	1414	149	2327	191	1422	208	1316	207	1368	223	1474
D	456	6080	550	7937	541	7766	552	10342	562	8221	590	7864	570	8373	585	10330	538	8349	543	7739	535	7691	563	8270
E	13077	4182	16365	5562	16132	5678	17255	8612	16693	5942	16586	6108	16650	6181	17920	9071	16648	5819	16485	5550	16339	5288	16745	5583
F	15696	8413	19222	10958	19830	11332	20595	14768	19959	11156	20234	11626	20779	11659	21509	15315	19855	11079	20302	10312	19914	10786	20125	11508
G	15523	9071	14589	8005	14639	8602	16544	12616	16082	8896	15417	9565	15866	8780	16809	13125	15063	8884	15385	9451	14904	8986	15570	10014
H	2660	537	2732	545	2663	532	3527	607	2775	551	2699	522	2640	528	3917	634	2566	584	2714	561	2653	588	2880	575
I	173	5123	170	4788	173	5203	143	5613	172	5046	174	4784	184	4982	148	6272	194	4803	198	4986	200	4790	207	5089
J	12915	1511	12294	1365	12882	1482	16332	1745	13497	1460	13563	1347	13566	1491	17296	1957	13502	1908	11093	959	11734	1500	12106	1482
K	177	1318	171	1180	173	1326	147	2323	182	1422	202	1383	190	1316	152	2392	191	1454	194	1493	201	1342	214	1276
L	542	7868	525	7081	551	7601	548	10218	576	8188	568	8323	536	7812	562	10233	547	8292	556	8280	501	7028	534	8036
M	16125	5057	16056	5835	17059	5241	16871	8219	16372	5926	16762	5830	17724	5504	17695	8576	16227	5592	16523	5494	17962	5607	16121	6125
N	19224	10234	19744	11180	19554	10979	20880	14763	19423	11127	20309	10375	20268	10916	21553	15057	19746	10527	19199	10119	19845	10513	19673	11304
O	12825	7766	15312	9101	14791	8028	16353	12102	15581	8527	16686	9385	15161	9205	16891	12452	15140	8623	15415	8675	15469	8833	14609	8716
P	2525	538	3249	642	3008	560	3897	654	3031	638	3046	609	3051	559	3851	594	2723	580	2897	597	3032	633	3041	620

## Sheet: Protocol Information
Plate layout
	1:2	3:4	5:6	7:8	9:10	11:12	13:14	15:16	17:18	19:20	21:22	23:24
A:H	Green_Clipper	Green_Clipper	Green_Clipper	Blank	Green_Clipper	Green_Clipper	Green_Clipper	Blank	Green_Clipper	Green_Clipper	Green_Clipper	Green_Clipper
I:P	Green_Clipper	Green_Clipper	Green_Clipper	Blank	Green_Clipper	Green_Clipper	Green_Clipper	Blank	Green_Clipper	Green_Clipper	Green_Clipper	Green_Clipper
Peptide layout
No Pep	Pent
GRP22	Hex
GRP35	Hex2
GRP46	Hept
GRP51	24D
GRP52	24E
GRP63	24K
GRP80	17K
