# Supplementary material for: Differential sensing with arrays of de novo designed peptide assemblies
Source: Nat Commun. 2023 Jan 24;14:383. doi: 10.1038/s41467-023-36024-y (PMC9873944; doi:10.1038/s41467-023-36024-y)
Supplement: Supplementary file 7 — Source Data [file 41467_2023_36024_MOESM7_ESM.zip › Source_data/4_Tea_data/Green_Twinings_repeat_6.xlsx]

## Sheet: End point
User: USER
Path: C:\Program Files (x86)\BMG\CLARIOstar\User\Data\
Test ID: 6736
Test Name: JMF_DPH_384_G1000
Date: 17/05/2019
Time: 14:39:00
ID1: 190517_Green_Twinings
Fluorescence (FI)
	1. Raw Data (350-15/450-20)
	1	2	3	4	5	6	7	8	9	10	11	12	13	14	15	16	17	18	19	20	21	22	23	24
A	2303	2606	181	2965	165	3143	112	3850	159	3047	156	2946	166	3108	110	3851	160	2989	160	2840	171	2947	167	3133
B	6847	645	8039	735	7949	772	10583	867	7695	722	8012	473	7915	770	10984	1001	7659	764	7480	813	7935	878	8050	960
C	183	736	181	756	176	753	142	1129	181	765	173	785	175	770	139	1131	179	752	192	776	190	704	197	744
D	293	1685	325	1954	326	2032	285	2952	324	2036	318	2004	318	2082	282	2971	316	1997	304	1918	299	1731	305	1894
E	5830	1608	7095	2352	7058	2394	7580	4146	7046	2345	6864	2317	7024	2340	7621	4112	6982	2223	6910	2170	6798	2165	7013	2284
F	6524	3156	7581	4335	7580	4266	8182	6463	7312	4226	7299	4209	7488	4229	8068	6425	7450	3998	7118	3985	7363	3996	7453	4223
G	5839	4449	6527	4390	6395	4313	7594	7712	6661	4723	6371	4939	6287	4755	7382	7643	6141	4842	6686	5148	6157	4780	6815	5193
H	1300	226	1363	227	1349	218	1776	269	1412	240	1325	247	1380	226	1807	261	1227	216	1208	223	1257	209	1138	216
I	162	2931	166	2689	164	3136	119	3513	157	2879	161	2685	159	2985	115	3497	162	2527	163	2879	165	2408	163	2822
J	8035	673	7118	663	7545	676	10575	814	7366	671	7194	729	7389	668	10723	893	7701	683	7031	738	6987	819	7466	817
K	179	778	175	776	169	736	142	1233	180	890	173	770	174	767	137	1146	183	832	182	709	187	730	187	735
L	309	1960	298	1900	304	1996	286	2940	312	2107	303	1950	300	2105	279	2938	300	2076	298	2082	279	1920	289	1940
M	6757	2168	7017	2242	7076	2265	7645	4158	7119	2203	7122	2325	7176	2332	7758	4269	6780	2111	7133	2119	7065	2206	7063	2315
N	7490	3975	7587	4341	7663	4327	8200	6347	7613	4315	7680	4371	7827	4468	8313	6575	7413	4013	7428	3974	7639	4219	7646	4324
O	5804	4334	6322	4999	6366	4917	7548	7820	6765	5022	6868	5085	6349	4881	7738	7968	6427	4631	6449	4976	6566	4948	6171	4779
P	1158	209	1530	237	1346	232	1976	255	1498	237	1464	240	1416	222	2213	261	1390	213	1355	214	1390	218	1365	218

## Sheet: Protocol Information
Plate layout
	1:2	3:4	5:6	7:8	9:10	11:12	13:14	15:16	17:18	19:20	21:22	23:24
A:H	Green_Twinings	Green_Twinings	Green_Twinings	Blank	Green_Twinings	Green_Twinings	Green_Twinings	Blank	Green_Twinings	Green_Twinings	Green_Twinings	Green_Twinings
I:P	Green_Twinings	Green_Twinings	Green_Twinings	Blank	Green_Twinings	Green_Twinings	Green_Twinings	Blank	Green_Twinings	Green_Twinings	Green_Twinings	Green_Twinings
Peptide layout
No Pep	Pent
GRP22	Hex
GRP35	Hex2
GRP46	Hept
GRP51	24D
GRP52	24E
GRP63	24K
GRP80	17K
