# Supplementary material for: Differential sensing with arrays of de novo designed peptide assemblies
Source: Nat Commun. 2023 Jan 24;14:383. doi: 10.1038/s41467-023-36024-y (PMC9873944; doi:10.1038/s41467-023-36024-y)
Supplement: Supplementary file 7 — Source Data [file 41467_2023_36024_MOESM7_ESM.zip › Source_data/4_Tea_data/Grey_Twinings_repeat_6.xlsx]

## Sheet: End point
User: USER
Path: C:\Program Files (x86)\BMG\CLARIOstar\User\Data\
Test ID: 6725
Test Name: JMF_DPH_384_G1000
Date: 17/05/2019
Time: 12:48:58
ID1: 190517_Grey_Twinings
Fluorescence (FI)
	1. Raw Data (350-15/450-20)
	1	2	3	4	5	6	7	8	9	10	11	12	13	14	15	16	17	18	19	20	21	22	23	24
A	151	2604	156	2683	152	3005	109	4759	156	2979	159	2833	163	3110	108	4854	154	2964	160	2754	158	3015	171	3374
B	5827	557	8123	656	8275	714	12233	1198	8135	697	7786	620	8839	659	12345	1145	7847	727	7817	604	7815	662	8588	797
C	173	452	166	525	172	518	146	1008	176	567	180	548	176	693	151	1167	181	620	192	539	184	568	195	603
D	258	1376	296	1714	298	1829	300	3629	293	1866	282	1924	294	1949	322	3477	290	1867	281	1898	284	1898	299	1687
E	5331	979	6584	1588	6391	1579	8914	5023	6530	1501	6557	1536	6517	1552	9335	5280	6240	1421	6490	1389	6402	1378	6519	1761
F	6160	1986	7802	3480	7589	3489	9627	7900	7487	3289	7345	3089	7718	3329	9793	8164	7544	3264	7375	3186	7106	3028	7383	3285
G	6768	3482	6641	3165	6280	3196	9067	9069	6601	3195	6619	3363	6770	3179	8923	9186	6366	3347	7066	3233	6912	3463	6952	3589
H	1541	178	1649	173	1511	183	2207	270	1633	181	1561	180	1618	186	2241	261	1530	177	1408	188	1382	181	1368	186
I	166	2558	162	2492	164	2393	102	4151	164	2542	163	2458	163	2550	100	4470	168	2375	173	2314	173	2221	171	2712
J	6913	604	7064	510	8239	644	11065	918	7693	581	7813	678	7745	594	11866	1225	8033	538	6939	523	6825	635	7964	564
K	164	475	165	457	167	450	139	1169	171	535	165	504	167	476	144	1127	175	502	176	511	175	442	176	486
L	291	1690	275	1543	279	1551	284	3535	295	1864	284	1641	283	1629	314	3256	297	1761	285	1850	271	1498	277	1474
M	6214	1511	6162	1407	6343	1565	8800	5123	6280	1336	6707	1453	6593	1520	8880	5061	6572	1398	6176	1448	6469	1524	6313	1525
N	7546	2964	7640	3355	7895	3471	9804	7828	7648	3288	7800	3328	7762	3280	9705	7759	7077	2974	7384	3091	7748	3594	7490	3321
O	5830	3254	6484	3746	6182	3677	8690	8913	6459	3860	6367	3989	6254	3760	9049	9064	6046	3644	6240	3826	6208	3592	6120	3524
P	1510	188	1863	204	1503	203	2336	259	1699	412	1795	195	1567	196	2511	225	1648	196	1606	198	1557	193	1587	197

## Sheet: Protocol Information
Plate layout
	1:2	3:4	5:6	7:8	9:10	11:12	13:14	15:16	17:18	19:20	21:22	23:24
A:H	Grey_Twinings	Grey_Twinings	Grey_Twinings	Blank	Grey_Twinings	Grey_Twinings	Grey_Twinings	Blank	Grey_Twinings	Grey_Twinings	Grey_Twinings	Grey_Twinings
I:P	Grey_Twinings	Grey_Twinings	Grey_Twinings	Blank	Grey_Twinings	Grey_Twinings	Grey_Twinings	Blank	Grey_Twinings	Grey_Twinings	Grey_Twinings	Grey_Twinings
Peptide layout
No Pep	Pent
GRP22	Hex
GRP35	Hex2
GRP46	Hept
GRP51	24D
GRP52	24E
GRP63	24K
GRP80	17K
