# Supplementary material for: Differential sensing with arrays of de novo designed peptide assemblies
Source: Nat Commun. 2023 Jan 24;14:383. doi: 10.1038/s41467-023-36024-y (PMC9873944; doi:10.1038/s41467-023-36024-y)
Supplement: Supplementary file 7 — Source Data [file 41467_2023_36024_MOESM7_ESM.zip › Source_data/4_Tea_data/Green_Tetley_repeat_4.xlsx]

## Sheet: End point
User: USER
Path: C:\Program Files (x86)\BMG\CLARIOstar\User\Data\
Test ID: 6646
Test Name: JMF_DPH_384_G1000
Date: 10/05/2019
Time: 16:57:28
ID1: 190510_Green_Tetley
Fluorescence (FI)
	1. Raw Data (350-15/450-20)
	1	2	3	4	5	6	7	8	9	10	11	12	13	14	15	16	17	18	19	20	21	22	23	24
A	156	4499	154	5277	156	5397	115	6064	159	5378	155	5566	155	5605	113	6568	162	5687	160	5387	157	5637	167	6036
B	11046	1055	14033	1225	13881	1226	18074	1688	14220	1266	15102	1306	14872	1261	18610	1589	14045	1266	13743	1526	13973	1486	13282	1471
C	156	769	162	932	164	1038	122	1474	165	1069	168	1034	166	1046	121	1771	174	1086	184	923	180	1079	183	960
D	501	5669	579	6600	579	6351	535	8810	566	6662	578	6758	552	5994	511	9443	539	6739	529	6784	477	6532	526	6539
E	14588	3663	17491	5176	16768	5038	18464	7396	17336	5270	17415	5162	17864	5405	18485	7828	17537	5070	17432	4930	16883	4755	17594	4755
F	13907	7632	16584	10528	16359	10256	17356	12963	16028	9892	16680	10387	16284	10469	18082	12909	16433	9497	16037	9367	15874	9417	16194	9350
G	13587	9613	13325	9640	13893	9888	14656	12732	13973	9960	13879	9652	13884	9652	15248	13060	12836	9494	13589	9451	13908	9200	13398	8963
H	3205	538	3610	437	3507	481	4117	562	3681	449	3690	441	3298	471	4122	515	3478	450	3551	393	3178	423	3315	424
I	175	5082	165	4939	161	5124	119	5603	162	5425	171	5104	166	5297	113	5762	166	5150	161	4620	172	5022	170	4918
J	11178	1232	13365	1193	15121	1306	17505	1743	14166	1252	14035	1179	14572	1283	16637	2314	13343	1213	13149	1187	13441	1272	13034	1327
K	162	997	164	927	166	1004	128	1936	177	1102	171	991	166	1063	125	1995	177	1094	172	1049	175	940	173	980
L	588	6781	530	6204	545	6835	508	8861	576	7289	551	6814	540	6937	515	8847	541	7058	511	6626	499	4113	505	6351
M	16509	4572	17073	4556	17781	5038	17776	7325	16859	4802	17377	5251	17631	5364	18897	7508	16950	4751	17414	4964	17478	4795	17295	4786
N	15768	9714	16560	10237	16992	10660	17486	12877	16383	10216	16917	10574	16954	10623	17876	13341	15795	9670	16130	9772	16081	9574	15747	9680
O	12179	8224	13573	9423	13351	9111	14398	12400	13870	9912	13950	9759	13480	8965	14716	12663	13359	8766	13374	8862	13407	8467	13065	7966
P	2910	324	3489	399	3271	382	4083	467	3555	376	3434	416	3342	378	3926	471	3120	357	3188	375	3115	375	3271	357

## Sheet: Protocol Information
Plate layout
	1:2	3:4	5:6	7:8	9:10	11:12	13:14	15:16	17:18	19:20	21:22	23:24
A:H	Green_Tetley	Green_Tetley	Green_Tetley	Blank	Green_Tetley	Green_Tetley	Green_Tetley	Blank	Green_Tetley	Green_Tetley	Green_Tetley	Green_Tetley
I:P	Green_Tetley	Green_Tetley	Green_Tetley	Blank	Green_Tetley	Green_Tetley	Green_Tetley	Blank	Green_Tetley	Green_Tetley	Green_Tetley	Green_Tetley
Peptide layout
No Pep	Pent
GRP22	Hex
GRP35	Hex2
GRP46	Hept
GRP51	24D
GRP52	24E
GRP63	24K
GRP80	17K
