# Supplementary material for: Differential sensing with arrays of de novo designed peptide assemblies
Source: Nat Commun. 2023 Jan 24;14:383. doi: 10.1038/s41467-023-36024-y (PMC9873944; doi:10.1038/s41467-023-36024-y)
Supplement: Supplementary file 7 — Source Data [file 41467_2023_36024_MOESM7_ESM.zip › Source_data/4_Tea_data/Grey_Clipper_repeat_4.xlsx]

## Sheet: End point
User: USER
Path: C:\Program Files (x86)\BMG\CLARIOstar\User\Data\
Test ID: 6643
Test Name: JMF_DPH_384_G1000
Date: 10/05/2019
Time: 16:48:02
ID1: 190510_Grey_Clipper
Fluorescence (FI)
	1. Raw Data (350-15/450-20)
	1	2	3	4	5	6	7	8	9	10	11	12	13	14	15	16	17	18	19	20	21	22	23	24
A	161	2642	169	3481	170	3646	138	5566	172	3949	175	3433	183	3796	141	5983	189	3696	192	3591	198	3505	199	3911
B	11195	711	13382	969	13987	992	18374	1699	13855	1013	13260	929	13752	1011	19127	1894	12611	1069	12301	1065	12546	1053	13302	1188
C	168	853	164	920	175	931	146	2266	175	1022	178	929	181	974	159	2383	185	1011	197	938	198	970	232	1052
D	386	5138	430	5692	416	6094	483	9333	453	6106	430	5996	445	5999	521	9672	435	6150	424	5857	415	5560	442	5909
E	10439	1690	13888	2692	13687	2652	17431	7353	13619	2707	13537	2704	13500	2830	17742	7244	13319	2601	13851	2670	13270	2585	14244	2849
F	10224	4506	13154	6945	12610	6650	16213	12873	12580	6543	12863	6863	13108	6791	16994	13018	12915	6872	12662	6340	12603	6029	12085	6300
G	11198	6774	11458	7056	11498	7174	14492	13741	12131	7451	12367	8073	11668	7481	15314	13932	12257	7334	12359	7021	11722	6945	11844	7661
H	2880	321	2756	330	2695	349	3819	572	2603	395	2785	367	2520	370	3860	576	2606	345	2629	352	2550	356	2414	526
I	174	3364	180	2944	169	3110	134	4880	178	2945	181	3279	193	2890	144	5190	194	3156	201	2574	207	3090	202	3473
J	12905	831	12352	767	13157	814	18528	1558	14233	937	12393	736	13723	837	19032	1773	12602	847	10987	785	11627	904	11294	922
K	175	952	172	872	174	964	145	2329	181	1100	180	935	184	949	161	2462	194	964	195	1000	195	886	205	911
L	423	5885	411	5810	438	5721	488	9814	444	6446	431	5930	425	6090	506	9552	432	6150	430	6034	402	5561	419	5662
M	13026	2219	13713	2004	13999	2274	17032	7071	13685	2110	14008	2458	13984	2135	17739	7422	12986	1751	13976	2308	13720	2058	13883	2277
N	12187	5448	13215	6258	13387	6469	15704	12525	12900	6303	13500	6479	13532	6319	16012	12477	12101	6102	13132	6169	12621	5879	12965	6432
O	10007	4322	11531	5608	10883	5028	14021	12977	11742	5521	11847	5829	11299	5207	14204	13153	11167	5112	11529	5471	11288	5195	10649	5145
P	2471	266	2697	309	2614	300	3813	496	2827	320	2733	331	2696	302	3841	528	2581	335	2585	312	2676	318	2563	306

## Sheet: Protocol Information
Plate layout
	1:2	3:4	5:6	7:8	9:10	11:12	13:14	15:16	17:18	19:20	21:22	23:24
A:H	Grey_Clipper	Grey_Clipper	Grey_Clipper	Blank	Grey_Clipper	Grey_Clipper	Grey_Clipper	Blank	Grey_Clipper	Grey_Clipper	Grey_Clipper	Grey_Clipper
I:P	Grey_Clipper	Grey_Clipper	Grey_Clipper	Blank	Grey_Clipper	Grey_Clipper	Grey_Clipper	Blank	Grey_Clipper	Grey_Clipper	Grey_Clipper	Grey_Clipper
Peptide layout
No Pep	Pent
GRP22	Hex
GRP35	Hex2
GRP46	Hept
GRP51	24D
GRP52	24E
GRP63	24K
GRP80	17K
