# Supplementary material for: Differential sensing with arrays of de novo designed peptide assemblies
Source: Nat Commun. 2023 Jan 24;14:383. doi: 10.1038/s41467-023-36024-y (PMC9873944; doi:10.1038/s41467-023-36024-y)
Supplement: Supplementary file 7 — Source Data [file 41467_2023_36024_MOESM7_ESM.zip › Source_data/4_Tea_data/Grey_Asda_repeat_3.xlsx]

## Sheet: End point
User: USER
Path: C:\Program Files (x86)\BMG\CLARIOstar\User\Data\
Test ID: 6551
Test Name: JMF_DPH_384_G1000
Date: 29/04/2019
Time: 14:30:28
ID1: 190429_Grey_Asda
Fluorescence (FI)
	1. Raw Data (350-15/450-20)
	1	2	3	4	5	6	7	8	9	10	11	12	13	14	15	16	17	18	19	20	21	22	23	24
A	154	2465	158	3037	162	3176	128	5116	154	3235	133	2980	142	3146	109	5318	165	3265	158	3049	154	3244	166	3362
B	1971	414	2466	485	2614	520	4166	841	2640	485	2636	466	2718	490	4190	889	2736	532	2471	514	2593	526	2580	513
C	154	656	154	721	153	690	135	2305	154	759	149	713	146	751	130	2329	161	752	168	756	159	660	166	687
D	347	4021	387	4702	401	4688	507	8447	412	4845	418	4785	422	4776	501	8999	391	4872	375	4701	368	4433	401	4474
E	10070	1381	12765	2298	12776	2224	16850	6316	13048	2232	12835	2321	12866	2152	17703	6388	12516	2066	12756	2121	12341	1985	13429	2164
F	12553	3296	16144	4631	16246	4656	19774	10958	16519	4780	16077	4686	16685	4557	20937	10736	16473	4268	16782	4319	16379	4401	16495	4487
G	9808	4277	9807	4432	9681	4747	12424	9875	10086	4510	10436	4475	10452	4193	13829	10386	9915	4533	10170	3864	9868	4243	10594	4314
H	2654	340	2574	331	2546	379	3293	503	2709	381	2814	357	2411	378	3287	496	2626	359	2581	329	2340	322	2430	312
I	158	2797	157	1866	157	3127	127	4359	156	2831	160	2600	167	2817	133	4560	167	2649	169	2212	171	2614	169	2673
J	2573	346	2621	460	2731	482	4299	818	3028	461	2760	516	2686	464	4420	773	2740	422	2345	449	2485	418	2530	408
K	156	783	154	691	151	766	132	2597	156	829	152	752	152	591	131	2412	162	786	162	773	158	614	159	640
L	383	4788	338	4480	386	4645	466	8444	411	5270	394	4868	380	4708	488	8240	377	4972	382	4889	331	4090	368	4281
M	11132	1414	12252	1563	12386	1743	15995	5979	12131	1709	12574	1749	12657	1647	16853	6156	12062	1317	12647	1684	12398	1507	12267	1540
N	14355	3344	15949	4091	15866	4358	19585	10459	15744	4139	16087	4400	16322	4097	19370	10285	15453	3667	15528	3664	16095	3819	15566	3781
O	8310	2376	10120	3727	9504	2712	12314	9151	10113	3397	10509	3354	9878	3044	13000	9876	9818	2928	10125	3091	9907	2911	9510	2733
P	2041	259	2493	313	2440	293	3313	447	2605	313	2748	321	2329	292	3416	461	2269	275	2351	300	2388	294	2266	280

## Sheet: Protocol Information
Plate layout
	1:2	3:4	5:6	7:8	9:10	11:12	13:14	15:16	17:18	19:20	21:22	23:24
A:H	Grey_Asda	Grey_Asda	Grey_Asda	Blank	Grey_Asda	Grey_Asda	Grey_Asda	Blank	Grey_Asda	Grey_Asda	Grey_Asda	Grey_Asda
I:P	Grey_Asda	Grey_Asda	Grey_Asda	Blank	Grey_Asda	Grey_Asda	Grey_Asda	Blank	Grey_Asda	Grey_Asda	Grey_Asda	Grey_Asda
Peptide layout
No Pep	Pent
GRP22	Hex
GRP35	Hex2
GRP46	Hept
GRP51	24D
GRP52	24E
GRP63	24K
GRP80	17K
