# Supplementary material for: Differential sensing with arrays of de novo designed peptide assemblies
Source: Nat Commun. 2023 Jan 24;14:383. doi: 10.1038/s41467-023-36024-y (PMC9873944; doi:10.1038/s41467-023-36024-y)
Supplement: Supplementary file 7 — Source Data [file 41467_2023_36024_MOESM7_ESM.zip › Source_data/4_Tea_data/Green_Sainsburys_repeat_5.xlsx]

## Sheet: End point
User: USER
Path: C:\Program Files (x86)\BMG\CLARIOstar\User\Data\
Test ID: 6687
Test Name: JMF_DPH_384_G1000
Date: 15/05/2019
Time: 15:03:47
ID1: 190515_Green_Sainsburys
Fluorescence (FI)
	1. Raw Data (350-15/450-20)
	1	2	3	4	5	6	7	8	9	10	11	12	13	14	15	16	17	18	19	20	21	22	23	24
A	145	4288	147	4863	155	5014	118	6190	165	5147	163	5216	167	5179	135	6324	175	5083	180	5197	186	5146	187	4973
B	10209	1166	10346	1315	13807	1421	16599	2028	13196	1516	13102	1441	13334	1524	17583	1946	13413	1485	11915	1524	12294	1392	12669	381
C	183	860	253	1133	153	1146	120	1912	170	1174	172	1222	177	1178	141	2094	195	1211	187	1223	189	1100	200	1057
D	458	6235	534	7666	543	7687	527	9971	545	7799	544	7511	581	7776	571	10315	517	7885	558	7834	481	6935	557	7344
E	13383	3838	16712	5359	16335	5616	17565	8113	16631	5659	16817	5502	17177	5443	18387	8196	16911	5366	16864	5222	16799	4287	17042	5400
F	15795	7821	19492	10602	19305	10601	21222	14484	19664	10450	19856	10538	19789	10699	21471	14128	20051	10278	19956	10183	19397	10141	19884	10297
G	15356	8807	14708	8881	14854	9000	16747	12632	14926	9375	15481	9512	15136	9098	17115	12834	14674	8992	14997	9566	14958	8980	14311	8083
H	2739	488	2656	453	2556	497	3923	609	2761	494	2672	510	2243	439	3780	620	2524	453	2487	450	2407	442	2487	457
I	147	4769	153	4737	151	5017	110	5742	158	4791	164	4484	169	4946	132	5968	175	4802	186	4469	182	4662	184	4610
J	12856	1362	11775	1390	12477	1402	16717	1697	12496	1457	11722	1555	13030	1460	17825	1883	12144	1539	11126	1328	12138	1511	11085	1352
K	151	1052	151	1062	151	1098	120	2097	160	1156	164	1220	166	1120	134	2043	180	1210	183	1223	185	962	192	963
L	539	7560	491	7115	514	8089	508	9922	518	8237	533	7473	504	7467	577	9769	534	7802	516	7342	502	6777	500	6712
M	14989	4488	16249	5335	16523	4863	17455	7875	15769	5058	16909	5342	17208	5130	17647	8119	16496	4908	16461	5022	16524	5670	17080	5427
N	18788	9821	19806	10216	19304	10854	20161	13915	19048	10270	20108	11202	20411	11358	20509	13747	19100	9742	19008	9913	20309	10255	19629	10013
O	12815	6968	15023	8879	14301	8427	15918	11722	15112	9031	15034	9194	14902	8445	15943	11682	14677	8574	14367	8321	15016	8625	14022	8411
P	2612	501	2996	598	3052	557	4124	565	3054	569	2909	572	2891	571	4035	614	2691	538	2677	555	2711	568	2659	555

## Sheet: Protocol Information
Plate layout
	1:2	3:4	5:6	7:8	9:10	11:12	13:14	15:16	17:18	19:20	21:22	23:24
A:H	Green_Sainsburys	Green_Sainsburys	Green_Sainsburys	Blank	Green_Sainsburys	Green_Sainsburys	Green_Sainsburys	Blank	Green_Sainsburys	Green_Sainsburys	Green_Sainsburys	Green_Sainsburys
I:P	Green_Sainsburys	Green_Sainsburys	Green_Sainsburys	Blank	Green_Sainsburys	Green_Sainsburys	Green_Sainsburys	Blank	Green_Sainsburys	Green_Sainsburys	Green_Sainsburys	Green_Sainsburys
Peptide layout
No Pep	Pent
GRP22	Hex
GRP35	Hex2
GRP46	Hept
GRP51	24D
GRP52	24E
GRP63	24K
GRP80	17K
