# Supplementary material for: Differential sensing with arrays of de novo designed peptide assemblies
Source: Nat Commun. 2023 Jan 24;14:383. doi: 10.1038/s41467-023-36024-y (PMC9873944; doi:10.1038/s41467-023-36024-y)
Supplement: Supplementary file 7 — Source Data [file 41467_2023_36024_MOESM7_ESM.zip › Source_data/4_Tea_data/Green_Sainsburys_repeat_4.xlsx]

## Sheet: End point
User: USER
Path: C:\Program Files (x86)\BMG\CLARIOstar\User\Data\
Test ID: 6645
Test Name: JMF_DPH_384_G1000
Date: 10/05/2019
Time: 16:54:24
ID1: 190510_Green_Sainsburys
Fluorescence (FI)
	1. Raw Data (350-15/450-20)
	1	2	3	4	5	6	7	8	9	10	11	12	13	14	15	16	17	18	19	20	21	22	23	24
A	170	4465	206	5022	165	5212	129	5736	166	5047	163	4994	155	5149	121	5910	166	5060	167	4641	177	5069	174	5421
B	14000	1295	15939	1464	16615	1512	19009	1808	15923	1141	15452	1503	15925	1490	19417	1763	15496	1475	14299	1472	15172	1539	15447	1711
C	174	1277	187	1337	176	1488	137	2196	176	1432	172	1371	171	1441	142	2528	187	1394	186	1466	196	1456	199	1481
D	529	6951	545	7462	583	7492	513	9335	553	7678	562	7341	548	7533	506	9388	544	7490	504	7024	494	6844	507	7008
E	14943	3945	17188	5110	16890	5187	17170	7130	16829	5020	16844	5117	17007	5188	17602	7114	16639	4654	17591	4693	16765	4554	17083	4856
F	13908	8001	16430	10354	16209	10332	16432	12111	15744	9957	15936	9925	16002	10173	18023	13055	15776	9005	15417	9333	15198	9776	15755	9443
G	13422	9596	13792	10057	13096	10112	14381	12616	14238	10312	13343	10365	13375	9999	14327	12944	13666	9696	14210	10114	13807	10331	13806	9604
H	3701	510	3499	506	3468	500	3919	537	3287	543	3306	498	3371	495	3889	551	3041	446	3039	495	3166	441	3196	442
I	178	4926	171	4545	182	4885	123	5246	168	4771	167	4627	166	4830	129	5191	169	4564	169	4625	168	3934	177	4867
J	14899	1315	13873	1254	16315	1395	18065	1741	14319	1328	14407	1237	15227	1257	19657	1759	14018	1294	13558	1270	14378	1328	13159	1720
K	184	1424	176	1271	171	1419	136	2228	178	1474	179	1423	173	1459	139	2198	181	1519	187	1481	180	1298	1004	1322
L	551	7151	530	6821	524	7562	501	9145	541	7505	513	7282	594	6560	463	9115	534	6972	506	6983	474	6503	497	6636
M	15978	4502	16955	4872	17869	4853	16686	7021	16373	4700	17128	5015	17237	5068	17863	6788	16242	4633	16664	4475	16860	4619	17768	4851
N	15662	9644	16036	10491	16430	9987	16487	11998	15993	9617	16148	10156	16230	8279	17150	12309	14921	9239	15637	9451	15249	9499	15794	9538
O	12257	8348	12995	10084	13199	9597	13398	12080	13486	9736	13301	9592	13314	9106	13137	11624	12847	9469	13198	9160	12792	9186	12771	8614
P	3045	416	3285	433	3262	417	3792	536	3260	442	3211	440	2800	520	3740	537	2864	407	3017	411	2977	401	2916	394

## Sheet: Protocol Information
Plate layout
	1:2	3:4	5:6	7:8	9:10	11:12	13:14	15:16	17:18	19:20	21:22	23:24
A:H	Green_Sainsburys	Green_Sainsburys	Green_Sainsburys	Blank	Green_Sainsburys	Green_Sainsburys	Green_Sainsburys	Blank	Green_Sainsburys	Green_Sainsburys	Green_Sainsburys	Green_Sainsburys
I:P	Green_Sainsburys	Green_Sainsburys	Green_Sainsburys	Blank	Green_Sainsburys	Green_Sainsburys	Green_Sainsburys	Blank	Green_Sainsburys	Green_Sainsburys	Green_Sainsburys	Green_Sainsburys
Peptide layout
No Pep	Pent
GRP22	Hex
GRP35	Hex2
GRP46	Hept
GRP51	24D
GRP52	24E
GRP63	24K
GRP80	17K
