# Supplementary material for: Differential sensing with arrays of de novo designed peptide assemblies
Source: Nat Commun. 2023 Jan 24;14:383. doi: 10.1038/s41467-023-36024-y (PMC9873944; doi:10.1038/s41467-023-36024-y)
Supplement: Supplementary file 7 — Source Data [file 41467_2023_36024_MOESM7_ESM.zip › Source_data/4_Tea_data/Grey_Asda_repeat_2.xlsx]

## Sheet: End point
User: USER
Path: C:\Program Files (x86)\BMG\CLARIOstar\User\Data\
Test ID: 6516
Test Name: JMF_DPH_384_G1000
Date: 24/04/2019
Time: 16:02:02
ID1: 190424_Grey_Asda
Fluorescence (FI)
	1. Raw Data (350-15/450-20)
	1	2	3	4	5	6	7	8	9	10	11	12	13	14	15	16	17	18	19	20	21	22	23	24
A	163	2736	170	3187	164	3383	135	5405	161	3480	169	3459	166	3487	126	5693	164	3590	160	3365	168	3757	170	3859
B	5406	625	7097	780	7287	873	11947	1321	8129	880	7406	785	7792	843	12036	1425	6655	842	7313	769	7175	838	7437	846
C	176	627	170	621	168	586	146	1736	176	666	173	610	171	647	145	1737	180	687	179	630	179	603	178	543
D	344	4659	372	4698	370	3498	419	8902	381	5360	359	5161	369	5197	435	8988	345	5403	371	4673	330	4507	382	4786
E	6666	1403	8117	1942	7889	1969	11195	5720	8586	2034	8631	2222	8477	2054	11969	6103	8410	2048	7926	2073	8153	1960	7897	2097
F	13293	1418	16028	2357	16022	2145	19921	7068	16468	2206	16813	2309	16505	2342	21091	7213	16336	2119	16343	2392	16202	2101	16376	2346
G	10514	4651	10209	4709	9775	4554	13121	12413	10576	5169	10667	5019	10756	4832	13269	12776	10534	4634	10607	5191	10494	4643	10660	4794
H	2114	292	2157	282	2183	293	2618	475	2203	291	2151	311	2106	285	2737	473	2187	293	2031	287	2068	287	2038	283
I	183	3218	176	3033	168	3320	133	4793	178	3157	180	2932	176	3295	138	5063	185	2984	184	2929	178	3469	184	3239
J	6808	736	6629	734	7134	821	11666	1205	7293	1020	7226	767	7727	822	12275	1396	6734	802	6534	798	6582	780	6838	825
K	182	563	185	528	176	612	151	1548	190	611	190	606	182	556	152	1761	184	602	195	631	190	518	187	602
L	388	4678	355	4556	344	5362	421	8508	388	4647	365	5039	365	5049	415	9103	364	5018	364	5175	321	4400	355	4534
M	7462	1537	8569	1834	7796	1838	11249	5670	8158	2013	8703	1925	9144	2109	11547	5949	7818	1718	8359	1947	8067	1771	8467	2086
N	15985	1763	16366	2100	17355	2472	20035	6978	16631	2033	17001	2173	17913	2020	20934	6976	15994	2199	16394	1907	16613	2336	16050	2941
O	9230	3632	10721	5085	9726	4319	13402	11870	10195	4721	10801	5043	10516	4709	12650	11722	10129	4023	10443	4670	10468	4693	10233	4088
P	2056	272	2430	312	2386	302	2877	432	2327	299	2365	314	2378	304	2871	445	2144	292	2284	290	2134	296	1996	285

## Sheet: Protocol Information
Plate layout
	1:2	3:4	5:6	7:8	9:10	11:12	13:14	15:16	17:18	19:20	21:22	23:24
A:H	Grey_Asda	Grey_Asda	Grey_Asda	Blank	Grey_Asda	Grey_Asda	Grey_Asda	Blank	Grey_Asda	Grey_Asda	Grey_Asda	Grey_Asda
I:P	Grey_Asda	Grey_Asda	Grey_Asda	Blank	Grey_Asda	Grey_Asda	Grey_Asda	Blank	Grey_Asda	Grey_Asda	Grey_Asda	Grey_Asda
Peptide layout
No Pep	Pent
GRP22	Hex
GRP35	Hex2
GRP46	Hept
GRP51	24D
GRP52	24E
GRP63	24K
GRP80	17K
