# Supplementary material for: Differential sensing with arrays of de novo designed peptide assemblies
Source: Nat Commun. 2023 Jan 24;14:383. doi: 10.1038/s41467-023-36024-y (PMC9873944; doi:10.1038/s41467-023-36024-y)
Supplement: Supplementary file 7 — Source Data [file 41467_2023_36024_MOESM7_ESM.zip › Source_data/4_Tea_data/Grey_Clipper_repeat_5.xlsx]

## Sheet: End point
User: USER
Path: C:\Program Files (x86)\BMG\CLARIOstar\User\Data\
Test ID: 6672
Test Name: JMF_DPH_384_G1000
Date: 15/05/2019
Time: 11:49:52
ID1: 190515_Grey_Clipper
Fluorescence (FI)
	1. Raw Data (350-15/450-20)
	1	2	3	4	5	6	7	8	9	10	11	12	13	14	15	16	17	18	19	20	21	22	23	24
A	158	2611	163	3180	156	3351	119	6017	162	3363	156	3377	151	3170	115	6293	169	3450	160	3234	157	3353	159	3410
B	8316	554	10359	752	10847	702	16351	1590	10683	800	10559	545	10494	740	17092	1586	11021	717	9728	684	9640	784	10812	803
C	158	551	161	694	157	628	129	1630	158	697	157	672	161	652	125	1823	163	698	164	653	157	585	165	604
D	403	4151	474	6007	521	5415	576	9523	493	5774	440	5328	469	5193	580	9677	440	5259	409	5049	377	4780	425	5286
E	9877	1575	12589	2306	12565	2236	17623	8473	12559	2190	12406	2366	12625	2817	18275	7828	12480	2670	12692	2062	11921	2135	12420	2955
F	12260	4134	14713	5997	2249	5205	21545	15330	15087	5163	15354	5351	15131	5559	21397	14030	15019	5131	14663	4897	14402	4687	14847	6288
G	12384	4633	11381	5724	11271	4992	17358	13787	12660	5870	11985	5564	11799	5262	17221	13234	12444	5274	11821	5694	11166	4520	11825	6583
H	2038	351	2076	349	2096	360	3601	597	2302	373	2102	371	2011	356	3486	541	2163	351	1931	342	2219	325	2359	363
I	175	3240	162	2688	166	3119	130	5296	168	2749	160	2621	164	2889	126	5702	173	2597	163	2775	164	2658	164	3236
J	9850	695	9172	577	9971	686	16467	1514	11942	650	9125	589	10231	632	16818	1593	9072	625	8821	618	8667	623	9267	695
K	166	630	163	601	165	610	136	1694	165	656	165	653	159	608	130	1778	165	603	166	606	163	570	165	567
L	468	5418	412	4715	418	5054	632	9689	456	5115	451	4778	416	5071	577	9359	424	5215	446	4960	385	4449	385	5017
M	11579	1598	11954	2315	12123	1941	17496	8157	11598	2379	12292	2067	12612	2473	18092	8212	11701	1871	11997	2110	11785	1923	12431	2855
N	13680	4820	15085	5562	15226	6020	20480	14648	15964	4996	15072	5829	15989	5794	21361	14245	14209	5177	14614	4740	13913	4753	15021	6748
O	10199	4593	12524	6331	11474	5520	15976	12659	12148	5934	11758	5451	12111	5245	16751	12972	10717	5161	11184	5379	11892	5427	10860	5748
P	1898	342	2450	370	2083	360	3776	505	2213	367	2192	376	2146	340	3648	544	2034	353	2046	378	2173	374	2081	346

## Sheet: Protocol Information
Plate layout
	1:2	3:4	5:6	7:8	9:10	11:12	13:14	15:16	17:18	19:20	21:22	23:24
A:H	Grey_Clipper	Grey_Clipper	Grey_Clipper	Blank	Grey_Clipper	Grey_Clipper	Grey_Clipper	Blank	Grey_Clipper	Grey_Clipper	Grey_Clipper	Grey_Clipper
I:P	Grey_Clipper	Grey_Clipper	Grey_Clipper	Blank	Grey_Clipper	Grey_Clipper	Grey_Clipper	Blank	Grey_Clipper	Grey_Clipper	Grey_Clipper	Grey_Clipper
Peptide layout
No Pep	Pent
GRP22	Hex
GRP35	Hex2
GRP46	Hept
GRP51	24D
GRP52	24E
GRP63	24K
GRP80	17K
