# Supplementary material for: Differential sensing with arrays of de novo designed peptide assemblies
Source: Nat Commun. 2023 Jan 24;14:383. doi: 10.1038/s41467-023-36024-y (PMC9873944; doi:10.1038/s41467-023-36024-y)
Supplement: Supplementary file 7 — Source Data [file 41467_2023_36024_MOESM7_ESM.zip › Source_data/4_Tea_data/Green_Tetley_repeat_5.xlsx]

## Sheet: End point
User: USER
Path: C:\Program Files (x86)\BMG\CLARIOstar\User\Data\
Test ID: 6685
Test Name: JMF_DPH_384_G1000
Date: 15/05/2019
Time: 14:55:52
ID1: 190515_Green_Tetley
Fluorescence (FI)
	1. Raw Data (350-15/450-20)
	1	2	3	4	5	6	7	8	9	10	11	12	13	14	15	16	17	18	19	20	21	22	23	24
A	151	3693	153	4616	155	4628	114	6392	161	4696	161	4725	162	4759	132	6319	181	4761	179	5044	172	4937	183	5194
B	10415	1080	12696	1287	12894	1283	17144	1911	12300	1358	4914	1286	12428	1322	17143	1913	13259	1413	11257	1401	12639	1446	12798	1456
C	153	908	153	993	153	989	122	2015	166	1061	169	1068	180	882	139	1951	186	1095	195	1108	183	1047	196	1051
D	473	6467	518	7053	536	7072	543	9856	532	7405	534	7212	505	7241	569	10259	517	7354	536	7191	486	6816	528	7354
E	13305	3664	15862	4846	15060	5017	17460	7818	16122	4999	16017	4698	16428	5310	17936	8047	16255	5069	16128	4948	15485	4963	16228	5151
F	14581	7287	18508	9766	19107	10201	21243	14438	18562	9973	19294	10066	18992	10092	21248	14175	19307	9772	19196	9587	18532	9597	19425	9823
G	13602	7754	13893	8243	13703	8176	17258	12333	14274	8568	14446	7972	15058	8931	16819	12295	13871	8681	14282	8231	13400	8238	14279	8467
H	4016	490	2553	514	2419	505	4098	643	2674	535	2628	543	2451	514	4325	570	2648	489	2615	517	2574	508	2599	473
I	158	4394	173	4229	176	4414	123	5740	166	4988	174	4088	171	4667	135	6130	185	4142	182	4428	182	4133	190	4433
J	12674	1177	10912	906	12403	1293	16031	1852	13556	1312	12321	1267	12800	1314	17031	2103	11210	1233	11911	1324	10905	1274	11774	1373
K	168	736	156	830	155	1020	127	2130	170	1094	170	1100	171	1052	1511	2238	181	1097	184	1135	187	1021	192	909
L	586	3688	539	6614	505	6877	531	9645	550	7468	536	7062	517	7094	551	9934	524	7956	533	7461	504	6710	500	6745
M	13781	4264	15151	4703	15963	4738	17184	7300	15332	4621	16225	5055	16545	5066	17225	7997	15585	4643	15521	4660	16093	4904	15619	5203
N	15567	9162	18367	10218	18844	10205	20413	13741	18574	9848	19252	10330	19429	10359	20920	13735	18417	9561	18731	10233	19374	9266	19082	10279
O	11754	6939	14042	8531	13671	8107	15367	11562	14638	8180	14281	8385	14622	8268	16627	11828	14101	7714	13913	8201	14664	8258	14043	7448
P	2295	488	2872	571	2835	540	4425	595	2730	554	2792	553	2959	544	4335	622	2577	528	2807	522	2824	572	5258	506

## Sheet: Protocol Information
Plate layout
	1:2	3:4	5:6	7:8	9:10	11:12	13:14	15:16	17:18	19:20	21:22	23:24
A:H	Green_Tetley	Green_Tetley	Green_Tetley	Blank	Green_Tetley	Green_Tetley	Green_Tetley	Blank	Green_Tetley	Green_Tetley	Green_Tetley	Green_Tetley
I:P	Green_Tetley	Green_Tetley	Green_Tetley	Blank	Green_Tetley	Green_Tetley	Green_Tetley	Blank	Green_Tetley	Green_Tetley	Green_Tetley	Green_Tetley
Peptide layout
No Pep	Pent
GRP22	Hex
GRP35	Hex2
GRP46	Hept
GRP51	24D
GRP52	24E
GRP63	24K
GRP80	17K
