# Supplementary material for: Differential sensing with arrays of de novo designed peptide assemblies
Source: Nat Commun. 2023 Jan 24;14:383. doi: 10.1038/s41467-023-36024-y (PMC9873944; doi:10.1038/s41467-023-36024-y)
Supplement: Supplementary file 7 — Source Data [file 41467_2023_36024_MOESM7_ESM.zip › Source_data/4_Tea_data/Green_Clipper_repeat_4.xlsx]

## Sheet: End point
User: USER
Path: C:\Program Files (x86)\BMG\CLARIOstar\User\Data\
Test ID: 6631
Test Name: JMF_DPH_384_G1000
Date: 10/05/2019
Time: 12:52:50
ID1: 190510_Clipper_Green
Fluorescence (FI)
	1. Raw Data (350-15/450-20)
	1	2	3	4	5	6	7	8	9	10	11	12	13	14	15	16	17	18	19	20	21	22	23	24
A	160	4501	162	5258	158	5450	115	6103	160	5110	156	5535	158	5535	120	6302	168	5264	176	5494	175	5579	183	5897
B	12613	1084	15073	1211	15439	1410	18617	1526	15244	1268	15249	1332	15269	1301	18941	1711	15106	1380	13816	1388	14176	1504	13983	895
C	167	1145	161	1416	166	1408	133	1714	173	1393	171	1396	174	1394	155	2216	204	1477	227	1445	234	1307	247	1373
D	447	6684	518	8214	566	8338	471	9913	506	8389	788	8177	583	8202	485	10201	573	8077	529	7513	910	7410	539	7801
E	14675	3862	17373	5105	17016	5013	17393	7701	17062	5145	17203	5011	17459	4994	17824	7778	17405	5023	16984	4983	17532	5201	17663	4989
F	13647	7678	16218	10349	15911	9828	16858	13333	15763	10094	15566	10163	15966	10117	16748	13248	14915	9622	15202	9473	14876	9831	15464	9750
G	13901	9459	13624	9710	13867	9002	14929	13870	14655	9801	15284	9860	14559	10361	15981	13962	14283	10674	15182	10222	14669	10289	14249	10831
H	3261	427	3224	464	3019	467	3734	833	3061	556	2978	485	3059	502	3757	595	2918	506	3146	512	2847	515	3223	478
I	172	5129	162	4748	166	5337	124	5999	179	4448	173	4699	181	5544	134	5704	195	4960	198	4695	208	4860	209	4268
J	14746	1210	13939	1150	13039	1232	18137	1446	16576	1363	13360	1040	15039	1214	19558	1687	12073	1163	12551	1200	12498	1128	13601	1291
K	171	1315	163	1212	179	1387	125	2248	181	1383	172	1421	202	1369	149	2157	210	1475	223	1450	235	1267	258	1280
L	480	8392	479	7714	505	7841	658	10158	532	7534	501	7673	491	8061	468	10065	574	8452	577	7453	546	7123	544	5821
M	16576	4358	16932	4436	17120	4713	17456	7271	17155	4577	17395	4827	17467	4829	17335	7456	17083	4626	17293	4971	17094	2786	17100	5008
N	16195	9034	16083	9795	16323	10078	16751	12738	15711	9812	16185	10122	16417	10046	16444	12930	15690	9220	15352	9591	15485	9664	15632	9182
O	12169	8204	12740	9697	13064	9150	12670	12904	14134	9363	13080	9367	13767	9278	14338	13257	13671	9449	13913	9603	13815	9627	13479	9279
P	2711	349	3366	390	2903	437	3647	565	3100	486	3092	432	3895	438	3592	521	3004	420	2998	472	2976	466	2983	437

## Sheet: Protocol Information
Plate layout
	1:2	3:4	5:6	7:8	9:10	11:12	13:14	15:16	17:18	19:20	21:22	23:24
A:H	Green_Clipper	Green_Clipper	Green_Clipper	Blank	Green_Clipper	Green_Clipper	Green_Clipper	Blank	Green_Clipper	Green_Clipper	Green_Clipper	Green_Clipper
I:P	Green_Clipper	Green_Clipper	Green_Clipper	Blank	Green_Clipper	Green_Clipper	Green_Clipper	Blank	Green_Clipper	Green_Clipper	Green_Clipper	Green_Clipper
Peptide layout
No Pep	Pent
GRP22	Hex
GRP35	Hex2
GRP46	Hept
GRP51	24D
GRP52	24E
GRP63	24K
GRP80	17K
