# Supplementary material for: Differential sensing with arrays of de novo designed peptide assemblies
Source: Nat Commun. 2023 Jan 24;14:383. doi: 10.1038/s41467-023-36024-y (PMC9873944; doi:10.1038/s41467-023-36024-y)
Supplement: Supplementary file 7 — Source Data [file 41467_2023_36024_MOESM7_ESM.zip › Source_data/4_Tea_data/Black_Diplomat_repeat_1.xlsx]

## Sheet: End point
User: USER
Path: C:\Program Files (x86)\BMG\CLARIOstar\User\Data\
Test ID: 6455
Test Name: JMF_DPH_384_G1000
Date: 17/04/2019
Time: 15:02:35
ID1: 190417_Black_Diplomat
Fluorescence (FI)
	1. Raw Data (350-15/450-20)
	1	2	3	4	5	6	7	8	9	10	11	12	13	14	15	16	17	18	19	20	21	22	23	24
A	148	2318	155	2550	157	2781	125	4077	164	2719	161	2641	168	3078	155	4244	175	2668	177	2755	170	2902	187	3149
B	7882	513	9957	687	9830	632	13982	1077	10031	664	9724	685	9346	699	14704	1169	9411	743	9199	724	9312	742	9786	748
C	154	605	161	740	163	742	148	1639	171	859	169	862	179	835	158	1703	184	831	189	748	185	746	197	772
D	403	3196	484	3876	489	3914	607	6587	496	3888	502	3839	498	3951	613	6534	538	3792	486	3611	468	3196	532	3523
E	9762	1420	12124	2156	11632	2210	15300	5249	12012	3256	12340	3447	12661	3311	15636	5640	12257	3230	12180	2755	12080	2100	12624	2318
F	10018	1206	12622	1850	12685	2087	16265	6123	13079	3141	12974	3497	13430	3246	16585	6310	13040	2965	13029	2467	12773	1714	13138	2371
G	9631	4623	9119	3475	8988	3896	11284	10823	9970	6561	9828	6203	10185	6480	12068	11529	9952	6710	9944	5725	10008	3871	9965	5609
H	1964	239	1820	224	1871	245	2445	327	2145	318	2122	291	2077	309	2499	333	2208	300	2188	287	1874	247	1836	247
I	156	2550	154	2536	160	2671	117	3831	173	3029	172	1666	181	2775	136	3801	177	2925	179	2716	182	2412	190	2671
J	10788	608	8895	609	9880	641	14614	1117	10454	874	10542	804	11241	834	14549	1119	10338	850	9553	774	8912	648	9316	684
K	165	733	164	717	165	860	144	1806	190	1301	185	1254	188	1316	160	1810	207	1381	196	1183	191	700	195	765
L	460	3903	452	3635	442	3968	630	6218	546	4794	561	4365	545	4817	637	6310	590	4759	533	3895	472	3476	504	3456
M	11816	1939	12147	2177	12497	2218	15487	5429	12273	2644	12829	3191	12668	3140	15688	5323	12310	2734	12743	2065	12483	2019	12448	2326
N	13000	2250	13063	2064	13110	1856	16326	6243	12940	1850	13502	1680	13531	1946	16607	6374	12766	1750	13065	1737	13135	1948	13519	2244
O	8327	3587	9619	4434	8970	3505	11332	10902	9669	3832	9929	3883	9658	4007	11601	11014	9353	3659	9459	3873	9834	4016	9341	4223
P	1625	204	1963	247	1802	234	2490	311	2085	256	1975	247	1943	246	2496	304	1848	243	1919	239	1994	280	1874	242

## Sheet: Protocol Information
Plate layout
	1:2	3:4	5:6	7:8	9:10	11:12	13:14	15:16	17:18	19:20	21:22	23:24
A:H	Black_Diplomat	Black_Diplomat	Black_Diplomat	Blank	Black_Diplomat	Black_Diplomat	Black_Diplomat	Blank	Black_Diplomat	Black_Diplomat	Black_Diplomat	Black_Diplomat
I:P	Black_Diplomat	Black_Diplomat	Black_Diplomat	Blank	Black_Diplomat	Black_Diplomat	Black_Diplomat	Blank	Black_Diplomat	Black_Diplomat	Black_Diplomat	Black_Diplomat
Peptide layout
No Pep	Pent
GRP22	Hex
GRP35	Hex2
GRP46	Hept
GRP51	24D
GRP52	24E
GRP63	24K
GRP80	17K
