# Supplementary material for: Differential sensing with arrays of de novo designed peptide assemblies
Source: Nat Commun. 2023 Jan 24;14:383. doi: 10.1038/s41467-023-36024-y (PMC9873944; doi:10.1038/s41467-023-36024-y)
Supplement: Supplementary file 7 — Source Data [file 41467_2023_36024_MOESM7_ESM.zip › Source_data/4_Tea_data/Black_Sainsburysgold_repeat_2.xlsx]

## Sheet: End point
User: USER
Path: C:\Program Files (x86)\BMG\CLARIOstar\User\Data\
Test ID: 6509
Test Name: JMF_DPH_384_G1000
Date: 24/04/2019
Time: 15:39:55
ID1: 190424_Black_SainsburyGold
Fluorescence (FI)
	1. Raw Data (350-15/450-20)
	1	2	3	4	5	6	7	8	9	10	11	12	13	14	15	16	17	18	19	20	21	22	23	24
A	164	2929	170	3325	168	3604	122	5110	612	3470	168	3687	168	3609	136	5344	166	3725	172	3477	176	3705	172	3852
B	6574	624	8057	629	8388	760	11567	990	8339	703	7957	421	8333	701	11408	986	7509	745	7723	689	7331	749	7781	806
C	176	725	169	752	172	724	140	1640	174	784	180	725	173	735	143	1627	186	812	186	750	189	709	197	763
D	393	5137	409	5142	415	5414	472	8695	433	5562	414	5411	436	5299	482	8339	411	5612	404	5310	381	4871	431	5235
E	8152	2326	8761	2420	8518	2545	11419	6195	8969	2826	8641	2532	8992	2680	11565	6441	8960	2434	8815	2472	8868	2593	8974	3362
F	15008	1727	15794	2355	15650	2340	19189	7690	16266	2598	15690	2448	16415	2439	20059	7767	16343	2541	16308	2701	16293	2799	16351	3306
G	10782	5209	10526	4882	10164	5087	12869	13432	10740	5157	10703	5189	11053	5079	13328	13664	10794	5458	10802	5323	10859	5476	10683	5988
H	2394	352	2287	344	2276	346	2876	556	2252	359	2314	352	2256	365	3031	553	2213	337	2137	345	2151	356	2225	355
I	179	3410	173	3119	174	3374	125	4796	171	3321	171	3133	178	3403	134	5024	176	3370	173	3147	174	3159	182	3467
J	8185	675	7621	646	8037	690	11974	881	8403	674	7834	600	8390	695	12717	1036	7371	675	7402	816	7371	758	7860	741
K	176	745	174	656	175	671	132	1537	178	725	180	718	178	673	139	1647	183	728	189	761	189	656	190	669
L	413	4111	383	4964	390	4834	471	8402	443	5688	415	5525	401	5043	451	8003	414	5614	400	4916	372	4617	392	5072
M	8035	2107	8443	2332	8575	2353	11434	5989	9040	2460	8735	2387	8939	2284	11578	6376	8611	2276	8735	2609	8625	2563	8499	2367
N	16169	2478	16689	2286	15819	2296	19586	7513	16150	2225	16729	2235	16418	2365	20529	7206	15934	1979	16762	2300	16679	2421	16569	3497
O	9174	4049	10689	5746	10246	4927	12754	12963	10817	5242	11114	5399	10778	5364	12950	12907	10484	5061	10984	5125	10708	4893	10531	4955
P	2217	318	2567	365	2335	343	3150	528	2539	347	2608	392	2392	346	3080	519	2401	335	2397	352	2392	340	2278	334

## Sheet: Protocol Information
Plate layout
	1:2	3:4	5:6	7:8	9:10	11:12	13:14	15:16	17:18	19:20	21:22	23:24
A:H	Black_Sainsburysgold	Black_Sainsburysgold	Black_Sainsburysgold	Blank	Black_Sainsburysgold	Black_Sainsburysgold	Black_Sainsburysgold	Blank	Black_Sainsburysgold	Black_Sainsburysgold	Black_Sainsburysgold	Black_Sainsburysgold
I:P	Black_Sainsburysgold	Black_Sainsburysgold	Black_Sainsburysgold	Blank	Black_Sainsburysgold	Black_Sainsburysgold	Black_Sainsburysgold	Blank	Black_Sainsburysgold	Black_Sainsburysgold	Black_Sainsburysgold	Black_Sainsburysgold
Peptide layout
No Pep	Pent
GRP22	Hex
GRP35	Hex2
GRP46	Hept
GRP51	24D
GRP52	24E
GRP63	24K
GRP80	17K
