# Supplementary material for: Differential sensing with arrays of de novo designed peptide assemblies
Source: Nat Commun. 2023 Jan 24;14:383. doi: 10.1038/s41467-023-36024-y (PMC9873944; doi:10.1038/s41467-023-36024-y)
Supplement: Supplementary file 7 — Source Data [file 41467_2023_36024_MOESM7_ESM.zip › Source_data/4_Tea_data/Black_Tesco_repeat_3.xlsx]

## Sheet: End point
User: USER
Path: C:\Program Files (x86)\BMG\CLARIOstar\User\Data\
Test ID: 6535
Test Name: JMF_DPH_384_G1000
Date: 29/04/2019
Time: 12:26:29
ID1: 190429_black_Tesco
Fluorescence (FI)
	1. Raw Data (350-15/450-20)
	1	2	3	4	5	6	7	8	9	10	11	12	13	14	15	16	17	18	19	20	21	22	23	24
A	164	1626	170	1980	165	1989	118	4496	163	2005	158	1954	159	2058	115	4866	168	2019	164	1950	164	2205	167	2211
B	1778	337	2014	337	2189	374	3954	616	2108	359	2099	327	2217	379	4129	618	2100	359	1984	470	2007	379	2033	394
C	162	586	160	573	155	594	118	2167	157	611	160	605	156	583	119	1856	162	597	169	565	166	495	171	545
D	338	3510	342	3724	360	3457	517	8340	349	3716	350	3541	347	3535	520	8432	339	3671	340	3518	305	3323	344	3778
E	8879	1008	11082	1196	10563	1322	17206	5948	10746	1266	10869	1248	10731	1297	17902	5642	10565	1317	10842	1237	10787	1290	10888	1399
F	13042	2464	14294	2760	14346	2463	20811	10295	14831	2850	13860	3031	14543	2856	21610	10299	14315	2600	13983	2378	14115	2408	14111	3223
G	9288	2495	8573	2021	8604	1956	12999	9389	8697	1962	8823	1529	8129	2196	13367	9551	8177	2368	8789	2516	8892	2201	8782	2887
H	2302	281	2210	271	2131	296	3983	524	2187	308	2086	279	2105	264	3757	492	2011	262	2099	252	1905	261	2044	259
I	164	1630	166	1586	163	1768	114	4414	169	1572	166	1482	169	1793	122	4450	162	1535	168	1464	173	1500	171	1674
J	1927	315	2226	335	2116	356	4068	572	2168	402	2129	305	2198	358	4165	666	1884	330	1893	319	1911	309	1867	309
K	160	559	159	576	160	575	120	2301	164	624	162	615	159	576	121	2340	165	605	165	567	164	491	165	507
L	348	3661	315	3217	338	3562	506	8036	364	3865	338	3549	323	3480	523	8049	343	3661	325	3632	312	3124	337	3202
M	9727	771	10586	831	10883	870	16598	5624	10144	806	10748	990	10954	803	16725	5691	10458	998	10839	931	10691	898	10476	886
N	13492	2165	13808	2449	14022	2722	20337	9792	13647	2060	14305	2243	14491	2388	20508	9786	13901	1960	13725	2535	14054	2061	13965	1944
O	7076	1009	8559	1657	8203	1497	12271	9104	8566	1673	8963	1696	8258	1557	12679	9278	8211	1509	8309	1460	8326	1238	8054	1256
P	1736	224	2141	262	2005	246	3740	466	2228	257	2111	256	1979	242	3729	493	1964	243	1925	256	2023	247	1796	237

## Sheet: Protocol Information
Plate layout
	1:2	3:4	5:6	7:8	9:10	11:12	13:14	15:16	17:18	19:20	21:22	23:24
A:H	Black_Tesco	Black_Tesco	Black_Tesco	Blank	Black_Tesco	Black_Tesco	Black_Tesco	Blank	Black_Tesco	Black_Tesco	Black_Tesco	Black_Tesco
I:P	Black_Tesco	Black_Tesco	Black_Tesco	Blank	Black_Tesco	Black_Tesco	Black_Tesco	Blank	Black_Tesco	Black_Tesco	Black_Tesco	Black_Tesco
Peptide layout
No Pep	Pent
GRP22	Hex
GRP35	Hex2
GRP46	Hept
GRP51	24D
GRP52	24E
GRP63	24K
GRP80	17K
