# Supplementary material for: Differential sensing with arrays of de novo designed peptide assemblies
Source: Nat Commun. 2023 Jan 24;14:383. doi: 10.1038/s41467-023-36024-y (PMC9873944; doi:10.1038/s41467-023-36024-y)
Supplement: Supplementary file 7 — Source Data [file 41467_2023_36024_MOESM7_ESM.zip › Source_data/4_Tea_data/Black_Dragonfly_repeat_2.xlsx]

## Sheet: End point
User: USER
Path: C:\Program Files (x86)\BMG\CLARIOstar\User\Data\
Test ID: 6508
Test Name: JMF_DPH_384_G1000
Date: 24/04/2019
Time: 15:36:35
ID1: 190424_Black_Dragonfly
Fluorescence (FI)
	1. Raw Data (350-15/450-20)
	1	2	3	4	5	6	7	8	9	10	11	12	13	14	15	16	17	18	19	20	21	22	23	24
A	167	2228	164	2747	169	2838	128	4978	170	2785	171	2902	163	2919	128	5383	165	3017	161	2878	167	3065	173	3326
B	6221	469	7132	522	7320	556	12864	850	6973	538	7047	486	7466	524	12793	913	6958	546	6735	554	6178	580	7238	625
C	174	593	174	550	166	550	142	1425	174	611	176	586	171	610	139	1351	182	588	183	556	182	588	194	617
D	417	4234	397	4059	401	3964	503	8125	407	4260	408	3974	407	4277	497	8196	383	4247	381	3923	355	3825	395	3991
E	7214	1537	7591	1639	7559	1364	11368	5997	7768	1619	7519	1578	7452	1727	11892	6093	7501	2001	7590	1422	7318	1520	7424	1632
F	12968	1697	13816	1787	13988	1571	18833	8098	14169	1580	13420	1717	13719	1688	19416	7777	13906	1573	13652	1502	13607	1824	13965	1817
G	9777	4059	9439	4058	8959	3905	12911	14015	9311	3556	9682	3600	9439	3585	13145	14417	9235	3494	9351	3721	9463	3495	9093	3544
H	2208	310	2043	301	2025	307	2847	546	2066	298	1970	306	1888	307	2931	560	1913	287	1918	294	2003	308	1844	293
I	174	2601	169	2516	174	2684	193	4874	172	2968	176	2213	181	2714	138	5064	175	2394	169	2362	174	2459	173	2635
J	7026	496	6606	426	6377	506	11900	788	6945	476	6397	444	7023	652	12658	865	7569	467	5821	479	5843	567	7106	525
K	171	585	171	529	174	558	140	1582	172	585	175	546	173	572	146	1598	182	595	178	590	181	521	191	546
L	384	4028	374	3868	384	4095	486	8241	388	4307	371	4025	391	3994	497	8086	366	4197	380	4171	349	3430	356	3502
M	7310	1155	7579	1426	7518	1553	11513	6251	7604	1350	7806	1416	7798	1416	11772	6297	7326	1205	7510	1248	7463	1216	7360	1501
N	13032	1332	14066	1553	13796	1497	19434	7510	13490	1297	14154	1428	14755	1417	19972	7559	13741	1110	13580	1474	13753	1275	13987	1495
O	7750	2603	9288	4726	9047	3531	12783	13332	9471	3527	9868	3665	8683	3577	13009	13750	9146	3036	9099	3872	8677	2755	8014	2759
P	1883	280	2253	342	2063	296	3215	537	2143	333	2278	361	2180	346	3043	556	2073	308	1991	303	2014	306	1938	275

## Sheet: Protocol Information
Plate layout
	1:2	3:4	5:6	7:8	9:10	11:12	13:14	15:16	17:18	19:20	21:22	23:24
A:H	Black_Dragonfly	Black_Dragonfly	Black_Dragonfly	Blank	Black_Dragonfly	Black_Dragonfly	Black_Dragonfly	Blank	Black_Dragonfly	Black_Dragonfly	Black_Dragonfly	Black_Dragonfly
I:P	Black_Dragonfly	Black_Dragonfly	Black_Dragonfly	Blank	Black_Dragonfly	Black_Dragonfly	Black_Dragonfly	Blank	Black_Dragonfly	Black_Dragonfly	Black_Dragonfly	Black_Dragonfly
Peptide layout
No Pep	Pent
GRP22	Hex
GRP35	Hex2
GRP46	Hept
GRP51	24D
GRP52	24E
GRP63	24K
GRP80	17K
