# Supplementary material for: Differential sensing with arrays of de novo designed peptide assemblies
Source: Nat Commun. 2023 Jan 24;14:383. doi: 10.1038/s41467-023-36024-y (PMC9873944; doi:10.1038/s41467-023-36024-y)
Supplement: Supplementary file 7 — Source Data [file 41467_2023_36024_MOESM7_ESM.zip › Source_data/4_Tea_data/Grey_Joes_repeat_4.xlsx]

## Sheet: End point
User: USER
Path: C:\Program Files (x86)\BMG\CLARIOstar\User\Data\
Test ID: 6625
Test Name: JMF_DPH_384_G1000
Date: 10/05/2019
Time: 12:32:27
ID1: 190510_Grey_joes
Fluorescence (FI)
	1. Raw Data (350-15/450-20)
	1	2	3	4	5	6	7	8	9	10	11	12	13	14	15	16	17	18	19	20	21	22	23	24
A	154	3186	148	3682	150	3976	122	6488	148	3696	146	3678	148	3725	118	6480	147	3818	150	3691	159	3707	153	3968
B	12869	755	14178	956	14716	907	18806	1603	13940	889	13780	862	14626	877	18998	1451	13443	887	12703	895	13424	1008	13529	1139
C	152	854	154	1043	151	1186	132	2279	150	1035	150	1018	151	1052	137	2345	156	1015	167	1076	163	1053	170	1087
D	365	5785	393	6074	404	6284	468	10029	394	6132	394	6137	405	6169	478	9934	379	6097	379	5780	526	5790	374	6051
E	11300	1885	13728	3036	13617	3107	17517	7822	13142	3117	13431	3072	13278	3198	17381	7959	13441	2887	13430	3064	13478	2824	14003	3016
F	12565	6511	13327	6945	13076	6794	16555	12986	13172	6786	13062	6764	12855	5940	16828	12710	12364	6325	12391	6142	12395	6239	12647	6349
G	11613	7232	11873	6452	12243	7155	14863	14312	12154	7314	12078	6721	11790	7958	14999	14636	11496	6527	11684	7195	11715	7129	11805	7012
H	3083	407	2862	366	2659	387	3871	565	2684	378	2585	368	2343	389	3816	534	2625	342	2594	328	2520	323	2731	351
I	161	3107	155	3256	156	2773	123	5401	161	2684	153	2584	154	3015	124	5643	155	2536	155	2669	157	2628	155	3156
J	13277	744	12390	738	13125	763	18412	1382	12361	682	12153	634	12459	720	18155	1423	11506	655	11612	738	10529	753	12085	797
K	157	1032	154	1074	155	978	137	2434	153	995	154	893	155	967	136	1678	157	1069	162	1047	164	886	168	956
L	396	6143	376	5677	373	6007	462	9801	387	6144	374	6032	374	5818	464	9831	377	6470	380	6064	348	5407	355	5704
M	12890	2603	13423	2409	13734	2558	16954	7251	13027	2484	13400	2342	13535	2461	17048	7389	12979	1861	13494	2075	13109	2229	13632	2463
N	13119	6348	13235	6576	13494	6667	16049	12656	12527	6102	13050	6553	13124	6586	16031	12540	12342	5553	12226	5971	13043	6220	12661	5925
O	9898	4062	11281	5102	10861	5211	14273	13286	11545	5008	11350	5150	10711	4596	13816	13492	10810	4460	11283	4930	11051	4812	10484	4704
P	2125	282	2834	326	2553	302	3992	510	2552	301	2629	308	2445	301	3782	519	2395	291	2397	304	2432	303	2363	302

## Sheet: Protocol Information
Plate layout
	1:2	3:4	5:6	7:8	9:10	11:12	13:14	15:16	17:18	19:20	21:22	23:24
A:H	Grey_Joes	Grey_Joes	Grey_Joes	Blank	Grey_Joes	Grey_Joes	Grey_Joes	Blank	Grey_Joes	Grey_Joes	Grey_Joes	Grey_Joes
I:P	Grey_Joes	Grey_Joes	Grey_Joes	Blank	Grey_Joes	Grey_Joes	Grey_Joes	Blank	Grey_Joes	Grey_Joes	Grey_Joes	Grey_Joes
Peptide layout
No Pep	Pent
GRP22	Hex
GRP35	Hex2
GRP46	Hept
GRP51	24D
GRP52	24E
GRP63	24K
GRP80	17K
