# Supplementary material for: Differential sensing with arrays of de novo designed peptide assemblies
Source: Nat Commun. 2023 Jan 24;14:383. doi: 10.1038/s41467-023-36024-y (PMC9873944; doi:10.1038/s41467-023-36024-y)
Supplement: Supplementary file 7 — Source Data [file 41467_2023_36024_MOESM7_ESM.zip › Source_data/4_Tea_data/Green_Joes_repeat_4.xlsx]

## Sheet: End point
User: USER
Path: C:\Program Files (x86)\BMG\CLARIOstar\User\Data\
Test ID: 6621
Test Name: JMF_DPH_384_G1000
Date: 10/05/2019
Time: 12:20:15
ID1: 190510_Green_joes
Fluorescence (FI)
	1. Raw Data (350-15/450-20)
	1	2	3	4	5	6	7	8	9	10	11	12	13	14	15	16	17	18	19	20	21	22	23	24
A	146	4359	145	5195	142	5352	118	6524	145	5189	144	5433	142	5227	124	6459	150	5108	152	5052	156	5214	157	5414
B	14368	1419	17229	1687	17580	1735	19831	2017	17628	1799	17257	1752	17350	1796	19766	2059	15547	1772	16696	1819	15996	1886	16317	1933
C	147	1466	155	1817	155	1766	130	2306	152	1760	154	1722	156	1764	134	2469	177	1861	188	1811	188	1674	210	1815
D	406	7572	472	8626	480	8970	483	9900	493	8923	473	8614	477	8859	484	10159	467	8644	445	8068	476	8079	450	8215
E	15626	4586	17374	5861	17539	5960	17970	7089	17285	5911	17634	5789	17622	6082	18411	7123	17371	5426	17350	5535	17075	5310	17604	5443
F	14564	8715	16942	10999	16849	11112	17488	12401	16694	10685	16680	10750	16619	10951	17514	12225	16406	10106	15698	10025	15500	9767	16357	10064
G	13971	10273	13992	10387	13975	11007	14992	13364	14702	11203	14066	10884	14355	11204	15234	13283	14960	10584	14364	10571	13981	10593	14143	10615
H	4004	478	3900	513	3591	489	4824	569	3568	510	3532	508	3657	490	5035	567	3657	487	3537	500	3372	513	3485	503
I	153	4542	149	4623	154	4800	135	5384	152	4952	150	4557	148	5355	132	5556	150	4738	163	4179	152	4394	164	4409
J	12509	872	16455	1504	17166	1664	19609	1837	16689	1643	16602	1410	17226	1687	18551	2281	15869	1639	16263	1640	14981	1550	15702	1775
K	152	1780	145	1639	150	1887	129	2297	151	1896	155	1792	155	1687	131	2327	169	1762	178	1761	179	1621	189	1692
L	441	8614	429	8385	447	8966	494	10490	454	9073	442	8617	485	8653	461	10194	446	9189	440	8410	398	7740	423	8222
M	16312	4990	16924	5381	17519	5699	17917	6801	17921	5561	17177	5970	17631	5486	18744	6738	16609	5495	16943	5039	17548	5264	16277	5026
N	15784	9629	16890	10061	16637	10220	16705	11702	16242	10264	17112	11961	16380	10536	17051	12011	16391	10197	15838	9646	15653	9636	15561	10037
O	11678	9134	13706	10286	13380	10001	13968	12221	13975	10158	13742	10725	12988	9894	14310	12060	13009	9743	13133	9724	12975	9876	12651	9115
P	3252	430	3687	473	3727	480	4421	486	3606	483	3533	458	3354	441	4529	512	3352	432	3206	436	3148	426	3252	428

## Sheet: Protocol Information
Plate layout
	1:2	3:4	5:6	7:8	9:10	11:12	13:14	15:16	17:18	19:20	21:22	23:24
A:H	Green_Joes	Green_Joes	Green_Joes	Blank	Green_Joes	Green_Joes	Green_Joes	Blank	Green_Joes	Green_Joes	Green_Joes	Green_Joes
I:P	Green_Joes	Green_Joes	Green_Joes	Blank	Green_Joes	Green_Joes	Green_Joes	Blank	Green_Joes	Green_Joes	Green_Joes	Green_Joes
Peptide layout
No Pep	Pent
GRP22	Hex
GRP35	Hex2
GRP46	Hept
GRP51	24D
GRP52	24E
GRP63	24K
GRP80	17K
