# Supplementary material for: Differential sensing with arrays of de novo designed peptide assemblies
Source: Nat Commun. 2023 Jan 24;14:383. doi: 10.1038/s41467-023-36024-y (PMC9873944; doi:10.1038/s41467-023-36024-y)
Supplement: Supplementary file 7 — Source Data [file 41467_2023_36024_MOESM7_ESM.zip › Source_data/4_Tea_data/Green_Dragonfly_repeat_3.xlsx]

## Sheet: End point
User: USER
Path: C:\Program Files (x86)\BMG\CLARIOstar\User\Data\
Test ID: 6531
Test Name: JMF_DPH_384_G1000
Date: 29/04/2019
Time: 11:14:59
ID1: 190429_Green_Dragonfly
Fluorescence (FI)
	1. Raw Data (350-15/450-20)
	1	2	3	4	5	6	7	8	9	10	11	12	13	14	15	16	17	18	19	20	21	22	23	24
A	165	3390	176	3884	185	3881	142	5125	188	3913	189	3598	189	3855	151	5335	204	3977	201	3975	200	3958	199	4304
B	2386	267	2644	291	2752	277	4111	322	2927	299	2724	294	2984	292	3942	348	2843	300	2901	292	1929	310	2820	308
C	203	817	194	991	192	989	164	1974	187	1023	189	942	192	973	141	1896	201	994	208	702	206	1038	214	995
D	481	4082	582	4878	577	4813	592	7616	599	5263	578	5087	571	5384	639	7652	567	4901	540	4753	517	4733	545	4863
E	11773	3015	14503	4091	13964	3876	16078	7031	14852	4067	14476	4024	14792	4010	16422	7322	15153	4108	14541	3991	14982	3899	14818	3957
F	13175	5626	16509	7433	16610	7419	18560	11895	17205	7433	16951	7532	17211	7611	18768	11624	17218	7095	16763	6927	16915	6768	16881	7016
G	11059	7854	11304	7667	11674	8192	13350	13082	12667	8128	12387	8800	12109	8032	13591	13008	12238	7906	12851	8071	11529	8220	11854	7942
H	2590	414	2628	419	2670	432	3177	466	2718	459	2762	437	2627	438	3160	463	2551	406	2504	411	2316	374	2524	384
I	222	3531	204	3281	197	3378	143	4537	189	3679	189	3417	189	3728	135	4566	192	2666	181	3281	184	3561	184	3609
J	2691	304	2659	284	2931	296	3950	359	3042	287	2809	290	3150	297	4466	361	2771	301	2732	279	2723	291	2614	291
K	219	942	205	884	198	888	146	1979	190	1056	193	1015	191	1021	140	2030	196	1024	194	1033	192	940	557	869
L	580	4781	559	4811	549	4834	597	7718	583	5397	552	5035	571	5105	577	7654	566	5146	526	5043	492	4462	507	4623
M	13740	3733	14236	3769	14499	4058	15355	6857	14837	4033	15517	4000	15287	4033	15981	6990	14610	3879	15001	3871	15261	4031	14302	3804
N	15486	7115	16811	6720	16592	7280	18445	11380	16647	7273	17312	7324	17561	7475	18400	11821	16753	6523	17724	7109	16644	7164	16708	6612
O	10649	5766	11498	7376	11336	7063	12974	12907	12124	7320	12004	7410	12003	6769	13621	12619	11959	7450	11918	7151	11829	7484	11158	6980
P	2289	371	2626	413	2572	408	3142	417	2501	390	2541	407	2463	390	3101	419	2398	372	2414	373	2391	370	2310	369

## Sheet: Protocol Information
Plate layout
	1:2	3:4	5:6	7:8	9:10	11:12	13:14	15:16	17:18	19:20	21:22	23:24
A:H	Green_Dragonfly	Green_Dragonfly	Green_Dragonfly	Blank	Green_Dragonfly	Green_Dragonfly	Green_Dragonfly	Blank	Green_Dragonfly	Green_Dragonfly	Green_Dragonfly	Green_Dragonfly
I:P	Green_Dragonfly	Green_Dragonfly	Green_Dragonfly	Blank	Green_Dragonfly	Green_Dragonfly	Green_Dragonfly	Blank	Green_Dragonfly	Green_Dragonfly	Green_Dragonfly	Green_Dragonfly
Peptide layout
No Pep	Pent
GRP22	Hex
GRP35	Hex2
GRP46	Hept
GRP51	24D
GRP52	24E
GRP63	24K
GRP80	17K
