# Supplementary material for: Differential sensing with arrays of de novo designed peptide assemblies
Source: Nat Commun. 2023 Jan 24;14:383. doi: 10.1038/s41467-023-36024-y (PMC9873944; doi:10.1038/s41467-023-36024-y)
Supplement: Supplementary file 7 — Source Data [file 41467_2023_36024_MOESM7_ESM.zip › Source_data/4_Tea_data/Grey_Tesco_repeat_6.xlsx]

## Sheet: End point
User: USER
Path: C:\Program Files (x86)\BMG\CLARIOstar\User\Data\
Test ID: 6728
Test Name: JMF_DPH_384_G1000
Date: 17/05/2019
Time: 12:58:39
ID1: 190517_Grey_Tesco
Fluorescence (FI)
	1. Raw Data (350-15/450-20)
	1	2	3	4	5	6	7	8	9	10	11	12	13	14	15	16	17	18	19	20	21	22	23	24
A	154	2381	154	2542	150	2723	110	4084	155	2670	154	2667	153	2714	107	4218	145	2787	153	2619	152	2656	157	2806
B	6472	573	8296	722	8517	726	11637	1160	8110	722	7923	696	8436	772	10941	1217	7627	652	7810	626	8278	802	8665	813
C	160	383	156	489	166	486	145	996	163	503	163	491	167	519	144	1011	171	524	176	467	170	476	174	525
D	250	1479	288	1585	285	1842	290	2964	307	1769	296	1752	282	1746	290	3091	283	1781	275	1717	277	1593	304	1368
E	5206	1117	6250	1621	6210	1521	8330	4460	6266	1603	6187	12035	6265	1639	8671	4534	6205	1557	6264	1509	5884	1372	6050	1534
F	6245	2429	7656	3487	7591	3509	9327	6914	7661	3282	7508	3326	7690	3216	9346	7099	7503	3190	7721	2983	7324	3079	7671	3191
G	6316	3834	6223	3591	6126	3818	8072	8563	6389	3696	6234	3631	6095	3676	8112	8139	5795	3408	6313	3479	6024	3415	6171	3727
H	1532	188	1450	196	1397	199	1855	254	1366	195	1479	196	1393	198	1803	234	1462	181	1311	182	1317	198	1370	187
I	172	2416	162	2280	165	2286	105	3678	166	2358	169	2179	171	2344	110	3965	165	2044	170	2045	169	2223	169	2224
J	7884	640	7487	571	7771	641	10864	1081	7648	598	7925	609	7509	613	11210	1061	6724	583	8192	704	6794	619	7303	672
K	173	462	167	455	170	489	145	966	175	508	170	453	175	480	148	1018	176	489	176	471	179	413	180	409
L	296	1391	283	1399	282	1462	291	3011	294	1578	281	1551	283	1509	289	2822	280	1483	278	1545	275	1300	278	1340
M	6059	1487	5992	1527	6134	1563	8117	4353	5930	1465	6439	875	6292	1614	8457	4272	6052	1373	6188	1469	6310	1517	6373	1523
N	7650	3274	7616	3573	7623	3276	9159	6905	7347	3263	7652	3469	7728	3550	9337	7048	7170	3212	7349	3028	7431	3138	7412	3352
O	5427	2858	6101	3544	5760	3122	7624	7823	6078	3399	6141	3563	5794	3184	7627	8457	5797	3212	5766	3193	5871	3132	5637	3663
P	1364	205	1563	205	1464	201	2014	240	1494	208	1473	209	1415	208	1959	241	1343	200	1419	203	1232	204	1309	203

## Sheet: Protocol Information
Plate layout
	1:2	3:4	5:6	7:8	9:10	11:12	13:14	15:16	17:18	19:20	21:22	23:24
A:H	Grey_Tesco	Grey_Tesco	Grey_Tesco	Blank	Grey_Tesco	Grey_Tesco	Grey_Tesco	Blank	Grey_Tesco	Grey_Tesco	Grey_Tesco	Grey_Tesco
I:P	Grey_Tesco	Grey_Tesco	Grey_Tesco	Blank	Grey_Tesco	Grey_Tesco	Grey_Tesco	Blank	Grey_Tesco	Grey_Tesco	Grey_Tesco	Grey_Tesco
Peptide layout
No Pep	Pent
GRP22	Hex
GRP35	Hex2
GRP46	Hept
GRP51	24D
GRP52	24E
GRP63	24K
GRP80	17K
