# Supplementary material for: Differential sensing with arrays of de novo designed peptide assemblies
Source: Nat Commun. 2023 Jan 24;14:383. doi: 10.1038/s41467-023-36024-y (PMC9873944; doi:10.1038/s41467-023-36024-y)
Supplement: Supplementary file 7 — Source Data [file 41467_2023_36024_MOESM7_ESM.zip › Source_data/4_Tea_data/Black_Twinings_repeat_6.xlsx]

## Sheet: End point
User: USER
Path: C:\Program Files (x86)\BMG\CLARIOstar\User\Data\
Test ID: 6722
Test Name: JMF_DPH_384_G1000
Date: 17/05/2019
Time: 12:38:38
ID1: 190517_Black_Twinings
Fluorescence (FI)
	1. Raw Data (350-15/450-20)
	1	2	3	4	5	6	7	8	9	10	11	12	13	14	15	16	17	18	19	20	21	22	23	24
A	168	1783	168	2130	164	2327	111	4209	162	2340	158	2247	170	2288	116	4435	172	2308	183	2207	178	2218	187	2491
B	5621	395	6939	582	7233	573	11631	1044	7261	568	6882	532	7656	581	11771	1124	7036	559	6782	629	6867	669	7631	740
C	174	398	176	517	177	536	156	1329	169	561	175	504	179	512	158	1530	189	551	188	542	190	539	198	3937
D	232	1242	270	1581	268	1517	295	3655	267	1631	265	1495	273	1679	298	3614	266	1677	273	1587	265	1583	275	1642
E	4367	648	5604	1014	5250	1059	7719	4452	5434	1148	5349	952	5340	938	7916	4316	5424	1059	5321	948	5187	965	5599	1008
F	5314	1500	6276	2416	6202	2306	8553	6702	6240	2355	6096	2285	6088	2266	8730	6856	5987	2385	6031	2082	5914	2325	6403	2396
G	5605	2372	5170	2538	5090	2522	7709	7948	5390	2569	5223	2688	5758	2227	7521	8070	5310	2625	5203	2569	5179	2845	5847	2956
H	1187	210	1283	192	1219	197	1863	285	1351	213	1174	210	1144	199	1780	273	1092	204	1172	216	1105	215	1221	223
I	167	1860	165	1809	169	2021	105	4023	165	1885	171	1775	169	2216	116	4024	175	1853	183	1744	179	1828	183	1932
J	6791	435	6645	448	6893	483	11414	944	7578	464	5681	469	6562	449	11644	1008	6646	495	6145	449	6423	476	6582	629
K	174	496	168	480	169	600	139	1402	176	556	174	531	174	505	139	1353	182	564	182	560	175	478	182	502
L	262	1593	248	1466	255	1562	265	3382	275	1723	250	1557	251	1538	269	3452	248	1548	249	1768	249	1437	254	681
M	5689	893	5195	950	5489	1100	7913	4274	5366	986	5463	1147	5692	1188	7993	4390	5508	986	5352	1032	5512	956	5716	980
N	6293	1896	6423	2332	6528	2425	8665	6905	6232	2542	6577	2351	6369	2481	8687	7040	6158	2174	6201	2163	6254	2154	6352	2372
O	4668	2287	5294	2608	5249	2510	7747	8412	5491	2549	5067	2787	5128	2517	7954	8241	4698	1810	4948	2464	5027	2464	5006	2375
P	1214	196	1350	208	1303	208	2223	255	1324	211	1282	206	1321	201	1946	256	1243	204	1253	203	1122	197	1139	200

## Sheet: Protocol Information
Plate layout
	1:2	3:4	5:6	7:8	9:10	11:12	13:14	15:16	17:18	19:20	21:22	23:24
A:H	Black_Twinings	Black_Twinings	Black_Twinings	Blank	Black_Twinings	Black_Twinings	Black_Twinings	Blank	Black_Twinings	Black_Twinings	Black_Twinings	Black_Twinings
I:P	Black_Twinings	Black_Twinings	Black_Twinings	Blank	Black_Twinings	Black_Twinings	Black_Twinings	Blank	Black_Twinings	Black_Twinings	Black_Twinings	Black_Twinings
Peptide layout
No Pep	Pent
GRP22	Hex
GRP35	Hex2
GRP46	Hept
GRP51	24D
GRP52	24E
GRP63	24K
GRP80	17K
