# Supplementary material for: Differential sensing with arrays of de novo designed peptide assemblies
Source: Nat Commun. 2023 Jan 24;14:383. doi: 10.1038/s41467-023-36024-y (PMC9873944; doi:10.1038/s41467-023-36024-y)
Supplement: Supplementary file 7 — Source Data [file 41467_2023_36024_MOESM7_ESM.zip › Source_data/4_Tea_data/Black_Tetley_repeat_4.xlsx]

## Sheet: End point
User: USER
Path: C:\Program Files (x86)\BMG\CLARIOstar\User\Data\
Test ID: 6618
Test Name: JMF_DPH_384_G1000
Date: 10/05/2019
Time: 12:11:03
ID1: 190510_Black_Tetley
Fluorescence (FI)
	1. Raw Data (350-15/450-20)
	1	2	3	4	5	6	7	8	9	10	11	12	13	14	15	16	17	18	19	20	21	22	23	24
A	195	2098	192	2803	190	3025	165	6634	191	2945	248	2938	193	3019	130	6874	195	2974	188	2740	191	2943	196	3089
B	8206	505	11457	726	11512	742	19509	1908	11463	727	10995	699	11425	720	19613	2095	10826	734	9747	717	10012	787	9206	833
C	190	533	192	711	186	631	139	2436	188	713	189	781	188	644	142	2176	194	753	196	688	196	670	203	722
D	336	3821	392	5018	393	5216	513	10355	371	5019	385	5021	386	5125	483	10687	372	5063	357	4551	352	4367	598	4787
E	8807	819	12012	1604	11690	1551	18396	7086	11164	1559	11644	1430	11220	1474	18439	7239	10850	1674	11368	1507	11166	1385	11569	1712
F	8639	2518	11314	4594	11714	4256	17844	12643	11042	3957	11153	3746	11270	4044	17696	12573	10868	3709	10569	3300	10462	3154	11103	3630
G	10257	4635	10335	3668	9934	3657	15438	13326	9935	4098	9427	5035	9837	4961	16186	13601	9629	4630	9552	4305	9948	4843	9519	3374
H	2539	333	2601	313	2330	353	5329	569	2738	344	2406	351	2299	301	4999	558	2295	298	2155	323	2250	296	2529	316
I	198	2395	193	2073	189	2356	129	6511	193	2395	196	2127	190	2598	130	6173	191	1884	197	2106	194	1983	196	2329
J	10227	566	9035	537	10196	585	19974	1652	8950	723	9000	412	10154	562	19297	1978	8253	534	8440	567	7904	563	8626	555
K	189	647	190	625	187	692	138	2454	187	725	190	649	185	637	137	2400	190	713	191	681	192	643	191	622
L	354	4326	353	4358	351	4567	468	10543	393	4849	363	4530	338	4573	455	10511	352	4755	354	4662	320	3843	347	4472
M	10811	702	10816	760	11153	835	17737	6800	10467	742	11207	744	11681	867	17598	6753	10963	557	11438	482	10501	450	10642	622
N	10085	2052	10787	2644	10959	2860	17229	11785	10175	2401	11277	2770	10537	2703	16706	12458	10197	1760	10270	2111	11013	2302	9932	2269
O	7395	1167	9048	2224	8716	1590	14213	12580	8835	1905	9287	1723	8677	1605	14465	12700	8352	1466	8553	1460	8639	1461	7911	1247
P	1911	219	2388	263	2231	247	4773	503	2316	253	2240	258	2063	241	4792	521	1978	234	2092	248	2077	242	1919	233

## Sheet: Protocol Information
Plate layout
	1:2	3:4	5:6	7:8	9:10	11:12	13:14	15:16	17:18	19:20	21:22	23:24
A:H	Black_Tetley	Black_Tetley	Black_Tetley	Blank	Black_Tetley	Black_Tetley	Black_Tetley	Blank	Black_Tetley	Black_Tetley	Black_Tetley	Black_Tetley
I:P	Black_Tetley	Black_Tetley	Black_Tetley	Blank	Black_Tetley	Black_Tetley	Black_Tetley	Blank	Black_Tetley	Black_Tetley	Black_Tetley	Black_Tetley
Peptide layout
No Pep	Pent
GRP22	Hex
GRP35	Hex2
GRP46	Hept
GRP51	24D
GRP52	24E
GRP63	24K
GRP80	17K
