# Supplementary material for: Differential sensing with arrays of de novo designed peptide assemblies
Source: Nat Commun. 2023 Jan 24;14:383. doi: 10.1038/s41467-023-36024-y (PMC9873944; doi:10.1038/s41467-023-36024-y)
Supplement: Supplementary file 7 — Source Data [file 41467_2023_36024_MOESM7_ESM.zip › Source_data/4_Tea_data/Green_Qi_repeat_1.xlsx]

## Sheet: End point
User: USER
Path: C:\Program Files (x86)\BMG\CLARIOstar\User\Data\
Test ID: 6470
Test Name: JMF_DPH_384_G1000
Date: 17/04/2019
Time: 16:55:12
ID1: 190417_Green_Qi
Fluorescence (FI)
	1. Raw Data (350-15/450-20)
	1	2	3	4	5	6	7	8	9	10	11	12	13	14	15	16	17	18	19	20	21	22	23	24
A	153	3141	155	3253	154	3574	117	4444	158	3561	159	3546	162	3698	124	4458	163	3647	173	3765	167	3897	168	4136
B	8373	631	10661	834	11229	749	14490	1164	11471	896	10855	802	11616	923	14637	1193	10351	897	10834	810	11155	985	11268	967
C	174	969	169	1100	171	1102	139	1767	177	1231	182	1255	182	1271	147	1842	192	1242	201	1074	196	1099	210	1140
D	478	4383	582	4810	626	4875	636	6620	631	5115	639	5690	699	5773	699	7011	634	5513	614	4959	557	4910	593	4846
E	11514	2353	14162	3413	13889	4077	14860	5438	15058	4245	14608	4599	14810	4612	15720	5610	14043	4255	14064	4630	14873	3478	15236	3820
F	11869	2659	14391	3858	15059	3952	15846	6241	15219	4727	15777	4513	15963	5277	16966	6771	15164	4959	16331	4522	15914	3859	15321	4712
G	10603	7101	10157	5893	10534	7177	11379	11308	11188	8800	11211	8284	10453	7899	11837	11650	11649	7910	11977	6852	10842	6444	11375	8026
H	2109	303	2057	294	2171	334	2517	387	2627	387	2689	396	2551	389	2657	386	2463	355	2593	367	2259	338	2154	302
I	156	3322	151	3301	156	3695	109	3824	164	3765	168	3107	168	3404	116	4010	166	3660	172	3285	173	3653	169	3635
J	10424	721	10729	746	11330	854	14438	928	13281	895	14175	857	13058	1076	15242	1027	13312	964	12063	987	12320	890	11129	853
K	176	1043	175	1049	168	918	138	1805	190	1703	191	1526	199	1541	146	1901	208	1594	219	1530	188	1057	196	1123
L	571	4742	549	4426	578	4890	644	6809	690	6013	660	5483	675	5671	668	6934	654	5987	619	5866	553	4592	534	4520
M	14021	3354	14253	3342	14460	3562	14943	5432	14770	3836	15315	4235	15592	4351	15139	5724	14811	4107	14937	3621	15058	3517	14806	3608
N	14474	3918	14842	3730	14892	3854	15940	6275	15214	3875	15743	3937	15510	4057	16373	6369	14958	3712	15534	3984	15805	4130	14910	4443
O	9397	7019	10424	7681	10034	7432	11984	11207	11134	7878	11265	8012	11106	7575	12273	11651	10886	7483	11189	8165	11287	7980	10775	8247
P	2029	267	2279	285	2241	280	2621	323	2302	309	2295	314	2309	306	2682	341	2208	291	2289	302	2201	299	2149	282

## Sheet: Protocol Information
Plate layout
	1:2	3:4	5:6	7:8	9:10	11:12	13:14	15:16	17:18	19:20	21:22	23:24
A:H	Green_Qi	Green_Qi	Green_Qi	Blank	Green_Qi	Green_Qi	Green_Qi	Blank	Green_Qi	Green_Qi	Green_Qi	Green_Qi
I:P	Green_Qi	Green_Qi	Green_Qi	Blank	Green_Qi	Green_Qi	Green_Qi	Blank	Green_Qi	Green_Qi	Green_Qi	Green_Qi
Peptide layout
No Pep	Pent
GRP22	Hex
GRP35	Hex2
GRP46	Hept
GRP51	24D
GRP52	24E
GRP63	24K
GRP80	17K
