# Supplementary material for: Differential sensing with arrays of de novo designed peptide assemblies
Source: Nat Commun. 2023 Jan 24;14:383. doi: 10.1038/s41467-023-36024-y (PMC9873944; doi:10.1038/s41467-023-36024-y)
Supplement: Supplementary file 7 — Source Data [file 41467_2023_36024_MOESM7_ESM.zip › Source_data/4_Tea_data/Black_Pgtips_repeat_1.xlsx]

## Sheet: End point
User: USER
Path: C:\Program Files (x86)\BMG\CLARIOstar\User\Data\
Test ID: 6448
Test Name: JMF_DPH_384_G1000
Date: 17/04/2019
Time: 12:19:01
ID1: 20190417_Black_PGTips
Fluorescence (FI)
	1. Raw Data (350-15/450-20)
	1	2	3	4	5	6	7	8	9	10	11	12	13	14	15	16	17	18	19	20	21	22	23	24
A	150	1798	157	2168	149	2473	107	3860	150	2424	152	2393	148	2435	111	3888	157	2463	162	2408	160	2523	160	2850
B	9102	586	11335	733	11220	759	15259	1227	11642	758	11437	754	11685	768	15728	1274	11062	781	11702	844	11464	891	11678	942
C	157	653	156	784	174	759	141	1834	160	765	157	774	164	799	149	1926	168	826	164	779	169	781	172	806
D	320	3448	381	4238	376	4391	446	6958	408	4547	372	3795	376	4430	446	7179	361	4542	346	4194	408	4276	378	4477
E	8325	1108	10850	1896	10418	1976	14042	4717	10195	1824	10873	1928	10880	2038	14293	4772	10803	1858	10939	1869	11203	1860	11325	1700
F	9784	1354	12106	2243	11741	2249	15809	6328	12052	2200	12194	2200	12442	2090	15976	6287	12105	2185	12154	2015	12140	2052	12365	2256
G	8275	3756	8310	3665	8040	3783	10829	9729	8561	3792	8642	4089	8666	3847	10662	9858	8486	3741	8905	4129	8664	3744	8694	4092
H	1715	220	1547	217	1467	210	2169	307	1578	226	1580	217	1580	224	2064	297	1504	222	1545	293	1511	212	1616	215
I	151	2228	146	2011	153	2351	101	3456	149	2217	150	2370	153	2156	106	3589	158	2193	153	2363	155	2181	155	2227
J	11394	684	10491	638	11195	774	15500	1151	10805	703	10838	752	11107	707	16160	1292	10538	733	10716	778	10480	806	11285	598
K	284	693	157	644	162	736	139	1922	162	798	162	684	164	744	143	1974	169	769	171	697	162	642	169	729
L	362	4209	339	3874	351	3845	423	6994	361	4543	338	3894	356	3941	432	6911	352	4450	358	4095	329	3851	348	4180
M	10474	1347	10815	1655	10761	1859	14194	4560	10611	1615	11342	1667	11226	1795	13979	4658	10883	1478	10696	1662	11365	1629	11092	1548
N	11907	1688	12038	2209	12770	1793	15670	6218	12179	1942	12579	1972	12425	3001	15970	6434	12055	1823	11908	1825	12223	1997	12596	1999
O	7297	2920	8565	3965	8175	4060	10518	9645	8495	4265	8655	4311	8509	3712	10613	10107	8351	3680	8846	3864	8731	3901	8091	3717
P	1359	194	1678	227	1486	218	2116	293	1634	226	1671	228	1598	219	2217	295	1507	211	1547	212	1574	224	1507	201

## Sheet: Protocol Information
Plate layout
	1:2	3:4	5:6	7:8	9:10	11:12	13:14	15:16	17:18	19:20	21:22	23:24
A:H	Black_Pgtips	Black_Pgtips	Black_Pgtips	Blank	Black_Pgtips	Black_Pgtips	Black_Pgtips	Blank	Black_Pgtips	Black_Pgtips	Black_Pgtips	Black_Pgtips
I:P	Black_Pgtips	Black_Pgtips	Black_Pgtips	Blank	Black_Pgtips	Black_Pgtips	Black_Pgtips	Blank	Black_Pgtips	Black_Pgtips	Black_Pgtips	Black_Pgtips
Peptide layout
No Pep	Pent
GRP22	Hex
GRP35	Hex2
GRP46	Hept
GRP51	24D
GRP52	24E
GRP63	24K
GRP80	17K
