# Supplementary material for: Differential sensing with arrays of de novo designed peptide assemblies
Source: Nat Commun. 2023 Jan 24;14:383. doi: 10.1038/s41467-023-36024-y (PMC9873944; doi:10.1038/s41467-023-36024-y)
Supplement: Supplementary file 7 — Source Data [file 41467_2023_36024_MOESM7_ESM.zip › Source_data/4_Tea_data/Green_Handb_repeat_6.xlsx]

## Sheet: End point
User: USER
Path: C:\Program Files (x86)\BMG\CLARIOstar\User\Data\
Test ID: 6739
Test Name: JMF_DPH_384_G1000
Date: 17/05/2019
Time: 14:48:40
ID1: 190517_Green_HandB
Fluorescence (FI)
	1. Raw Data (350-15/450-20)
	1	2	3	4	5	6	7	8	9	10	11	12	13	14	15	16	17	18	19	20	21	22	23	24
A	164	3074	475	3031	158	3198	118	3879	154	3044	154	3051	163	3211	120	4089	163	3165	162	2852	162	3068	169	3197
B	8343	768	7733	712	8051	762	10553	989	7681	745	7512	729	7701	741	11012	911	7985	829	7245	736	7907	844	8059	890
C	170	660	175	676	174	700	146	1234	171	744	175	686	181	731	144	1197	180	707	185	701	185	698	195	718
D	304	1608	352	1899	332	1771	279	2908	340	1876	340	1681	341	1710	285	2673	326	1824	315	1606	317	1733	325	1767
E	5785	1462	7168	2102	7112	2156	7766	4169	6963	2070	6892	2040	7067	2075	7858	4097	6901	1943	6924	1922	6858	1888	6881	1963
F	6299	2656	7674	3917	7517	3928	8082	6350	7417	3798	7327	3759	7406	3813	8022	6409	7203	3701	7087	3551	7053	3517	7311	3808
G	6276	4396	6326	4278	6478	4390	7426	7503	6407	4472	6418	4276	6496	4355	7260	7569	6400	4389	6323	4613	6345	4268	6134	4600
H	1402	206	1406	225	1403	216	1872	265	1349	218	1334	212	1287	222	1824	261	1333	203	1217	201	1249	194	1215	204
I	166	2827	163	2851	161	2880	111	3605	161	2940	163	2729	161	2989	111	3620	163	2718	164	2672	166	2594	165	2573
J	7170	622	7054	635	7225	605	10728	783	6830	635	7567	598	6790	714	10727	841	6816	641	6262	687	6752	667	6932	696
K	171	722	176	703	177	741	140	1212	184	802	169	734	173	712	131	1242	183	770	183	726	182	635	184	692
L	307	1826	318	1686	317	1791	270	2689	325	1804	308	1814	311	1880	267	2693	303	1836	304	1826	296	1627	297	1691
M	7149	2041	7112	1999	6854	1944	7762	3964	6943	1978	6990	1982	7247	1973	7805	4095	6756	1784	6939	1881	6941	1929	6898	1918
N	7625	4061	7546	3732	7523	3882	8085	6269	7267	3839	7394	3769	7494	3958	8108	6209	7063	3553	7042	3519	7433	3718	7278	3638
O	5691	4349	6360	4831	6366	4502	7307	7797	6456	4632	6373	4823	6269	4331	7447	7770	6155	4484	6211	4456	6137	4505	5777	4344
P	1337	198	1559	222	1469	215	1862	251	1545	216	1492	226	1432	218	1919	251	1358	213	1372	211	1381	207	1390	215

## Sheet: Protocol Information
Plate layout
	1:2	3:4	5:6	7:8	9:10	11:12	13:14	15:16	17:18	19:20	21:22	23:24
A:H	Green_Handb	Green_Handb	Green_Handb	Blank	Green_Handb	Green_Handb	Green_Handb	Blank	Green_Handb	Green_Handb	Green_Handb	Green_Handb
I:P	Green_Handb	Green_Handb	Green_Handb	Blank	Green_Handb	Green_Handb	Green_Handb	Blank	Green_Handb	Green_Handb	Green_Handb	Green_Handb
Peptide layout
No Pep	Pent
GRP22	Hex
GRP35	Hex2
GRP46	Hept
GRP51	24D
GRP52	24E
GRP63	24K
GRP80	17K
