# Supplementary material for: Differential sensing with arrays of de novo designed peptide assemblies
Source: Nat Commun. 2023 Jan 24;14:383. doi: 10.1038/s41467-023-36024-y (PMC9873944; doi:10.1038/s41467-023-36024-y)
Supplement: Supplementary file 7 — Source Data [file 41467_2023_36024_MOESM7_ESM.zip › Source_data/4_Tea_data/Black_Clipper_repeat_4.xlsx]

## Sheet: End point
User: USER
Path: C:\Program Files (x86)\BMG\CLARIOstar\User\Data\
Test ID: 6644
Test Name: JMF_DPH_384_G1000
Date: 10/05/2019
Time: 16:51:04
ID1: 190510_Black_Clipper
Fluorescence (FI)
	1. Raw Data (350-15/450-20)
	1	2	3	4	5	6	7	8	9	10	11	12	13	14	15	16	17	18	19	20	21	22	23	24
A	176	3409	297	3942	177	3985	125	5836	174	3961	166	4001	175	4111	121	6350	180	3885	174	3960	177	4197	179	4370
B	11356	843	12450	943	12720	1088	17267	1563	12528	890	12671	901	12764	888	18394	1720	12222	881	11765	908	11846	1061	12685	1067
C	167	523	171	667	172	657	135	1722	181	701	170	646	172	595	132	1317	177	663	187	631	179	626	185	701
D	432	4243	521	5103	524	5098	576	8411	506	5286	565	5828	500	5279	551	8747	486	5577	479	4847	469	4746	453	4687
E	11849	1866	14474	2808	14184	2658	17975	7624	14611	2631	14486	2780	14597	2915	18949	7814	13998	2790	14578	2641	14075	2484	15091	2594
F	11374	4290	13856	6507	13806	6509	16818	13246	13638	6238	13900	6598	13701	6112	17401	13630	13433	5947	13491	5480	13493	5618	13341	5579
G	11908	5488	11687	5579	11863	6477	15309	13394	11603	6540	12196	6721	12346	5155	14671	12628	11817	5463	11797	5543	12575	6173	12202	5474
H	2894	344	2815	315	2706	326	3640	518	2804	347	2862	329	2358	317	3801	529	2655	307	2645	291	2919	278	2720	288
I	185	3797	174	3366	175	3812	123	5538	180	3298	182	3175	180	3672	125	5951	184	3244	173	3333	177	3160	180	3597
J	12736	777	12012	717	13413	787	18099	1738	12297	739	11353	745	13394	776	18098	1710	11977	737	11415	817	11519	882	11951	873
K	174	663	167	626	167	676	128	1830	170	730	170	675	174	691	132	1841	173	615	177	703	180	665	180	676
L	467	5250	467	4824	496	5214	547	8812	510	5628	471	5444	482	5269	543	8735	465	5469	486	5094	481	4652	431	5172
M	14019	2376	14526	2308	14869	2446	18262	7494	14103	2288	14947	2442	15223	2323	18215	7815	14315	2058	15000	2166	14982	2276	14523	2283
N	13611	6126	13731	6259	14039	6553	16545	12834	13816	6270	12635	6518	14009	6190	17126	13141	13316	5385	13726	5817	13248	5893	13595	6005
O	10673	3413	12074	4908	11524	4009	14622	12916	11917	5046	12328	4473	12049	4245	13674	13146	11025	4013	11194	4546	11579	3953	10940	3698
P	2214	270	2864	305	2648	297	3513	457	2784	302	2774	297	2503	275	3578	431	2640	266	2586	273	2602	281	2665	281

## Sheet: Protocol Information
Plate layout
	1:2	3:4	5:6	7:8	9:10	11:12	13:14	15:16	17:18	19:20	21:22	23:24
A:H	Black_Clipper	Black_Clipper	Black_Clipper	Blank	Black_Clipper	Black_Clipper	Black_Clipper	Blank	Black_Clipper	Black_Clipper	Black_Clipper	Black_Clipper
I:P	Black_Clipper	Black_Clipper	Black_Clipper	Blank	Black_Clipper	Black_Clipper	Black_Clipper	Blank	Black_Clipper	Black_Clipper	Black_Clipper	Black_Clipper
Peptide layout
No Pep	Pent
GRP22	Hex
GRP35	Hex2
GRP46	Hept
GRP51	24D
GRP52	24E
GRP63	24K
GRP80	17K
