# Supplementary material for: Differential sensing with arrays of de novo designed peptide assemblies
Source: Nat Commun. 2023 Jan 24;14:383. doi: 10.1038/s41467-023-36024-y (PMC9873944; doi:10.1038/s41467-023-36024-y)
Supplement: Supplementary file 7 — Source Data [file 41467_2023_36024_MOESM7_ESM.zip › Source_data/4_Tea_data/Black_Yorkshire_repeat_4.xlsx]

## Sheet: End point
User: USER
Path: C:\Program Files (x86)\BMG\CLARIOstar\User\Data\
Test ID: 6634
Test Name: JMF_DPH_384_G1000
Date: 10/05/2019
Time: 16:19:34
ID1: 190510_Black_Yorkshire
Fluorescence (FI)
	1. Raw Data (350-15/450-20)
	1	2	3	4	5	6	7	8	9	10	11	12	13	14	15	16	17	18	19	20	21	22	23	24
A	170	2316	169	3128	172	3230	111	6707	172	3065	169	2943	169	3138	125	6413	176	3113	178	2999	173	3402	175	3659
B	10198	583	12716	742	12088	747	18951	1398	12454	700	12124	561	12205	716	19697	1575	11235	765	11083	755	11436	883	11966	913
C	174	628	167	850	171	619	124	1462	173	619	170	670	170	723	133	1830	183	844	190	1045	190	811	199	698
D	383	4655	411	5665	415	5631	504	10238	555	5932	429	5676	418	5343	595	9893	408	4285	391	5758	377	5557	403	5855
E	10349	1207	13240	1860	12926	1941	17764	8018	12492	2264	12501	2474	12396	2178	17882	7977	12469	1884	13144	1997	11452	1961	13621	2126
F	9813	3106	12546	4646	12267	4859	16803	13800	12500	6813	11419	5140	12120	4903	17132	13561	11511	4764	11055	4501	11861	4746	12158	4701
G	11152	5158	11510	4813	11128	4223	16253	14472	12529	6066	11873	5142	12931	5492	15615	14251	12465	5311	12740	4538	12452	5158	12795	5809
H	2410	335	2324	329	2076	314	4025	581	2329	343	2422	334	2305	336	4090	596	2212	320	2207	351	2525	343	2141	328
I	181	2929	177	2610	175	3006	113	5296	181	2185	183	2365	184	2742	125	5603	180	2613	182	2236	181	2667	179	2840
J	12941	620	11052	628	12002	591	18808	1389	11088	605	11142	561	11563	660	18966	1413	10156	644	10407	609	10384	674	11323	738
K	193	769	173	750	169	813	126	1750	175	873	175	761	175	766	596	1721	190	702	197	804	190	692	200	820
L	391	5171	378	4892	409	5654	489	10738	422	6167	415	5767	403	5170	502	10672	415	1562	397	5613	373	5173	381	5687
M	12529	1345	13102	1374	13196	1290	17367	7466	12679	1324	13253	1367	14229	1391	17801	7737	12703	916	13093	1324	13183	1220	13381	1351
N	12032	3638	12703	4027	12997	4792	16224	12844	12049	4350	12583	4036	12560	4368	16859	13250	11629	3727	12055	3835	12056	4186	11872	3876
O	9623	2427	11718	3590	10833	2805	14979	14339	11334	3192	11763	3262	11260	3164	15442	14155	11444	2637	11376	3101	10992	3338	10530	3070
P	2254	257	2488	294	2306	277	4175	487	2498	299	2405	297	2470	695	4549	483	2467	285	2258	291	2837	290	2151	298

## Sheet: Protocol Information
Plate layout
	1:2	3:4	5:6	7:8	9:10	11:12	13:14	15:16	17:18	19:20	21:22	23:24
A:H	Black_Yorkshire	Black_Yorkshire	Black_Yorkshire	Blank	Black_Yorkshire	Black_Yorkshire	Black_Yorkshire	Blank	Black_Yorkshire	Black_Yorkshire	Black_Yorkshire	Black_Yorkshire
I:P	Black_Yorkshire	Black_Yorkshire	Black_Yorkshire	Blank	Black_Yorkshire	Black_Yorkshire	Black_Yorkshire	Blank	Black_Yorkshire	Black_Yorkshire	Black_Yorkshire	Black_Yorkshire
Peptide layout
No Pep	Pent
GRP22	Hex
GRP35	Hex2
GRP46	Hept
GRP51	24D
GRP52	24E
GRP63	24K
GRP80	17K
