# Supplementary material for: Differential sensing with arrays of de novo designed peptide assemblies
Source: Nat Commun. 2023 Jan 24;14:383. doi: 10.1038/s41467-023-36024-y (PMC9873944; doi:10.1038/s41467-023-36024-y)
Supplement: Supplementary file 7 — Source Data [file 41467_2023_36024_MOESM7_ESM.zip › Source_data/4_Tea_data/Grey_Pukka_repeat_3.xlsx]

## Sheet: End point
User: USER
Path: C:\Program Files (x86)\BMG\CLARIOstar\User\Data\
Test ID: 6553
Test Name: JMF_DPH_384_G1000
Date: 29/04/2019
Time: 14:38:40
ID1: 190429_Grey_Pukka
Fluorescence (FI)
	1. Raw Data (350-15/450-20)
	1	2	3	4	5	6	7	8	9	10	11	12	13	14	15	16	17	18	19	20	21	22	23	24
A	145	2938	147	3413	149	3563	120	4942	153	3715	155	3535	151	3811	121	5167	154	3760	158	3608	157	3743	163	3978
B	2049	494	2441	608	2711	644	3881	923	2753	623	2511	633	2853	659	3965	990	2733	666	2693	597	2825	692	2908	632
C	147	731	147	825	147	871	121	2311	150	899	152	914	150	907	126	2463	157	843	164	892	163	895	164	897
D	379	4272	420	4948	432	4995	457	8255	427	4886	439	5308	427	5326	479	8383	414	5431	429	5127	396	5030	423	5138
E	11724	2689	14090	3198	13896	2960	16684	5969	14571	3264	14533	3168	14319	3187	17619	6391	14675	3227	14932	3184	14462	2985	14550	3050
F	15782	4798	17465	6315	17313	6225	20680	10114	17915	6372	18090	6446	17976	6101	21467	10381	18436	5943	17910	5992	18045	6009	17963	6187
G	10462	5677	10439	4802	10493	5135	12540	9631	11185	5476	11264	5715	10974	4957	13580	10128	10370	5659	10790	5238	10356	5189	11130	5249
H	2831	364	2729	352	2829	361	3463	504	2930	382	2819	367	2919	378	3264	482	2894	360	2816	361	2628	340	2798	372
I	154	3156	146	3029	152	3285	114	4342	157	3178	156	3023	158	3378	125	4774	158	3099	162	3106	160	3019	161	3256
J	2252	533	2471	535	2566	592	3935	896	2833	621	2658	537	2859	470	4755	1027	2642	591	2656	583	2672	611	2668	552
K	150	758	149	810	145	805	122	2351	150	923	158	826	153	860	126	2492	158	944	158	1038	155	796	158	831
L	436	4959	378	4792	388	4838	490	8029	443	5612	416	5064	421	5085	458	7935	418	5318	410	5269	399	4805	388	4860
M	13641	2588	13213	2667	13925	2989	16038	5705	14206	2998	14448	3058	14433	3118	17103	6025	13865	2877	14519	2848	14129	3130	14446	2827
N	16648	5470	17266	6203	17658	6643	19712	9871	17729	5970	18205	6639	18043	6588	20675	10147	17692	5996	18041	5746	17491	6121	17385	5877
O	9814	4106	10982	5018	10220	4659	12070	9381	11106	4894	10960	5106	11226	4619	12705	9632	11055	4528	10854	4796	11026	4691	10505	4630
P	2279	277	2872	320	2733	321	3440	446	2773	335	2798	349	2820	311	3419	447	2665	316	2691	306	2705	330	2578	312

## Sheet: Protocol Information
Plate layout
	1:2	3:4	5:6	7:8	9:10	11:12	13:14	15:16	17:18	19:20	21:22	23:24
A:H	Grey_Pukka	Grey_Pukka	Grey_Pukka	Blank	Grey_Pukka	Grey_Pukka	Grey_Pukka	Blank	Grey_Pukka	Grey_Pukka	Grey_Pukka	Grey_Pukka
I:P	Grey_Pukka	Grey_Pukka	Grey_Pukka	Blank	Grey_Pukka	Grey_Pukka	Grey_Pukka	Blank	Grey_Pukka	Grey_Pukka	Grey_Pukka	Grey_Pukka
Peptide layout
No Pep	Pent
GRP22	Hex
GRP35	Hex2
GRP46	Hept
GRP51	24D
GRP52	24E
GRP63	24K
GRP80	17K
