# Supplementary material for: Differential sensing with arrays of de novo designed peptide assemblies
Source: Nat Commun. 2023 Jan 24;14:383. doi: 10.1038/s41467-023-36024-y (PMC9873944; doi:10.1038/s41467-023-36024-y)
Supplement: Supplementary file 7 — Source Data [file 41467_2023_36024_MOESM7_ESM.zip › Source_data/4_Tea_data/Grey_Coop_repeat_6.xlsx]

## Sheet: End point
User: USER
Path: C:\Program Files (x86)\BMG\CLARIOstar\User\Data\
Test ID: 6716
Test Name: JMF_DPH_384_G1000
Date: 17/05/2019
Time: 12:18:31
ID1: 190517_Grey_Coop
Fluorescence (FI)
	1. Raw Data (350-15/450-20)
	1	2	3	4	5	6	7	8	9	10	11	12	13	14	15	16	17	18	19	20	21	22	23	24
A	168	2438	163	2760	172	2922	123	4894	167	2901	168	2943	168	3136	126	4957	169	3007	179	2901	173	2962	179	3417
B	6321	527	7847	718	8310	985	12000	1322	8381	678	7963	747	8505	693	11422	1245	7737	716	8032	592	7953	675	8282	734
C	162	359	503	451	171	484	159	1121	172	457	174	495	175	504	152	1043	181	540	183	455	183	487	191	493
D	294	1286	291	1507	319	1523	314	3346	310	1725	291	1641	299	1582	330	3594	304	1732	310	1592	295	1512	308	1527
E	5112	1113	6591	1813	6446	1829	8883	5238	6481	1821	6641	1812	6808	1952	8954	5181	6448	1781	6519	1640	6340	1767	6778	1937
F	5389	2357	7304	3656	7350	3904	9502	7754	7292	3670	7146	3724	7481	3829	9362	7919	7241	3489	7157	3528	7060	3700	7383	3618
G	6299	3969	5859	3740	6033	3934	8836	9253	6351	3959	6374	4215	6976	4103	8669	8930	6310	3910	6350	4171	6804	4110	6973	4181
H	1525	188	1524	192	1498	196	2339	262	1490	211	1552	198	1522	205	2230	260	1583	195	1442	204	1363	199	1522	202
I	164	2675	919	2464	158	2670	115	4330	161	3137	162	2307	169	2629	124	4744	167	2299	164	2523	165	2379	171	2871
J	8231	569	7406	597	7785	628	11983	1126	7953	555	7535	557	8747	666	12608	1129	6813	584	7454	538	7286	616	7883	598
K	163	442	154	396	151	446	143	1017	160	475	162	474	161	433	143	1120	167	480	165	491	167	446	170	446
L	290	1503	270	1442	299	1576	302	3226	290	1744	293	1586	289	1545	295	3281	288	1668	279	1587	276	1379	272	1458
M	6481	1616	6370	1640	6382	1746	8664	4923	6585	1715	6575	1865	6594	1923	8968	5116	6188	1853	6248	1910	6387	1819	6463	1738
N	7177	3208	7175	3763	7328	3652	9026	7479	7454	3709	7350	3681	7482	3941	9187	7869	7107	3186	6896	3532	7092	3556	7184	3444
O	5779	3211	6212	3908	5700	3668	8561	9067	6317	3806	6134	3849	6119	3620	8714	9382	5858	3694	6017	3732	6052	3538	5942	3646
P	1447	186	1537	196	1906	193	2594	242	1665	198	1688	210	1554	196	2654	293	1422	197	1493	202	1600	196	1469	186

## Sheet: Protocol Information
Plate layout
	1:2	3:4	5:6	7:8	9:10	11:12	13:14	15:16	17:18	19:20	21:22	23:24
A:H	Grey_Coop	Grey_Coop	Grey_Coop	Blank	Grey_Coop	Grey_Coop	Grey_Coop	Blank	Grey_Coop	Grey_Coop	Grey_Coop	Grey_Coop
I:P	Grey_Coop	Grey_Coop	Grey_Coop	Blank	Grey_Coop	Grey_Coop	Grey_Coop	Blank	Grey_Coop	Grey_Coop	Grey_Coop	Grey_Coop
Peptide layout
No Pep	Pent
GRP22	Hex
GRP35	Hex2
GRP46	Hept
GRP51	24D
GRP52	24E
GRP63	24K
GRP80	17K
