# Supplementary material for: Differential sensing with arrays of de novo designed peptide assemblies
Source: Nat Commun. 2023 Jan 24;14:383. doi: 10.1038/s41467-023-36024-y (PMC9873944; doi:10.1038/s41467-023-36024-y)
Supplement: Supplementary file 7 — Source Data [file 41467_2023_36024_MOESM7_ESM.zip › Source_data/4_Tea_data/Grey_Devonshire_repeat_2.xlsx]

## Sheet: End point
User: USER
Path: C:\Program Files (x86)\BMG\CLARIOstar\User\Data\
Test ID: 6507
Test Name: JMF_DPH_384_G1000
Date: 24/04/2019
Time: 15:33:20
ID1: 190424_Grey_Devonshire
Fluorescence (FI)
	1. Raw Data (350-15/450-20)
	1	2	3	4	5	6	7	8	9	10	11	12	13	14	15	16	17	18	19	20	21	22	23	24
A	147	2598	135	2971	136	3179	112	4504	143	3298	141	3569	138	3341	111	4730	139	3464	142	3321	138	3477	153	3515
B	6387	622	8160	697	8348	752	11498	890	8221	741	7803	681	8428	771	11300	943	7972	690	8114	766	8071	784	8928	931
C	146	611	148	703	144	687	125	1429	150	731	152	709	150	741	129	1367	157	770	156	654	155	709	168	749
D	345	4087	403	5065	407	4989	503	6829	442	5383	442	5282	439	5173	495	7587	417	5407	401	4939	394	5165	446	4442
E	7003	2142	8438	2987	8482	3025	10536	5596	8727	2874	8602	3000	8618	2980	11005	5734	8791	3100	8645	2836	8881	3094	8845	2952
F	12218	2113	15079	2991	15170	3053	17828	6912	15428	3078	15549	3041	15750	2991	18501	7043	15771	2954	16064	2967	15248	3026	15934	3434
G	9585	6082	9443	5915	9235	6026	11197	11966	9840	6074	9875	5938	10201	5905	11739	12058	9696	6218	9993	6344	10104	6440	9967	6399
H	1915	330	1891	328	1945	339	2448	469	1992	353	1954	344	1979	355	2516	483	1962	337	1907	341	1926	335	1987	342
I	140	3029	143	2820	144	2964	108	4493	141	2817	147	3001	144	2914	112	4523	143	2877	147	2810	144	2975	146	3143
J	8155	721	7587	673	8712	707	11177	918	9135	693	7501	765	8394	760	12411	986	7621	741	7603	744	7654	778	8191	756
K	152	647	145	632	148	696	130	1460	155	772	153	723	150	706	134	1507	158	719	160	717	155	634	160	660
L	401	4954	378	4941	385	4940	470	7528	428	5573	408	5293	391	5277	463	7720	393	5296	402	5552	367	4723	395	4717
M	7500	2771	8140	2718	8309	2804	10249	5403	8461	2831	8813	2946	8958	2960	10836	5564	8404	2738	8397	2740	8720	2908	8383	2814
N	14659	2727	15312	2910	15319	2953	17862	6769	15428	2760	15778	2802	15906	2690	18377	6836	15166	2752	15757	2645	15742	2728	15279	3204
O	9727	5576	9760	6443	9329	5995	10879	11475	9995	5783	9747	6359	9857	6102	11408	11596	9702	6104	9676	6053	10026	6130	9653	5908
P	2005	313	2159	360	2083	341	2596	442	2076	358	2420	361	2102	349	2586	446	1968	334	2092	338	2080	343	2050	328

## Sheet: Protocol Information
Plate layout
	1:2	3:4	5:6	7:8	9:10	11:12	13:14	15:16	17:18	19:20	21:22	23:24
A:H	Grey_Devonshire	Grey_Devonshire	Grey_Devonshire	Blank	Grey_Devonshire	Grey_Devonshire	Grey_Devonshire	Blank	Grey_Devonshire	Grey_Devonshire	Grey_Devonshire	Grey_Devonshire
I:P	Grey_Devonshire	Grey_Devonshire	Grey_Devonshire	Blank	Grey_Devonshire	Grey_Devonshire	Grey_Devonshire	Blank	Grey_Devonshire	Grey_Devonshire	Grey_Devonshire	Grey_Devonshire
Peptide layout
No Pep	Pent
GRP22	Hex
GRP35	Hex2
GRP46	Hept
GRP51	24D
GRP52	24E
GRP63	24K
GRP80	17K
