# Supplementary material for: Differential sensing with arrays of de novo designed peptide assemblies
Source: Nat Commun. 2023 Jan 24;14:383. doi: 10.1038/s41467-023-36024-y (PMC9873944; doi:10.1038/s41467-023-36024-y)
Supplement: Supplementary file 7 — Source Data [file 41467_2023_36024_MOESM7_ESM.zip › Source_data/4_Tea_data/Grey_Mands_repeat_6.xlsx]

## Sheet: End point
User: USER
Path: C:\Program Files (x86)\BMG\CLARIOstar\User\Data\
Test ID: 6747
Test Name: JMF_DPH_384_G1000
Date: 17/05/2019
Time: 15:15:46
ID1: 190517_Green_MandS
Fluorescence (FI)
	1. Raw Data (350-15/450-20)
	1	2	3	4	5	6	7	8	9	10	11	12	13	14	15	16	17	18	19	20	21	22	23	24
A	143	2509	149	3037	147	3142	123	4687	148	3216	160	3184	177	3287	136	4571	159	3266	173	3139	171	3225	179	3255
B	6089	535	8322	697	8594	735	11303	1104	8049	772	8038	727	8197	738	11705	1162	7708	780	8128	691	8365	757	8510	798
C	153	348	157	485	159	498	162	1139	171	495	170	536	166	509	167	1230	181	550	184	518	192	442	203	502
D	234	1118	297	1595	292	1601	303	2946	310	1740	303	1437	517	1683	335	3289	301	1633	303	1755	317	1594	293	1598
E	5291	1162	6725	1823	6547	1836	8515	4922	6714	1846	6713	1827	6941	1947	8745	5019	6728	1775	6617	1696	6638	1712	6732	1880
F	5731	2324	7537	3367	7765	3759	8784	7473	7496	3542	7472	3492	7793	3329	9124	7567	7343	3534	7541	3484	7456	3263	7803	3659
G	6545	3453	6311	3425	6708	3646	8214	8516	6589	3438	6984	3506	6281	3548	8280	8638	6472	3595	7310	3766	6382	2955	6885	3380
H	1624	194	1576	195	1498	204	2283	266	1557	200	1535	219	1576	208	2023	275	1520	210	1595	215	1596	220	1568	219
I	146	2789	154	2720	158	2773	124	4165	164	2803	157	2693	174	2851	144	4426	175	2433	182	2462	182	2814	188	2599
J	8711	626	7441	544	8022	607	11643	938	7732	602	7728	790	8577	634	11864	1020	7877	627	7014	638	7847	753	8691	703
K	158	510	151	467	154	505	155	1046	168	554	173	543	170	526	155	1211	179	565	183	551	190	556	195	527
L	287	1574	262	1573	270	1658	295	3127	285	1836	278	1720	285	901	296	3173	292	1798	289	1389	285	1641	296	1648
M	6470	1527	6514	1672	6653	1736	8436	4687	6554	1683	6746	1713	6644	1829	8862	4849	6475	1487	6407	1616	6475	1692	6481	1651
N	7153	3093	7339	3438	7635	3507	8895	7349	7572	3414	7803	3592	7698	3436	9107	7497	7340	3336	7332	3348	7496	3341	7570	3491
O	5669	2715	6523	3323	6046	3213	8093	8282	6462	3314	6794	3500	6211	3072	8247	8439	6100	3148	6245	3357	6489	2970	6075	2907
P	1378	176	1826	199	1625	196	2140	244	1678	206	1724	199	1731	190	2210	257	1610	208	1646	217	1628	226	1587	222

## Sheet: Protocol Information
Plate layout
	1:2	3:4	5:6	7:8	9:10	11:12	13:14	15:16	17:18	19:20	21:22	23:24
A:H	Grey_Mands	Grey_Mands	Grey_Mands	Blank	Grey_Mands	Grey_Mands	Grey_Mands	Blank	Grey_Mands	Grey_Mands	Grey_Mands	Grey_Mands
I:P	Grey_Mands	Grey_Mands	Grey_Mands	Blank	Grey_Mands	Grey_Mands	Grey_Mands	Blank	Grey_Mands	Grey_Mands	Grey_Mands	Grey_Mands
Peptide layout
No Pep	Pent
GRP22	Hex
GRP35	Hex2
GRP46	Hept
GRP51	24D
GRP52	24E
GRP63	24K
GRP80	17K
