# Supplementary material for: Differential sensing with arrays of de novo designed peptide assemblies
Source: Nat Commun. 2023 Jan 24;14:383. doi: 10.1038/s41467-023-36024-y (PMC9873944; doi:10.1038/s41467-023-36024-y)
Supplement: Supplementary file 7 — Source Data [file 41467_2023_36024_MOESM7_ESM.zip › Source_data/4_Tea_data/Black_Pukka_repeat_6.xlsx]

## Sheet: End point
User: USER
Path: C:\Program Files (x86)\BMG\CLARIOstar\User\Data\
Test ID: 6730
Test Name: JMF_DPH_384_G1000
Date: 17/05/2019
Time: 13:05:11
ID1: 190517_Black_Pukka
Fluorescence (FI)
	1. Raw Data (350-15/450-20)
	1	2	3	4	5	6	7	8	9	10	11	12	13	14	15	16	17	18	19	20	21	22	23	24
A	140	2444	143	2909	142	3012	115	4191	135	3056	136	2898	133	2918	110	4450	134	3001	140	2689	140	2933	143	3074
B	7727	571	9632	754	9534	754	12462	1161	9691	736	9408	871	9323	738	11876	1232	9399	748	9216	791	9595	859	9852	929
C	150	533	153	622	151	597	144	1445	151	611	141	513	144	561	149	1440	151	588	150	506	157	572	167	586
D	264	2127	297	2414	280	2427	279	3782	275	2670	264	2386	264	2431	272	3958	261	2451	265	2548	259	2299	274	2400
E	5362	897	6646	1574	6441	1539	8225	4441	6481	1518	6483	1469	6604	1514	8198	4388	6343	1436	6489	1391	6438	1292	6551	1444
F	6273	2039	8003	3339	7729	3289	9142	6995	7566	3150	7558	3164	7597	3159	9146	7053	7524	3127	7710	2881	7451	2948	8066	3199
G	7055	3961	6896	3289	6886	3538	8550	8296	6673	3472	6878	3788	6560	3431	8344	8163	6573	3398	7014	3503	6721	3819	6966	3720
H	1618	197	1553	179	1503	179	1972	301	1471	178	1456	172	1341	164	1863	293	1328	174	1383	179	1287	170	1353	172
I	268	2580	152	2609	153	2693	102	3674	145	2612	143	2471	140	2562	102	4337	139	2346	146	2445	146	2198	148	2664
J	9226	593	8567	640	9127	690	10327	941	9160	637	9855	598	9036	797	11608	1017	8126	668	8652	662	8983	658	9175	816
K	153	578	151	500	149	519	142	1388	150	593	145	565	146	489	136	1462	150	552	148	548	152	474	157	532
L	277	2274	270	1942	270	2229	273	3726	266	2403	246	2288	248	2330	256	3899	247	2309	252	2249	238	2149	245	2193
M	6218	1215	6479	1434	6745	1406	8166	4356	6322	1352	6487	1368	6614	1424	8214	4554	6414	1294	6407	1392	6479	1326	6626	1352
N	7998	2751	7504	3248	7718	3306	9065	7140	7430	2959	7753	3248	7749	3151	9238	7165	7391	2846	7604	2916	7559	2978	7777	3496
O	6068	2968	6802	3495	6689	3309	7935	8171	6585	3804	6570	3492	6295	3197	7755	8112	6232	3315	6354	3368	6311	3225	6090	3424
P	1613	187	1609	198	1509	185	1898	277	1640	186	1547	186	1457	188	1891	263	1368	182	1404	184	1430	182	1362	184

## Sheet: Protocol Information
Plate layout
	1:2	3:4	5:6	7:8	9:10	11:12	13:14	15:16	17:18	19:20	21:22	23:24
A:H	Black_Pukka	Black_Pukka	Black_Pukka	Blank	Black_Pukka	Black_Pukka	Black_Pukka	Blank	Black_Pukka	Black_Pukka	Black_Pukka	Black_Pukka
I:P	Black_Pukka	Black_Pukka	Black_Pukka	Blank	Black_Pukka	Black_Pukka	Black_Pukka	Blank	Black_Pukka	Black_Pukka	Black_Pukka	Black_Pukka
Peptide layout
No Pep	Pent
GRP22	Hex
GRP35	Hex2
GRP46	Hept
GRP51	24D
GRP52	24E
GRP63	24K
GRP80	17K
