# Supplementary material for: Differential sensing with arrays of de novo designed peptide assemblies
Source: Nat Commun. 2023 Jan 24;14:383. doi: 10.1038/s41467-023-36024-y (PMC9873944; doi:10.1038/s41467-023-36024-y)
Supplement: Supplementary file 7 — Source Data [file 41467_2023_36024_MOESM7_ESM.zip › Source_data/4_Tea_data/Black_Dragonfly_repeat_1.xlsx]

## Sheet: End point
User: USER
Path: C:\Program Files (x86)\BMG\CLARIOstar\User\Data\
Test ID: 6457
Test Name: JMF_DPH_384_G1000
Date: 17/04/2019
Time: 15:08:53
ID1: 190417_Black_Dragonfly
Fluorescence (FI)
	1. Raw Data (350-15/450-20)
	1	2	3	4	5	6	7	8	9	10	11	12	13	14	15	16	17	18	19	20	21	22	23	24
A	147	1890	157	2427	161	2510	129	4150	167	2426	172	2556	178	2653	141	4458	183	2615	189	2633	186	2710	204	2861
B	7237	472	9323	580	9661	625	14044	1126	9777	633	9766	601	9809	661	14582	1252	9369	666	8747	647	9035	633	9342	620
C	156	515	165	644	162	628	153	1683	171	692	174	656	174	689	170	1727	199	719	197	699	194	621	208	719
D	357	2677	438	3571	440	3331	544	6690	441	3645	439	3481	450	3329	593	6626	452	3535	464	3389	432	2993	491	3172
E	8385	1001	11410	2094	11055	2101	16055	5283	10827	1580	11425	1960	10836	2397	15992	5394	10778	1795	11140	1927	11260	2190	11635	2308
F	9751	946	12133	1701	11709	1778	15635	6414	12053	1866	12204	1451	12542	1753	16690	6371	12559	1620	11966	1842	11834	2183	12072	2116
G	8673	4172	8930	4083	8794	3636	12024	11028	9132	4418	9167	4297	9287	4436	12157	11959	8938	3618	9824	4323	8653	4639	9612	4388
H	1829	221	1826	228	1790	246	2346	333	1837	257	1974	247	1603	254	2382	325	1786	233	1915	240	1830	259	1797	243
I	310	2666	166	2185	173	2592	132	4028	174	2525	177	2189	188	2534	138	3870	187	2333	188	2273	194	2119	203	2497
J	8798	592	8944	540	9540	592	13607	989	9509	557	8695	561	9797	711	16321	1092	8449	567	6694	593	9346	576	8499	659
K	168	644	175	584	173	632	162	1724	185	716	187	633	188	683	185	1773	199	668	202	646	209	582	207	636
L	447	3396	383	3237	419	3363	558	6294	473	3820	440	3378	450	3421	600	6402	438	3513	439	3462	410	2840	449	2954
M	10599	1697	11406	1787	11613	1722	15537	5256	11089	1889	12272	1946	11939	1884	16279	5590	11343	1655	11664	1879	11621	1898	11719	1844
N	11670	1456	12373	1782	12366	1793	16292	6231	12461	1635	12705	2026	13170	1659	16555	6439	11943	1601	11297	1683	12420	1882	12716	1934
O	7458	3031	9169	4089	8541	3913	11504	10665	9380	3788	9301	3716	8777	3894	11221	11025	8631	3048	9124	3633	8983	3829	8721	3682
P	1519	211	1890	239	1766	237	2440	309	1929	237	1909	241	1778	255	2432	313	1713	229	1802	225	1824	227	1744	193

## Sheet: Protocol Information
Plate layout
	1:2	3:4	5:6	7:8	9:10	11:12	13:14	15:16	17:18	19:20	21:22	23:24
A:H	Black_Dragonfly	Black_Dragonfly	Black_Dragonfly	Blank	Black_Dragonfly	Black_Dragonfly	Black_Dragonfly	Blank	Black_Dragonfly	Black_Dragonfly	Black_Dragonfly	Black_Dragonfly
I:P	Black_Dragonfly	Black_Dragonfly	Black_Dragonfly	Blank	Black_Dragonfly	Black_Dragonfly	Black_Dragonfly	Blank	Black_Dragonfly	Black_Dragonfly	Black_Dragonfly	Black_Dragonfly
Peptide layout
No Pep	Pent
GRP22	Hex
GRP35	Hex2
GRP46	Hept
GRP51	24D
GRP52	24E
GRP63	24K
GRP80	17K
