# Supplementary material for: Differential sensing with arrays of de novo designed peptide assemblies
Source: Nat Commun. 2023 Jan 24;14:383. doi: 10.1038/s41467-023-36024-y (PMC9873944; doi:10.1038/s41467-023-36024-y)
Supplement: Supplementary file 7 — Source Data [file 41467_2023_36024_MOESM7_ESM.zip › Source_data/4_Tea_data/Grey_Tesco_repeat_5.xlsx]

## Sheet: End point
User: USER
Path: C:\Program Files (x86)\BMG\CLARIOstar\User\Data\
Test ID: 6686
Test Name: JMF_DPH_384_G1000
Date: 15/05/2019
Time: 14:59:42
ID1: 190515_Grey_Tesco
Fluorescence (FI)
	1. Raw Data (350-15/450-20)
	1	2	3	4	5	6	7	8	9	10	11	12	13	14	15	16	17	18	19	20	21	22	23	24
A	156	3027	157	3533	155	3850	126	5661	151	3944	154	3766	151	3936	122	5830	171	3996	161	3954	163	3918	167	4408
B	7380	611	10925	603	11637	762	11081	1603	12189	935	12309	931	12089	934	17059	1732	12046	1003	10551	964	10806	1086	12190	1096
C	148	598	155	684	147	619	130	1734	148	755	147	680	147	612	130	1489	171	779	162	775	158	704	162	758
D	490	4797	462	5669	455	5625	568	8159	438	5919	466	4676	527	4795	585	9248	462	6221	424	6132	376	5898	419	6229
E	10049	1922	13259	3236	13490	3184	17147	7720	13044	3210	13381	3207	13054	3568	17302	7921	13660	3259	14101	2933	12287	2895	13663	3206
F	12438	4520	16408	7212	16724	7705	20542	13548	16190	7333	16388	7328	16327	7226	20833	13643	16626	6537	16762	5540	16703	6337	16685	6955
G	12508	5617	12521	4841	12418	5086	15862	12521	13037	5883	12352	5890	11539	5527	15599	12082	12242	5661	12436	6479	12645	6219	12229	5945
H	2192	466	2469	375	2360	383	3902	643	2377	504	2532	539	2384	487	3979	644	2465	386	2310	370	2190	398	2307	359
I	151	3526	150	3308	147	3516	116	5472	148	3434	154	3488	155	3469	112	5444	163	3119	154	3211	158	3487	152	3651
J	11173	681	10965	818	12010	891	16115	1491	11178	634	10258	519	10929	702	15623	1318	10872	869	9720	803	10595	880	11262	943
K	138	570	137	654	137	886	117	1902	143	616	143	505	140	564	118	1458	153	558	152	790	149	722	146	491
L	373	5298	403	5252	399	5993	496	9702	412	5916	459	4592	461	5200	564	7918	470	4929	420	5993	369	5635	381	5362
M	13246	2647	13447	2917	13131	3032	16970	7697	13085	2932	13923	3023	13839	3234	17078	7699	13314	2795	12954	2627	14509	2775	14304	3543
N	16340	6033	16305	7289	16939	7388	19914	13475	16120	7474	16093	7379	17005	7086	20299	13421	15810	6074	15802	6321	16024	6561	16549	6863
O	10741	5067	12960	6353	12461	6502	15330	11849	13432	6463	12815	6490	13459	6073	16185	12151	11921	6325	12075	6384	12899	6210	12232	5924
P	1958	370	2558	457	2322	407	3943	582	2569	437	2544	465	2399	450	4222	601	2187	454	2368	394	2470	429	2353	432

## Sheet: Protocol Information
Plate layout
	1:2	3:4	5:6	7:8	9:10	11:12	13:14	15:16	17:18	19:20	21:22	23:24
A:H	Grey_Tesco	Grey_Tesco	Grey_Tesco	Blank	Grey_Tesco	Grey_Tesco	Grey_Tesco	Blank	Grey_Tesco	Grey_Tesco	Grey_Tesco	Grey_Tesco
I:P	Grey_Tesco	Grey_Tesco	Grey_Tesco	Blank	Grey_Tesco	Grey_Tesco	Grey_Tesco	Blank	Grey_Tesco	Grey_Tesco	Grey_Tesco	Grey_Tesco
Peptide layout
No Pep	Pent
GRP22	Hex
GRP35	Hex2
GRP46	Hept
GRP51	24D
GRP52	24E
GRP63	24K
GRP80	17K
