# Supplementary material for: Differential sensing with arrays of de novo designed peptide assemblies
Source: Nat Commun. 2023 Jan 24;14:383. doi: 10.1038/s41467-023-36024-y (PMC9873944; doi:10.1038/s41467-023-36024-y)
Supplement: Supplementary file 7 — Source Data [file 41467_2023_36024_MOESM7_ESM.zip › Source_data/4_Tea_data/Black_Twinings_repeat_5.xlsx]

## Sheet: End point
User: USER
Path: C:\Program Files (x86)\BMG\CLARIOstar\User\Data\
Test ID: 6697
Test Name: JMF_DPH_384_G1000
Date: 15/05/2019
Time: 15:41:04
ID1: 190515_Black_Twinings
Fluorescence (FI)
	1. Raw Data (350-15/450-20)
	1	2	3	4	5	6	7	8	9	10	11	12	13	14	15	16	17	18	19	20	21	22	23	24
A	163	3161	202	3742	164	4000	137	5995	168	3937	164	3867	167	3914	137	6841	177	3821	176	3697	173	4075	181	3904
B	8642	642	10794	772	11389	861	16981	1971	11715	866	10812	814	11252	829	17990	1916	10944	789	10342	735	11019	1007	11058	905
C	154	560	159	801	154	757	141	2079	162	795	161	748	1937	763	138	2105	176	788	176	767	208	710	181	770
D	319	4312	390	5526	399	5234	498	10552	397	5560	459	5243	384	5665	1425	10507	438	5882	376	5494	358	5318	398	5811
E	9356	1253	12055	2107	12026	2297	17296	8689	12070	2241	12440	2349	12705	2470	18070	8253	11657	2166	11978	1938	12354	1947	12933	3107
F	12098	3093	15048	5409	14965	5346	20644	14684	14991	5563	14927	5177	14971	5467	20950	14540	14961	5527	15024	4647	14716	4658	15110	4772
G	12272	4652	12066	4313	11429	4756	16427	12946	12398	5800	12072	4362	12761	4917	16331	12671	11204	5124	12428	4758	11868	4893	11784	4445
H	2473	437	2251	415	2144	407	3295	720	2377	393	2160	401	1965	377	3598	692	2085	406	2210	414	2263	400	2304	384
I	160	3482	154	3160	154	3490	117	5583	158	3379	160	3111	157	3290	123	5945	164	3480	161	2986	184	3418	167	3152
J	11052	761	9581	675	10438	719	16833	1872	11377	678	9609	692	10561	708	17263	2114	9341	629	9618	717	8753	632	9704	807
K	150	684	145	596	145	676	116	1997	149	782	149	779	145	696	119	2372	160	742	162	644	161	595	167	753
L	376	5328	349	4862	365	5077	476	10331	385	5362	447	5385	353	5307	470	9910	374	5115	417	5150	357	4728	374	5373
M	11244	1899	11842	1737	11785	1957	17087	8164	12516	1666	11570	2207	12301	1929	17548	8619	11279	1699	12368	1691	13063	1768	11270	1910
N	14397	4301	14343	5633	15034	5027	20536	14441	14272	4992	14903	5132	15134	5049	20557	14203	14433	4705	13918	4458	14003	4283	14520	4704
O	9486	3552	12305	4974	11298	4746	15607	12769	11840	5111	11523	5341	11579	4770	16448	13038	11302	4732	11749	4879	11663	4965	10752	4545
P	1958	432	2522	469	2260	446	3539	724	2326	457	2617	490	2340	447	3763	771	2240	432	2366	461	2370	456	2378	478

## Sheet: Protocol Information
Plate layout
	1:2	3:4	5:6	7:8	9:10	11:12	13:14	15:16	17:18	19:20	21:22	23:24
A:H	Black_Twinings	Black_Twinings	Black_Twinings	Blank	Black_Twinings	Black_Twinings	Black_Twinings	Blank	Black_Twinings	Black_Twinings	Black_Twinings	Black_Twinings
I:P	Black_Twinings	Black_Twinings	Black_Twinings	Blank	Black_Twinings	Black_Twinings	Black_Twinings	Blank	Black_Twinings	Black_Twinings	Black_Twinings	Black_Twinings
Peptide layout
No Pep	Pent
GRP22	Hex
GRP35	Hex2
GRP46	Hept
GRP51	24D
GRP52	24E
GRP63	24K
GRP80	17K
