# Supplementary material for: Differential sensing with arrays of de novo designed peptide assemblies
Source: Nat Commun. 2023 Jan 24;14:383. doi: 10.1038/s41467-023-36024-y (PMC9873944; doi:10.1038/s41467-023-36024-y)
Supplement: Supplementary file 7 — Source Data [file 41467_2023_36024_MOESM7_ESM.zip › Source_data/4_Tea_data/Black_Pgtips_repeat_2.xlsx]

## Sheet: End point
User: USER
Path: C:\Program Files (x86)\BMG\CLARIOstar\User\Data\
Test ID: 6515
Test Name: JMF_DPH_384_G1000
Date: 24/04/2019
Time: 15:58:49
ID1: 190424_Black_PGTips
Fluorescence (FI)
	1. Raw Data (350-15/450-20)
	1	2	3	4	5	6	7	8	9	10	11	12	13	14	15	16	17	18	19	20	21	22	23	24
A	162	2389	163	2807	168	3104	125	4495	165	2961	157	2848	160	3172	114	4819	163	3009	166	780	195	3112	164	3176
B	6091	606	7070	713	7534	742	11668	1181	7545	736	7359	748	7926	794	11960	1317	7393	795	6553	757	6705	794	7573	778
C	167	473	175	606	169	595	138	1295	176	657	168	646	168	644	132	1282	180	632	190	604	179	562	182	627
D	359	3317	401	4506	426	4003	439	7675	431	4583	393	4488	380	4986	463	7743	412	4760	371	4411	355	4242	394	4457
E	6313	1275	7814	2020	7447	1850	10736	5306	8028	1947	7904	2048	8109	2109	11193	5061	7857	1800	7889	1830	7612	1699	7766	1939
F	11253	1258	14151	2238	14238	2057	18222	6502	13854	1894	14376	1992	14269	2279	18398	6593	14210	2192	13918	2119	14285	1981	14487	2024
G	9066	4537	8703	4292	8644	4434	11624	11617	8908	4515	8998	4529	9120	4129	11542	12075	9006	4041	9017	4324	8899	4204	9002	4069
H	1959	311	1917	312	1795	319	2356	462	1897	319	1891	314	1760	317	2402	399	1865	310	1757	285	1783	291	1815	295
I	199	2632	167	2734	168	2943	119	4001	168	2823	163	2934	165	2698	121	4240	169	3112	164	2580	167	2577	167	2694
J	7529	236	6936	759	8178	773	11024	1141	7199	873	7648	734	7559	821	12442	1204	6484	786	7005	742	6413	824	7384	807
K	167	596	166	630	171	606	132	1453	170	698	174	599	169	654	132	1375	174	656	173	634	173	505	180	554
L	408	4667	386	4416	375	4747	428	7841	395	4913	372	4670	370	3420	488	7982	377	5072	360	5002	335	4151	352	4295
M	6901	1451	7721	1711	7078	1826	10899	5314	7627	1822	8015	2051	8159	1751	10835	5320	7277	1661	7847	1429	7412	1693	7681	1769
N	14146	1572	14227	1812	14150	1855	18366	6668	14376	1708	14687	1926	14537	1780	18691	6324	13522	1460	14403	1421	14457	1642	13904	1953
O	7713	3072	8952	4509	8572	3583	11219	11628	9338	3979	9466	4270	9075	4046	11135	11702	8853	3775	8973	3940	9000	3912	8724	3754
P	1803	283	2139	333	1970	323	2596	454	2050	308	2022	325	1945	298	2584	443	1916	306	1897	306	2002	307	1905	354

## Sheet: Protocol Information
Plate layout
	1:2	3:4	5:6	7:8	9:10	11:12	13:14	15:16	17:18	19:20	21:22	23:24
A:H	Black_Pgtips	Black_Pgtips	Black_Pgtips	Blank	Black_Pgtips	Black_Pgtips	Black_Pgtips	Blank	Black_Pgtips	Black_Pgtips	Black_Pgtips	Black_Pgtips
I:P	Black_Pgtips	Black_Pgtips	Black_Pgtips	Blank	Black_Pgtips	Black_Pgtips	Black_Pgtips	Blank	Black_Pgtips	Black_Pgtips	Black_Pgtips	Black_Pgtips
Peptide layout
No Pep	Pent
GRP22	Hex
GRP35	Hex2
GRP46	Hept
GRP51	24D
GRP52	24E
GRP63	24K
GRP80	17K
