# Supplementary material for: Differential sensing with arrays of de novo designed peptide assemblies
Source: Nat Commun. 2023 Jan 24;14:383. doi: 10.1038/s41467-023-36024-y (PMC9873944; doi:10.1038/s41467-023-36024-y)
Supplement: Supplementary file 7 — Source Data [file 41467_2023_36024_MOESM7_ESM.zip › Source_data/4_Tea_data/Green_Qi_repeat_2.xlsx]

## Sheet: End point
User: USER
Path: C:\Program Files (x86)\BMG\CLARIOstar\User\Data\
Test ID: 6494
Test Name: JMF_DPH_384_G1000
Date: 24/04/2019
Time: 12:07:12
ID1: 190424_Green_QI
Fluorescence (FI)
	1. Raw Data (350-15/450-20)
	1	2	3	4	5	6	7	8	9	10	11	12	13	14	15	16	17	18	19	20	21	22	23	24
A	173	4149	503	4657	182	4948	133	5699	188	4801	199	4521	192	5010	151	5769	203	4977	198	4925	193	5091	218	5517
B	7394	825	9137	934	9105	980	12075	1240	9000	1088	9601	950	9291	1050	12324	1268	9392	1016	8881	1092	9004	1054	9448	1002
C	181	864	193	1185	188	1100	156	1988	199	1143	195	1239	205	1223	160	1761	214	1304	216	1198	221	1081	231	1157
D	421	5609	473	6657	508	6630	486	9585	586	7268	498	6341	483	7256	1166	9791	515	6797	495	6741	456	6339	510	5888
E	8357	2582	10591	3993	10169	3856	11774	6149	11150	4186	10992	4136	11139	4438	12102	6096	10108	4072	10379	4125	10008	3996	10178	3896
F	15974	3612	18791	4990	18932	4923	19561	7592	19667	5059	19323	5049	19202	5021	20624	7421	19447	5038	19132	5049	19351	5292	19597	5449
G	12813	9044	12365	8294	11646	8994	13769	12356	12440	9317	12812	9385	12706	9419	14086	13121	12670	7606	12381	9581	12670	9104	12639	9275
H	2730	461	2491	449	2404	469	2921	544	2591	480	2630	465	2395	452	2899	541	2521	452	2411	416	2426	436	2671	412
I	184	4542	183	4380	187	4809	136	5166	192	4663	205	4396	192	5124	144	5099	199	4541	206	4712	215	4182	213	5035
J	9908	926	9063	928	9576	1020	12847	1246	9674	1024	10818	954	9891	1046	12762	1311	9906	1014	8682	1038	8533	1012	8655	1046
K	187	1163	191	988	189	1249	144	1980	197	1268	198	985	204	1217	166	2091	213	1003	220	1296	223	1106	230	1136
L	462	6760	464	6487	451	6919	447	9587	485	7298	485	7012	461	6937	469	9527	487	7438	462	6696	462	6077	480	6520
M	9665	3650	10355	3883	10254	3898	11800	6151	10430	3984	11103	4404	11129	4398	11971	6299	10339	3866	10249	3966	10124	4073	9799	4156
N	18242	4129	18979	4637	18850	4563	21015	7144	18696	4944	19626	5025	19451	4752	20505	7946	19410	4874	18866	4982	18991	5437	19154	5480
O	11039	7755	12840	9238	11850	8675	13464	12316	13150	9164	12629	9528	12647	9184	13839	13305	13011	8809	12791	9529	13149	8826	12468	8586
P	2441	371	3000	463	2825	434	3197	514	2993	478	2893	467	2868	456	3083	512	2759	458	2851	470	2813	449	2793	457

## Sheet: Protocol Information
Plate layout
	1:2	3:4	5:6	7:8	9:10	11:12	13:14	15:16	17:18	19:20	21:22	23:24
A:H	Green_Qi	Green_Qi	Green_Qi	Blank	Green_Qi	Green_Qi	Green_Qi	Blank	Green_Qi	Green_Qi	Green_Qi	Green_Qi
I:P	Green_Qi	Green_Qi	Green_Qi	Blank	Green_Qi	Green_Qi	Green_Qi	Blank	Green_Qi	Green_Qi	Green_Qi	Green_Qi
Peptide layout
No Pep	Pent
GRP22	Hex
GRP35	Hex2
GRP46	Hept
GRP51	24D
GRP52	24E
GRP63	24K
GRP80	17K
