# Supplementary material for: Differential sensing with arrays of de novo designed peptide assemblies
Source: Nat Commun. 2023 Jan 24;14:383. doi: 10.1038/s41467-023-36024-y (PMC9873944; doi:10.1038/s41467-023-36024-y)
Supplement: Supplementary file 7 — Source Data [file 41467_2023_36024_MOESM7_ESM.zip › Source_data/4_Tea_data/Green_Handb_repeat_5.xlsx]

## Sheet: End point
User: USER
Path: C:\Program Files (x86)\BMG\CLARIOstar\User\Data\
Test ID: 6696
Test Name: JMF_DPH_384_G1000
Date: 15/05/2019
Time: 15:37:49
ID1: 190515_Green_HandB
Fluorescence (FI)
	1. Raw Data (350-15/450-20)
	1	2	3	4	5	6	7	8	9	10	11	12	13	14	15	16	17	18	19	20	21	22	23	24
A	184	4173	202	4973	201	4907	152	5773	186	5088	199	4779	194	4858	169	5805	203	4862	212	4780	202	4931	207	5202
B	10064	1117	12733	1358	13271	1437	16764	1949	13384	1501	11743	1368	11170	1373	16895	2014	11453	1399	10938	1332	11216	1511	11917	1503
C	217	871	199	989	190	1009	159	2134	191	1080	192	938	194	1040	154	2099	198	1033	200	1013	207	934	211	970
D	460	6004	566	5958	523	6545	500	9332	525	6888	564	6416	553	6385	555	9958	546	6663	545	5850	503	5661	535	6426
E	13536	3038	15217	3860	15260	3667	17352	7809	16144	3953	16037	4167	16399	3947	17868	7810	15970	3758	16007	3523	15986	3287	16253	3593
F	16072	6498	17963	7794	18515	8226	20635	13207	19339	8358	19016	7775	19500	7888	21108	13444	19104	7937	19013	7546	19109	7403	19185	7770
G	13976	5627	13782	6046	13336	6296	15745	10503	14173	6301	14168	6382	14579	6217	15491	10658	15423	6829	13079	5745	14238	5756	13705	5822
H	2532	511	2470	493	2357	526	3120	705	2396	497	2451	472	2333	500	3296	745	2381	493	2279	507	2416	476	2365	481
I	225	4505	209	4147	194	4514	156	5364	190	4369	181	4211	195	4559	138	5817	189	4112	187	4240	195	4421	193	4664
J	11237	1278	11607	1274	10871	1309	15990	1889	11111	1314	11728	1518	11355	1281	17192	2111	10249	1179	9994	1278	10757	1409	10370	1239
K	228	1037	205	925	198	1021	152	2226	190	1081	193	1034	187	1000	149	2119	196	1087	194	1073	195	900	198	985
L	589	5941	545	5777	701	6204	519	9682	543	6439	558	6555	511	6130	510	9861	519	6469	519	6730	504	5439	486	6200
M	14688	3267	15133	3335	15489	3567	16429	7214	15281	3426	15605	3772	15908	3725	18333	7687	15468	3534	15796	3297	15830	3428	15827	4082
N	18478	7346	18099	7536	18757	7689	20274	13349	18384	7762	18951	8223	19016	8517	20849	13291	18767	7530	18310	7618	18590	7375	19391	8233
O	12768	5286	13682	6339	13168	6084	15383	10226	13767	6450	13885	6337	13871	6334	15519	10217	13471	6170	13858	5954	13865	6019	13569	6144
P	2502	538	2731	606	2632	565	3494	764	2819	569	2674	558	2617	553	3602	763	2533	528	2553	523	2703	545	2586	512

## Sheet: Protocol Information
Plate layout
	1:2	3:4	5:6	7:8	9:10	11:12	13:14	15:16	17:18	19:20	21:22	23:24
A:H	Green_Handb	Green_Handb	Green_Handb	Blank	Green_Handb	Green_Handb	Green_Handb	Blank	Green_Handb	Green_Handb	Green_Handb	Green_Handb
I:P	Green_Handb	Green_Handb	Green_Handb	Blank	Green_Handb	Green_Handb	Green_Handb	Blank	Green_Handb	Green_Handb	Green_Handb	Green_Handb
Peptide layout
No Pep	Pent
GRP22	Hex
GRP35	Hex2
GRP46	Hept
GRP51	24D
GRP52	24E
GRP63	24K
GRP80	17K
