# Supplementary material for: Differential sensing with arrays of de novo designed peptide assemblies
Source: Nat Commun. 2023 Jan 24;14:383. doi: 10.1038/s41467-023-36024-y (PMC9873944; doi:10.1038/s41467-023-36024-y)
Supplement: Supplementary file 7 — Source Data [file 41467_2023_36024_MOESM7_ESM.zip › Source_data/4_Tea_data/Green_Diplomat_repeat_3.xlsx]

## Sheet: End point
User: USER
Path: C:\Program Files (x86)\BMG\CLARIOstar\User\Data\
Test ID: 6554
Test Name: JMF_DPH_384_G1000
Date: 29/04/2019
Time: 14:41:57
ID1: 190429_Green_Diplomat
Fluorescence (FI)
	1. Raw Data (350-15/450-20)
	1	2	3	4	5	6	7	8	9	10	11	12	13	14	15	16	17	18	19	20	21	22	23	24
A	157	3805	157	3776	153	3777	119	4434	150	3830	151	3789	152	4011	123	4119	162	3994	160	3865	163	4000	163	4081
B	2777	647	2765	663	2838	673	3661	895	2906	674	2896	642	3185	683	3796	941	3175	731	2902	723	2919	747	3139	760
C	158	1282	156	1266	190	1164	124	2134	161	1323	159	1308	162	1377	123	2225	178	1349	180	1269	178	1273	179	1243
D	469	5782	478	5788	480	5785	448	7516	469	6008	467	6068	448	6195	439	8056	441	6148	479	6105	408	5787	443	6041
E	15314	3790	15933	4033	15637	4106	17019	5758	16180	4378	15924	4245	16218	4271	17237	5775	16040	3892	16195	4052	15728	3725	16034	3860
F	18090	6265	19314	7622	19428	7625	20437	10202	19345	7867	20111	7642	19318	7662	21226	9992	20028	7269	19769	6930	19376	7087	19160	7134
G	12093	6918	11341	6349	11017	7059	12269	9236	12025	6882	11730	6825	11996	6808	12712	8981	11340	6503	11851	6301	11351	6313	11536	6397
H	3191	453	2956	436	3198	458	3480	486	3037	428	3061	455	2977	422	3617	476	3027	391	3008	416	2857	418	2989	386
I	157	3506	154	3328	155	3585	113	4019	156	3668	160	3328	154	4004	123	4024	156	3454	158	3374	161	3393	160	3477
J	2734	622	2833	652	3094	669	3784	943	3443	648	2858	645	3376	717	4047	937	3055	677	2841	651	2955	692	2951	677
K	157	1194	160	1253	156	1227	122	2371	164	1452	165	1357	159	1315	123	2287	183	1386	167	1374	169	1234	168	1189
L	457	5806	438	5581	454	6074	434	5040	470	6367	454	6106	456	5782	439	7723	440	6049	415	5898	398	5399	427	5632
M	14787	3372	15623	3798	15737	4009	16701	5471	15825	3966	16108	4008	16276	3932	16763	5579	15434	3671	15817	3827	15680	4232	16852	3852
N	18099	6846	19107	7654	19413	7712	20096	9840	19609	7714	19822	7863	19877	7678	19982	9714	18627	6858	18662	6998	18723	6975	19405	7023
O	10187	5064	11472	6469	11073	6352	11872	9006	11555	6699	11624	6759	11883	6299	12372	9064	11554	6170	11107	6400	11481	6244	10758	5877
P	2718	385	3028	446	2931	403	3370	450	3007	440	3146	444	2919	399	3364	465	2884	401	3005	407	3009	412	2909	384

## Sheet: Protocol Information
Plate layout
	1:2	3:4	5:6	7:8	9:10	11:12	13:14	15:16	17:18	19:20	21:22	23:24
A:H	Green_Diplomat	Green_Diplomat	Green_Diplomat	Blank	Green_Diplomat	Green_Diplomat	Green_Diplomat	Blank	Green_Diplomat	Green_Diplomat	Green_Diplomat	Green_Diplomat
I:P	Green_Diplomat	Green_Diplomat	Green_Diplomat	Blank	Green_Diplomat	Green_Diplomat	Green_Diplomat	Blank	Green_Diplomat	Green_Diplomat	Green_Diplomat	Green_Diplomat
Peptide layout
No Pep	Pent
GRP22	Hex
GRP35	Hex2
GRP46	Hept
GRP51	24D
GRP52	24E
GRP63	24K
GRP80	17K
