# Supplementary material for: Differential sensing with arrays of de novo designed peptide assemblies
Source: Nat Commun. 2023 Jan 24;14:383. doi: 10.1038/s41467-023-36024-y (PMC9873944; doi:10.1038/s41467-023-36024-y)
Supplement: Supplementary file 7 — Source Data [file 41467_2023_36024_MOESM7_ESM.zip › Source_data/4_Tea_data/Grey_Diplomat_repeat_3.xlsx]

## Sheet: End point
User: USER
Path: C:\Program Files (x86)\BMG\CLARIOstar\User\Data\
Test ID: 6549
Test Name: JMF_DPH_384_G1000
Date: 29/04/2019
Time: 14:23:57
ID1: 190429_Grey_Diplomat
Fluorescence (FI)
	1. Raw Data (350-15/450-20)
	1	2	3	4	5	6	7	8	9	10	11	12	13	14	15	16	17	18	19	20	21	22	23	24
A	139	2223	145	2694	143	2801	111	4837	149	2935	151	2829	150	2923	116	4946	150	3004	149	2718	151	2831	159	3101
B	1869	354	2257	421	2229	439	3916	749	2600	477	2461	446	2539	493	4047	759	2563	485	2443	456	2581	493	2557	505
C	167	556	139	692	144	678	116	2211	148	738	144	701	144	701	117	2350	154	779	155	668	154	670	163	711
D	332	3437	403	4285	408	4342	538	7919	413	4570	393	4514	419	4544	543	8222	406	4626	382	4454	367	4254	403	4284
E	10180	1318	12514	2031	12232	1820	16874	6171	12904	2178	12475	2047	12675	1980	17292	6287	13111	2082	12671	2025	12911	1889	12716	2015
F	12536	2827	15990	4690	15522	4426	20557	10375	16365	4716	16191	4523	16151	4434	21224	10773	16441	4264	16384	4234	15870	3910	16173	4440
G	10154	4452	9358	4032	10101	3962	12473	10052	10228	4146	10303	4694	10761	3935	13193	10356	9821	3661	10210	4028	10086	3301	10069	4494
H	2612	328	2467	308	2589	347	3306	517	2602	332	2652	373	2450	363	3441	504	2555	317	2368	336	2535	309	2429	321
I	157	2548	153	2346	149	2584	118	4264	165	2517	156	2375	155	2597	118	4554	163	2369	164	2255	163	2341	163	2646
J	2125	385	2169	398	2438	433	4080	763	2661	435	2480	408	2898	471	4398	830	2467	438	2308	437	2330	496	2440	470
K	147	632	145	686	153	652	121	2461	151	755	158	694	156	734	126	2439	161	763	159	773	160	596	163	678
L	419	3999	379	4055	401	4276	542	8161	437	4861	399	4424	420	4519	531	8234	397	4665	391	4521	359	4059	380	4165
M	11920	1602	11950	1602	12187	1626	16083	5986	12011	1602	12747	2053	12891	1622	16436	6044	12286	1589	12576	1564	12549	1636	12599	1687
N	14834	3808	15668	4029	15852	4370	19317	10349	16244	4269	16213	4472	16165	4202	20341	10432	15320	3486	15986	4239	15591	3853	15961	3922
O	8805	2468	9932	3340	9687	2892	12319	9392	10274	3342	10464	3633	9986	3024	12623	9690	9950	3218	9868	3161	10219	3120	9490	2634
P	2010	242	2410	288	2352	262	3152	419	2685	294	2410	283	2390	284	3304	434	2352	262	2343	283	2312	282	2139	266

## Sheet: Protocol Information
Plate layout
	1:2	3:4	5:6	7:8	9:10	11:12	13:14	15:16	17:18	19:20	21:22	23:24
A:H	Grey_Diplomat	Grey_Diplomat	Grey_Diplomat	Blank	Grey_Diplomat	Grey_Diplomat	Grey_Diplomat	Blank	Grey_Diplomat	Grey_Diplomat	Grey_Diplomat	Grey_Diplomat
I:P	Grey_Diplomat	Grey_Diplomat	Grey_Diplomat	Blank	Grey_Diplomat	Grey_Diplomat	Grey_Diplomat	Blank	Grey_Diplomat	Grey_Diplomat	Grey_Diplomat	Grey_Diplomat
Peptide layout
No Pep	Pent
GRP22	Hex
GRP35	Hex2
GRP46	Hept
GRP51	24D
GRP52	24E
GRP63	24K
GRP80	17K
