# Supplementary material for: Differential sensing with arrays of de novo designed peptide assemblies
Source: Nat Commun. 2023 Jan 24;14:383. doi: 10.1038/s41467-023-36024-y (PMC9873944; doi:10.1038/s41467-023-36024-y)
Supplement: Supplementary file 7 — Source Data [file 41467_2023_36024_MOESM7_ESM.zip › Source_data/4_Tea_data/Grey_Coop_repeat_5.xlsx]

## Sheet: End point
User: USER
Path: C:\Program Files (x86)\BMG\CLARIOstar\User\Data\
Test ID: 6674
Test Name: JMF_DPH_384_G1000
Date: 15/05/2019
Time: 11:56:59
ID1: 190515_Grey_Coop
Fluorescence (FI)
	1. Raw Data (350-15/450-20)
	1	2	3	4	5	6	7	8	9	10	11	12	13	14	15	16	17	18	19	20	21	22	23	24
A	153	2674	154	3078	152	3091	122	5024	159	3108	165	3072	158	3052	127	5362	158	3295	160	3225	163	3321	167	3545
B	8368	673	10150	716	10936	795	16108	1596	11207	773	10243	770	10900	741	15840	1552	10737	777	10033	793	10392	892	10404	935
C	151	534	154	518	153	536	128	1583	154	576	154	553	151	556	132	1564	163	564	164	535	164	535	168	530
D	433	4800	456	5019	473	5154	603	9257	506	5424	468	5241	487	5238	640	9461	454	5293	486	5149	439	4733	470	5068
E	10334	1585	12696	2372	12711	2376	17483	7521	12974	2040	13170	2406	13382	2410	18161	8088	13294	2269	13146	2407	12959	2449	13564	2590
F	12618	4057	15578	5974	15797	5898	20655	13749	15839	5708	15934	5758	16147	5965	21346	13913	16182	5885	15848	5250	15677	5468	16362	5917
G	12291	5037	11500	4103	11714	4629	16279	11491	12669	4414	11703	3439	12022	3807	16425	12090	11866	5063	12755	4229	11932	4580	12559	5297
H	2118	302	2116	305	2049	313	3039	583	2001	346	1990	336	1877	345	3132	552	1911	337	1982	323	1959	315	2064	308
I	170	2954	166	2536	160	2638	128	4654	162	2559	171	2346	165	2558	129	4975	168	2455	167	2485	163	2590	168	2897
J	10951	709	9262	655	10405	692	15772	1470	9855	566	9935	454	9739	718	16870	1552	8904	625	9175	638	9091	705	9319	756
K	161	533	152	562	155	559	129	1644	163	529	157	515	181	580	137	1728	164	624	164	534	162	517	165	501
L	483	5127	420	4906	446	5105	640	9373	491	4802	491	5432	451	5245	607	9467	479	5313	463	5350	489	4795	436	4885
M	12792	2339	12654	2267	13014	2078	17267	7369	12147	1970	13210	2095	13407	2198	17884	7822	12395	1888	13173	1902	13061	2348	13170	2291
N	15331	5251	15866	5870	15792	6283	20695	13760	14855	5610	16510	5759	16634	6048	21246	14343	15693	5591	15655	4916	16097	5788	16090	5463
O	10295	4230	11981	5918	11219	5028	15737	11568	12135	4524	12418	5598	12004	5175	16118	12096	11624	4999	11636	5075	12202	5420	11162	5665
P	1881	299	2417	365	2207	336	3488	501	2251	354	2497	372	2116	350	3509	522	2133	327	2182	342	2159	342	1923	312

## Sheet: Protocol Information
Plate layout
	1:2	3:4	5:6	7:8	9:10	11:12	13:14	15:16	17:18	19:20	21:22	23:24
A:H	Grey_Coop	Grey_Coop	Grey_Coop	Blank	Grey_Coop	Grey_Coop	Grey_Coop	Blank	Grey_Coop	Grey_Coop	Grey_Coop	Grey_Coop
I:P	Grey_Coop	Grey_Coop	Grey_Coop	Blank	Grey_Coop	Grey_Coop	Grey_Coop	Blank	Grey_Coop	Grey_Coop	Grey_Coop	Grey_Coop
Peptide layout
No Pep	Pent
GRP22	Hex
GRP35	Hex2
GRP46	Hept
GRP51	24D
GRP52	24E
GRP63	24K
GRP80	17K
