# Supplementary material for: Differential sensing with arrays of de novo designed peptide assemblies
Source: Nat Commun. 2023 Jan 24;14:383. doi: 10.1038/s41467-023-36024-y (PMC9873944; doi:10.1038/s41467-023-36024-y)
Supplement: Supplementary file 7 — Source Data [file 41467_2023_36024_MOESM7_ESM.zip › Source_data/4_Tea_data/Grey_Devonshire_repeat_1.xlsx]

## Sheet: End point
User: USER
Path: C:\Program Files (x86)\BMG\CLARIOstar\User\Data\
Test ID: 6453
Test Name: JMF_DPH_384_G1000
Date: 17/04/2019
Time: 14:55:29
ID1: 190417_Grey_Devonshire
Fluorescence (FI)
	1. Raw Data (350-15/450-20)
	1	2	3	4	5	6	7	8	9	10	11	12	13	14	15	16	17	18	19	20	21	22	23	24
A	134	2216	137	2556	137	2574	109	3897	139	2514	138	2694	140	2522	114	3914	142	2733	147	2588	143	2886	145	2848
B	9747	565	11237	701	11375	696	14855	1055	11945	753	11572	741	11711	686	14710	1160	10930	778	11196	827	11551	830	11577	915
C	147	774	145	936	146	918	140	1878	149	1036	148	1055	149	952	144	1928	161	3967	160	955	158	932	163	938
D	378	4128	411	4766	418	4577	506	6513	493	4896	440	4795	450	4482	519	6798	432	5078	430	4601	397	4552	427	4756
E	9624	2005	11551	2718	11067	2880	13143	4930	11324	3148	11719	3457	11472	3153	14067	5053	11644	2929	11944	2777	12101	2719	12144	2822
F	10643	2093	12934	2755	12812	2778	15349	6644	12835	2893	12988	2811	13178	2936	15553	6417	13210	3032	12957	2787	12991	2835	13236	3047
G	9075	5220	8667	4715	9341	4968	10116	9897	9813	6479	9663	6083	9650	5682	10554	9938	9162	4679	9486	5282	9559	5066	9792	5935
H	1660	242	1730	249	1642	248	2199	356	1823	284	1810	282	1796	330	2313	343	1867	295	1799	267	1713	247	1713	241
I	141	2837	134	2422	145	2849	104	3596	138	2789	141	2925	138	3176	114	3682	146	2685	141	2901	144	2609	143	2440
J	10519	678	11090	657	11579	722	14982	1010	11650	738	11215	741	12807	743	15604	981	11623	640	11086	963	11577	722	12037	849
K	154	957	151	970	147	1080	138	1888	155	1167	162	1039	153	913	147	1922	162	1176	164	1117	155	879	165	926
L	405	4567	389	4281	386	4455	528	6698	453	5012	414	4709	403	4946	510	6740	418	5030	427	4916	368	4135	388	4655
M	11546	2488	11652	2722	11951	2748	13129	4884	11851	2885	11883	2955	11965	2853	13669	4947	12164	2563	12352	2646	11796	2472	12497	2867
N	13138	2668	12834	2772	13561	2775	15471	6218	12848	2567	13916	2896	13484	3382	15717	6114	12727	2489	13601	2703	13051	3021	13294	2948
O	8124	4670	9235	5546	8593	4940	10451	9566	9539	5331	9369	5285	9371	5051	10375	10054	9160	4806	9300	4877	9326	5299	8871	5280
P	1485	211	1847	238	1736	224	2316	317	1884	251	1852	247	1864	246	2297	315	1699	236	1734	240	1827	235	1694	224

## Sheet: Protocol Information
Plate layout
	1:2	3:4	5:6	7:8	9:10	11:12	13:14	15:16	17:18	19:20	21:22	23:24
A:H	Grey_Devonshire	Grey_Devonshire	Grey_Devonshire	Blank	Grey_Devonshire	Grey_Devonshire	Grey_Devonshire	Blank	Grey_Devonshire	Grey_Devonshire	Grey_Devonshire	Grey_Devonshire
I:P	Grey_Devonshire	Grey_Devonshire	Grey_Devonshire	Blank	Grey_Devonshire	Grey_Devonshire	Grey_Devonshire	Blank	Grey_Devonshire	Grey_Devonshire	Grey_Devonshire	Grey_Devonshire
Peptide layout
No Pep	Pent
GRP22	Hex
GRP35	Hex2
GRP46	Hept
GRP51	24D
GRP52	24E
GRP63	24K
GRP80	17K
