# Supplementary material for: Differential sensing with arrays of de novo designed peptide assemblies
Source: Nat Commun. 2023 Jan 24;14:383. doi: 10.1038/s41467-023-36024-y (PMC9873944; doi:10.1038/s41467-023-36024-y)
Supplement: Supplementary file 7 — Source Data [file 41467_2023_36024_MOESM7_ESM.zip › Source_data/4_Tea_data/Grey_Mands_repeat_5.xlsx]

## Sheet: End point
User: USER
Path: C:\Program Files (x86)\BMG\CLARIOstar\User\Data\
Test ID: 6683
Test Name: JMF_DPH_384_G1000
Date: 15/05/2019
Time: 12:25:40
ID1: 190515_Grey_MandS
Fluorescence (FI)
	1. Raw Data (350-15/450-20)
	1	2	3	4	5	6	7	8	9	10	11	12	13	14	15	16	17	18	19	20	21	22	23	24
A	140	2780	142	3222	144	3297	111	5155	139	3454	139	3328	138	3366	118	5478	150	3521	152	3299	156	3655	160	3778
B	8507	744	10355	848	11143	917	15735	1780	10536	859	10560	809	11243	841	15991	1895	10526	943	9925	871	10511	977	10501	1003
C	140	471	140	488	138	584	116	6250	147	570	144	587	145	579	122	1824	150	645	156	581	149	583	158	587
D	402	4333	410	5198	428	5384	528	9181	446	5445	434	5379	427	5091	539	9411	416	5518	425	5135	398	5098	434	5361
E	10467	1650	12970	2154	12708	2201	17182	7680	13319	2261	13012	2180	12938	2435	17749	8159	13411	2148	13329	2168	13333	2078	13508	2384
F	13062	3840	15563	5378	15457	5557	20306	13508	16521	5379	16024	5269	16548	5265	21196	13772	16112	4982	16340	5363	15886	4889	16169	5064
G	11973	4300	11498	4311	12228	4573	16034	11935	12595	4248	12428	4453	11965	4462	16039	12191	12146	4716	12618	5110	12606	4460	12573	4087
H	2102	299	2040	328	2058	336	2873	657	2178	338	2158	333	2091	343	3028	617	2127	324	2140	341	2195	337	2166	325
I	151	3053	148	2986	148	2930	120	4910	150	2952	158	2922	152	3097	123	5395	158	2618	159	2783	156	2994	158	3034
J	10213	814	9882	738	10332	744	16175	1681	10252	775	9745	854	10443	769	17862	1814	9485	739	9768	744	9027	791	10704	836
K	142	555	141	569	141	618	122	2060	144	660	149	624	145	597	124	1948	149	667	153	671	152	580	150	600
L	446	5300	407	4810	411	5314	525	9760	434	5712	423	5477	418	5407	505	9013	415	5489	413	5784	368	4995	395	5125
M	11988	1920	12726	2161	13088	2061	16808	7532	12658	1982	13370	2141	13451	2123	17789	7937	13015	1994	13089	2033	13705	1965	13413	2044
N	15408	4822	15806	5556	16577	5501	20303	13176	15882	5141	16596	5413	16597	5669	20935	13779	16063	4682	15747	4053	16147	5036	16311	5642
O	9936	3667	12165	4730	11026	4519	15614	11417	11354	5095	11636	4723	11034	4313	14511	11902	11501	4334	11590	4604	11934	4158	11215	4012
P	1857	326	2417	392	2266	363	3195	632	2489	380	2214	366	2203	357	3125	631	2163	360	2107	362	2230	381	2123	334

## Sheet: Protocol Information
Plate layout
	1:2	3:4	5:6	7:8	9:10	11:12	13:14	15:16	17:18	19:20	21:22	23:24
A:H	Grey_Mands	Grey_Mands	Grey_Mands	Blank	Grey_Mands	Grey_Mands	Grey_Mands	Blank	Grey_Mands	Grey_Mands	Grey_Mands	Grey_Mands
I:P	Grey_Mands	Grey_Mands	Grey_Mands	Blank	Grey_Mands	Grey_Mands	Grey_Mands	Blank	Grey_Mands	Grey_Mands	Grey_Mands	Grey_Mands
Peptide layout
No Pep	Pent
GRP22	Hex
GRP35	Hex2
GRP46	Hept
GRP51	24D
GRP52	24E
GRP63	24K
GRP80	17K
