# Supplementary material for: Differential sensing with arrays of de novo designed peptide assemblies
Source: Nat Commun. 2023 Jan 24;14:383. doi: 10.1038/s41467-023-36024-y (PMC9873944; doi:10.1038/s41467-023-36024-y)
Supplement: Supplementary file 7 — Source Data [file 41467_2023_36024_MOESM7_ESM.zip › Source_data/4_Tea_data/Black_Pukka_repeat_5.xlsx]

## Sheet: End point
User: USER
Path: C:\Program Files (x86)\BMG\CLARIOstar\User\Data\
Test ID: 6692
Test Name: JMF_DPH_384_G1000
Date: 15/05/2019
Time: 15:20:23
ID1: 190515_Black_pukka
Fluorescence (FI)
	1. Raw Data (350-15/450-20)
	1	2	3	4	5	6	7	8	9	10	11	12	13	14	15	16	17	18	19	20	21	22	23	24
A	131	3145	139	3687	134	3833	116	5885	142	3896	136	3809	137	3841	121	6230	139	3943	165	3945	149	3928	155	4021
B	8951	622	11893	922	12114	877	16372	1859	12271	957	11581	851	12690	974	16729	2028	10732	1026	11520	878	11951	993	12135	1080
C	133	535	131	595	134	568	121	1947	138	612	140	575	141	620	125	1958	142	615	143	570	152	595	151	629
D	281	4697	415	5571	425	5518	501	9403	431	5849	417	5637	401	5948	520	9216	391	6007	414	5706	400	5269	415	5894
E	11198	1486	13308	2344	13505	2408	17123	7645	13555	2389	13758	2522	13625	2441	17679	8100	13713	2247	13975	2096	13305	2136	13865	2006
F	14079	3676	15740	5111	16211	5407	20367	13179	16693	5563	16803	5349	17147	5474	20997	13731	16604	5435	16980	5116	16786	4756	16702	4854
G	12643	4197	12212	4477	12582	4946	15448	10952	12621	4737	12144	4551	12022	4204	15895	11226	11969	4640	11868	4096	13640	4366	12774	4436
H	2177	429	2262	385	2193	381	3452	633	2279	384	2314	410	2244	419	3557	678	2338	401	2524	425	2246	416	2197	408
I	142	3589	144	3324	136	3446	117	5478	147	3275	141	3115	144	3424	118	6237	147	3035	153	3191	147	3371	152	3375
J	11867	809	10696	721	11538	845	17249	1765	11124	818	11204	1032	12635	805	16966	1953	10651	792	11120	913	11240	826	11559	758
K	141	584	133	572	135	633	126	2055	136	641	138	667	135	625	130	2138	142	661	140	660	142	569	146	601
L	361	5581	375	5079	394	5427	506	9791	409	6027	405	5799	430	5899	501	9635	403	5871	424	6154	373	5427	393	5384
M	12491	1774	12707	2134	13477	2174	17020	7398	12505	1979	13729	2483	13656	2248	17353	7558	13118	1886	13587	1992	13723	1842	13559	1784
N	15318	4376	15940	5388	16472	5327	20165	13235	15511	5149	16332	5839	16068	5978	21842	13329	16298	4701	15937	4847	16192	4717	16409	4931
O	12282	4592	12418	4462	11749	3973	15373	9595	12489	4450	12006	4482	12181	4316	16383	10815	11962	4305	12169	4411	12258	4204	11977	3997
P	2088	407	2602	454	2462	423	3831	667	2583	452	2510	429	2473	434	3919	693	2354	427	2475	450	2451	467	2448	463

## Sheet: Protocol Information
Plate layout
	1:2	3:4	5:6	7:8	9:10	11:12	13:14	15:16	17:18	19:20	21:22	23:24
A:H	Black_Pukka	Black_Pukka	Black_Pukka	Blank	Black_Pukka	Black_Pukka	Black_Pukka	Blank	Black_Pukka	Black_Pukka	Black_Pukka	Black_Pukka
I:P	Black_Pukka	Black_Pukka	Black_Pukka	Blank	Black_Pukka	Black_Pukka	Black_Pukka	Blank	Black_Pukka	Black_Pukka	Black_Pukka	Black_Pukka
Peptide layout
No Pep	Pent
GRP22	Hex
GRP35	Hex2
GRP46	Hept
GRP51	24D
GRP52	24E
GRP63	24K
GRP80	17K
