# Supplementary material for: Differential sensing with arrays of de novo designed peptide assemblies
Source: Nat Commun. 2023 Jan 24;14:383. doi: 10.1038/s41467-023-36024-y (PMC9873944; doi:10.1038/s41467-023-36024-y)
Supplement: Supplementary file 7 — Source Data [file 41467_2023_36024_MOESM7_ESM.zip › Source_data/4_Tea_data/Grey_Asda_repeat_1.xlsx]

## Sheet: End point
User: USER
Path: C:\Program Files (x86)\BMG\CLARIOstar\User\Data\
Test ID: 6476
Test Name: JMF_DPH_384_G1000
Date: 17/04/2019
Time: 17:13:28
ID1: 190417_Grey_Asda
Fluorescence (FI)
	1. Raw Data (350-15/450-20)
	1	2	3	4	5	6	7	8	9	10	11	12	13	14	15	16	17	18	19	20	21	22	23	24
A	184	2451	156	2863	153	2916	132	4121	161	2884	165	2929	163	3205	137	4353	160	3178	164	2840	170	3271	175	3441
B	7248	543	9504	710	9990	652	13380	1118	10094	694	9678	668	10165	701	13511	1192	9994	684	9344	695	9680	830	10272	766
C	163	661	161	739	163	747	154	1811	172	823	170	768	169	795	168	2055	175	804	182	733	180	768	197	836
D	352	3452	450	3832	440	3664	528	6680	499	4149	476	4256	467	4041	578	6750	463	4203	481	3873	499	3558	512	3811
E	10576	2079	11785	3074	12218	2990	15533	5620	12452	2662	12084	2982	12858	3242	16183	5860	12396	3325	12367	2973	12545	3253	12668	3541
F	10478	2395	13096	3064	13479	3247	16435	6751	13565	3026	13762	2906	13893	2659	16829	6936	13898	3461	13689	3061	13547	3440	14488	3665
G	9369	5257	9305	5311	9722	4912	11243	10848	10196	5268	10294	5172	10169	4737	11679	11138	10317	5052	9976	5530	9960	5416	10479	5607
H	1961	228	1946	229	1871	238	2271	334	2194	251	2011	242	2183	250	2411	333	2101	246	2156	256	2054	254	2005	266
I	153	2836	145	2538	150	2833	122	3841	157	2872	161	2798	166	2935	133	3917	170	3097	171	2617	177	2838	178	3038
J	10519	625	9954	621	10361	689	13874	1039	10414	698	10762	786	11095	675	14093	1130	9571	804	9082	645	10179	676	10184	736
K	157	749	151	662	153	794	157	1894	169	845	168	800	176	779	165	1885	188	835	193	851	186	689	192	829
L	414	4024	414	3881	423	4092	521	6617	467	4507	488	4135	464	4147	566	6610	481	4238	471	4414	442	3663	471	3986
M	11795	2133	12383	2478	12477	2493	14929	5354	12863	2159	12920	2564	12832	2353	16209	5637	12655	2107	13266	2377	13046	2330	13158	2468
N	12733	2113	13272	2402	13590	2418	16047	6387	13375	2248	13773	2433	13971	2379	16598	6497	13086	2077	13239	2239	13967	2117	15039	2463
O	8979	5207	9641	5971	9520	5995	11279	11101	10040	6390	9991	6170	9911	5636	11938	11848	9984	6040	10086	6119	10309	5732	9651	5239
P	1897	228	2208	260	2260	241	2540	304	2111	244	2171	240	2133	274	2487	314	1986	241	2156	245	2105	253	2124	248

## Sheet: Protocol Information
Plate layout
	1:2	3:4	5:6	7:8	9:10	11:12	13:14	15:16	17:18	19:20	21:22	23:24
A:H	Grey_Asda	Grey_Asda	Grey_Asda	Blank	Grey_Asda	Grey_Asda	Grey_Asda	Blank	Grey_Asda	Grey_Asda	Grey_Asda	Grey_Asda
I:P	Grey_Asda	Grey_Asda	Grey_Asda	Blank	Grey_Asda	Grey_Asda	Grey_Asda	Blank	Grey_Asda	Grey_Asda	Grey_Asda	Grey_Asda
Peptide layout
No Pep	Pent
GRP22	Hex
GRP35	Hex2
GRP46	Hept
GRP51	24D
GRP52	24E
GRP63	24K
GRP80	17K
