# Supplementary material for: Differential sensing with arrays of de novo designed peptide assemblies
Source: Nat Commun. 2023 Jan 24;14:383. doi: 10.1038/s41467-023-36024-y (PMC9873944; doi:10.1038/s41467-023-36024-y)
Supplement: Supplementary file 7 — Source Data [file 41467_2023_36024_MOESM7_ESM.zip › Source_data/4_Tea_data/Grey_Clipper_repeat_6.xlsx]

## Sheet: End point
User: USER
Path: C:\Program Files (x86)\BMG\CLARIOstar\User\Data\
Test ID: 6745
Test Name: JMF_DPH_384_G1000
Date: 17/05/2019
Time: 15:09:04
ID1: 190517_Grey_Clipper
Fluorescence (FI)
	1. Raw Data (350-15/450-20)
	1	2	3	4	5	6	7	8	9	10	11	12	13	14	15	16	17	18	19	20	21	22	23	24
A	3772	2065	172	2503	162	2604	131	4320	167	2687	174	2533	172	2926	134	4348	170	2748	180	2636	167	2695	186	3217
B	5344	483	7749	630	7514	628	10812	1121	7669	656	7127	594	7432	674	11027	1036	7230	673	6804	606	7664	737	8744	786
C	171	375	167	536	167	479	158	1107	182	534	176	479	178	499	162	1174	184	527	179	467	187	499	200	530
D	237	1086	285	1449	273	1519	342	3015	289	1487	282	1397	288	1624	311	3114	292	1556	297	1624	286	1401	310	1528
E	4446	1080	6038	1474	5994	1529	8238	4603	6090	1511	5989	1409	6078	1612	8460	4926	6184	1420	5800	1479	5942	1429	6219	1712
F	5182	2203	6967	3258	7036	3227	8708	7214	7111	3219	6893	3057	7050	3146	8886	7293	6873	3081	6941	3229	6933	3029	7226	3259
G	6024	3756	5872	3676	5733	3997	8258	8503	5914	3929	6329	4037	5862	4027	8438	8638	5942	4281	5798	4174	5818	4331	6691	4338
H	1490	199	1460	198	1494	209	1935	257	1564	218	1444	210	1497	214	1998	288	1444	214	1495	216	1533	229	1432	230
I	162	2300	149	2286	158	2297	123	4028	167	2172	166	2295	173	2278	133	3969	176	2110	178	2271	182	2165	190	2440
J	7748	513	6976	503	7187	550	11284	890	7025	676	6967	497	6994	574	11238	1035	6607	545	6785	565	6675	566	7614	652
K	157	488	162	453	161	496	140	1138	170	559	168	475	173	519	160	1216	184	574	187	577	195	520	196	560
L	265	1614	255	1396	260	1558	285	3143	279	1621	265	1572	267	1593	292	3248	282	1697	276	1727	278	1527	282	1612
M	5698	1272	5948	1374	5887	1482	8116	4575	6094	1508	6022	1556	6079	1580	8550	4868	5824	1241	6002	1464	6261	1486	6188	1631
N	6570	2749	6913	3137	7048	3352	8959	7113	6831	3213	7204	3476	7139	3595	9250	7435	6918	3143	7047	3263	7024	3332	7372	3367
O	5243	3516	5969	3730	5523	3611	7872	8422	6070	3935	6001	4014	5905	3749	8440	8681	5861	3811	6158	3859	6139	3927	6054	3756
P	1477	184	1644	197	1541	205	2221	240	1667	209	1599	210	1558	208	2330	254	1596	219	1609	215	1558	216	1572	215

## Sheet: Protocol Information
Plate layout
	1:2	3:4	5:6	7:8	9:10	11:12	13:14	15:16	17:18	19:20	21:22	23:24
A:H	Grey_Clipper	Grey_Clipper	Grey_Clipper	Blank	Grey_Clipper	Grey_Clipper	Grey_Clipper	Blank	Grey_Clipper	Grey_Clipper	Grey_Clipper	Grey_Clipper
I:P	Grey_Clipper	Grey_Clipper	Grey_Clipper	Blank	Grey_Clipper	Grey_Clipper	Grey_Clipper	Blank	Grey_Clipper	Grey_Clipper	Grey_Clipper	Grey_Clipper
Peptide layout
No Pep	Pent
GRP22	Hex
GRP35	Hex2
GRP46	Hept
GRP51	24D
GRP52	24E
GRP63	24K
GRP80	17K
