# Supplementary material for: Differential sensing with arrays of de novo designed peptide assemblies
Source: Nat Commun. 2023 Jan 24;14:383. doi: 10.1038/s41467-023-36024-y (PMC9873944; doi:10.1038/s41467-023-36024-y)
Supplement: Supplementary file 7 — Source Data [file 41467_2023_36024_MOESM7_ESM.zip › Source_data/4_Tea_data/Green_Tetley_repeat_6.xlsx]

## Sheet: End point
User: USER
Path: C:\Program Files (x86)\BMG\CLARIOstar\User\Data\
Test ID: 6743
Test Name: JMF_DPH_384_G1000
Date: 17/05/2019
Time: 15:01:21
ID1: 190517_Green_Tetley
Fluorescence (FI)
	1. Raw Data (350-15/450-20)
	1	2	3	4	5	6	7	8	9	10	11	12	13	14	15	16	17	18	19	20	21	22	23	24
A	151	3151	157	3511	155	3688	121	4710	166	3872	176	3770	172	3974	144	4625	182	4017	187	4031	186	3908	197	4225
B	6642	614	8512	774	8971	863	10603	989	8979	788	8454	779	8624	905	10687	942	8194	885	8556	845	8960	919	9320	1023
C	165	455	174	584	176	574	150	1002	188	866	189	645	197	668	150	1104	209	674	211	640	222	681	228	798
D	278	1328	352	1735	353	1649	289	2820	357	1911	355	1822	358	1952	345	2926	371	2251	375	1856	384	1858	396	1893
E	6376	2242	7387	2950	7323	3033	8223	4719	7570	3080	7560	3027	7264	3158	8671	4976	7646	2940	7685	2858	7379	2853	7822	3152
F	6856	4019	8028	5043	7910	5292	8350	7252	7886	5339	8022	5101	8195	5314	8779	7170	7966	5205	8047	5070	8079	5073	8351	5271
G	7123	5572	6946	5557	6800	5748	7849	8660	7364	6233	6837	5870	7151	5887	7901	8514	6873	5909	7184	5461	7388	5893	7245	6344
H	1634	213	1580	214	1522	222	2074	260	1561	243	1635	242	1642	239	2020	269	1572	237	1514	228	1567	241	1656	725
I	174	3551	171	3381	166	3496	125	4056	177	3699	179	3695	183	3467	138	4289	187	3383	196	3322	204	3348	214	3557
J	8895	801	7824	673	8546	782	10570	854	8375	737	9049	836	8570	753	11236	897	7811	767	7868	692	7857	788	8564	839
K	193	571	181	548	188	596	151	1018	197	648	198	694	189	627	164	1120	207	702	204	709	211	654	222	780
L	356	1902	333	1598	332	1935	311	2891	348	1909	333	1900	359	2020	303	3097	346	2067	332	2055	348	1923	350	1935
M	7411	2678	7329	2920	7576	2894	8432	4745	7552	2920	7723	2919	7811	3066	8563	4923	7508	2872	7543	2872	7683	2954	7656	2974
N	8435	4923	8187	5262	8364	5260	8768	7404	8377	5345	8545	5378	8394	5500	9025	7423	7998	4976	8395	5203	8336	5336	8566	5314
O	6603	5090	7331	5821	7005	5523	8177	8294	7438	5876	7409	5954	7109	5562	8197	8875	6924	5435	7325	5667	7356	5714	7127	5548
P	1700	223	1957	245	1853	240	2210	251	1957	251	1900	259	1863	245	2333	258	1777	239	1805	233	1792	225	1678	217

## Sheet: Protocol Information
Plate layout
	1:2	3:4	5:6	7:8	9:10	11:12	13:14	15:16	17:18	19:20	21:22	23:24
A:H	Green_Tetley	Green_Tetley	Green_Tetley	Blank	Green_Tetley	Green_Tetley	Green_Tetley	Blank	Green_Tetley	Green_Tetley	Green_Tetley	Green_Tetley
I:P	Green_Tetley	Green_Tetley	Green_Tetley	Blank	Green_Tetley	Green_Tetley	Green_Tetley	Blank	Green_Tetley	Green_Tetley	Green_Tetley	Green_Tetley
Peptide layout
No Pep	Pent
GRP22	Hex
GRP35	Hex2
GRP46	Hept
GRP51	24D
GRP52	24E
GRP63	24K
GRP80	17K
