# Supplementary material for: Differential sensing with arrays of de novo designed peptide assemblies
Source: Nat Commun. 2023 Jan 24;14:383. doi: 10.1038/s41467-023-36024-y (PMC9873944; doi:10.1038/s41467-023-36024-y)
Supplement: Supplementary file 7 — Source Data [file 41467_2023_36024_MOESM7_ESM.zip › Source_data/4_Tea_data/Green_Twinings_repeat_4.xlsx]

## Sheet: End point
User: USER
Path: C:\Program Files (x86)\BMG\CLARIOstar\User\Data\
Test ID: 6627
Test Name: JMF_DPH_384_G1000
Date: 10/05/2019
Time: 12:38:44
ID1: 190510_Green_Twinings
Fluorescence (FI)
	1. Raw Data (350-15/450-20)
	1	2	3	4	5	6	7	8	9	10	11	12	13	14	15	16	17	18	19	20	21	22	23	24
A	198	4144	195	4399	189	4474	132	5288	191	4232	182	4212	191	4409	133	5690	197	4334	202	4310	200	4573	205	5162
B	13586	1097	13339	1107	13720	1171	18869	1477	13616	1100	13284	1129	13971	1156	18933	1586	12963	1189	12249	1141	13004	1303	13368	1484
C	203	1221	192	1189	194	1261	142	2256	204	1219	199	1266	204	1241	148	2324	208	1328	215	1337	216	1277	230	1374
D	557	6404	802	6817	562	7168	520	9712	577	7432	573	7346	579	7266	529	9901	703	7211	548	6959	528	6247	559	7333
E	15834	3829	16641	4184	16013	4173	17567	7466	16706	4391	16868	4152	16860	4097	17341	7697	17032	4140	16727	4547	17262	4319	17171	4476
F	14141	7888	15487	8604	15100	8853	16697	12976	15324	9022	15254	8802	15586	9047	16581	13383	14772	8199	15093	8460	15001	8535	15129	8602
G	13329	8501	13109	8769	13405	8443	15151	13766	13712	8732	13639	8609	13439	8498	15042	14050	13944	9011	14156	9043	12922	9657	13782	9342
H	3144	435	2742	479	2580	428	3450	536	2961	488	2606	439	2877	454	3358	559	2614	522	2689	450	2617	433	2675	434
I	202	4339	195	3578	190	4335	151	4786	199	3695	194	3506	198	3681	134	4768	200	3042	199	3970	206	3591	208	3876
J	12709	1016	13110	958	12858	1009	18188	1420	12956	973	12261	920	13075	991	19144	1450	11800	1013	11520	973	11696	1246	11827	1088
K	197	1184	189	1228	192	1244	132	2441	196	1304	192	1239	195	1210	144	1634	202	1302	205	1298	210	1125	218	1219
L	550	6722	522	6571	533	6961	488	9674	567	7454	579	6835	551	7077	482	9730	553	7259	533	6844	505	6426	504	6595
M	15958	3776	16624	3969	16626	3683	17375	7256	16754	3699	16961	3942	17060	3993	17319	7321	16167	3588	17386	3730	17017	3915	16608	4137
N	15656	8486	15326	8280	15496	8903	16391	12926	15299	8662	16114	9134	15525	8521	16273	12833	14986	8114	14889	8286	14961	8146	15104	8280
O	11950	6979	13056	8161	13291	7837	14208	13332	13199	7841	13463	8169	13012	7750	14379	13430	12869	7042	12950	7802	13104	7974	12375	8015
P	2764	351	2749	391	2726	370	3659	479	2792	401	2774	402	2664	400	3641	487	2545	390	2607	388	2613	385	2439	349

## Sheet: Protocol Information
Plate layout
	1:2	3:4	5:6	7:8	9:10	11:12	13:14	15:16	17:18	19:20	21:22	23:24
A:H	Green_Twinings	Green_Twinings	Green_Twinings	Blank	Green_Twinings	Green_Twinings	Green_Twinings	Blank	Green_Twinings	Green_Twinings	Green_Twinings	Green_Twinings
I:P	Green_Twinings	Green_Twinings	Green_Twinings	Blank	Green_Twinings	Green_Twinings	Green_Twinings	Blank	Green_Twinings	Green_Twinings	Green_Twinings	Green_Twinings
Peptide layout
No Pep	Pent
GRP22	Hex
GRP35	Hex2
GRP46	Hept
GRP51	24D
GRP52	24E
GRP63	24K
GRP80	17K
