# Supplementary material for: Differential sensing with arrays of de novo designed peptide assemblies
Source: Nat Commun. 2023 Jan 24;14:383. doi: 10.1038/s41467-023-36024-y (PMC9873944; doi:10.1038/s41467-023-36024-y)
Supplement: Supplementary file 7 — Source Data [file 41467_2023_36024_MOESM7_ESM.zip › Source_data/4_Tea_data/Grey_Twinings_repeat_4.xlsx]

## Sheet: End point
User: USER
Path: C:\Program Files (x86)\BMG\CLARIOstar\User\Data\
Test ID: 6620
Test Name: JMF_DPH_384_G1000
Date: 10/05/2019
Time: 12:17:09
ID1: 190510_Grey_Twinings
Fluorescence (FI)
	1. Raw Data (350-15/450-20)
	1	2	3	4	5	6	7	8	9	10	11	12	13	14	15	16	17	18	19	20	21	22	23	24
A	169	2606	171	3443	165	3694	118	6267	167	3615	171	3501	161	3830	120	6445	167	3483	169	3482	173	3605	174	3792
B	10883	735	13167	500	14243	1039	18456	1949	13819	1073	13114	1169	13783	1013	19068	2021	12576	1008	11997	994	12075	1087	12543	1154
C	168	807	167	921	167	982	128	2212	167	913	166	1012	163	950	129	2327	171	992	176	938	175	917	187	979
D	354	4905	421	6251	456	5968	455	10092	418	6011	419	6174	415	6071	465	10118	402	6020	388	4788	391	5477	402	5792
E	11298	1854	14007	2747	13837	2518	17627	6791	13612	2671	13617	2612	13903	2784	18057	6995	13532	2402	13516	2281	13386	2464	13978	2397
F	11057	4720	13263	6152	13346	6487	17014	12168	13312	6207	12985	6163	13324	6214	17031	12310	12656	5470	12991	5514	12064	5320	13014	5831
G	11441	6281	11198	6706	11525	5643	15067	12891	11544	6573	11550	6595	11294	6863	15051	13441	11004	6411	11802	6352	11351	6401	11020	6251
H	2966	334	2999	333	2722	347	4709	545	3036	397	2814	362	2815	331	5038	583	2805	362	2671	369	2612	315	2804	355
I	176	2845	169	3113	170	2824	120	5483	173	2948	173	3009	180	2872	124	5655	180	2545	180	2815	180	2744	174	2963
J	12468	742	11731	721	12416	835	16671	1618	12702	816	11726	741	14251	1029	18117	1764	11521	753	11456	788	10266	777	11338	922
K	169	927	167	818	170	916	129	2268	170	914	165	889	170	867	134	2350	171	941	177	956	176	784	177	991
L	428	6082	389	5590	395	5836	458	10570	415	6104	397	5811	377	5882	466	10173	386	6075	389	5934	357	5328	368	5476
M	12557	1792	14213	2271	13172	1949	17205	6546	13746	2253	13064	1961	13656	2172	17288	6553	13952	1859	12947	1742	13184	2091	13683	1964
N	12461	4831	12924	5709	13311	6140	16760	11706	12754	6226	13494	5646	14018	6158	16036	11951	12514	4558	12408	5088	13409	5749	11901	4795
O	9584	4384	10636	4853	10762	4799	13982	12217	10978	5327	10757	5277	10697	4636	13875	12379	10481	4938	10427	5238	10269	4856	9885	4519
P	2455	275	2835	314	2897	310	4493	497	2918	302	2721	316	2625	290	4455	509	2432	276	2621	322	2547	294	2649	289

## Sheet: Protocol Information
Plate layout
	1:2	3:4	5:6	7:8	9:10	11:12	13:14	15:16	17:18	19:20	21:22	23:24
A:H	Grey_Twinings	Grey_Twinings	Grey_Twinings	Blank	Grey_Twinings	Grey_Twinings	Grey_Twinings	Blank	Grey_Twinings	Grey_Twinings	Grey_Twinings	Grey_Twinings
I:P	Grey_Twinings	Grey_Twinings	Grey_Twinings	Blank	Grey_Twinings	Grey_Twinings	Grey_Twinings	Blank	Grey_Twinings	Grey_Twinings	Grey_Twinings	Grey_Twinings
Peptide layout
No Pep	Pent
GRP22	Hex
GRP35	Hex2
GRP46	Hept
GRP51	24D
GRP52	24E
GRP63	24K
GRP80	17K
