# Supplementary material for: Differential sensing with arrays of de novo designed peptide assemblies
Source: Nat Commun. 2023 Jan 24;14:383. doi: 10.1038/s41467-023-36024-y (PMC9873944; doi:10.1038/s41467-023-36024-y)
Supplement: Supplementary file 7 — Source Data [file 41467_2023_36024_MOESM7_ESM.zip › Source_data/4_Tea_data/Black_Diplomat_repeat_2.xlsx]

## Sheet: End point
User: USER
Path: C:\Program Files (x86)\BMG\CLARIOstar\User\Data\
Test ID: 6497
Test Name: JMF_DPH_384_G1000
Date: 24/04/2019
Time: 13:30:08
ID1: 190424_Black_Diplomat
Fluorescence (FI)
	1. Raw Data (350-15/450-20)
	1	2	3	4	5	6	7	8	9	10	11	12	13	14	15	16	17	18	19	20	21	22	23	24
A	176	2668	183	3341	183	3537	145	5434	184	3242	178	3060	186	3314	146	5776	191	3278	189	3306	185	3554	190	3793
B	6359	545	7465	624	7537	652	12632	894	7770	670	7216	575	7735	634	12605	958	7951	650	6650	646	6911	707	7485	666
C	181	640	188	786	180	664	154	1869	188	832	190	792	187	798	156	1829	207	708	199	800	191	719	209	860
D	404	4334	461	5208	514	4484	583	7685	468	5378	472	5177	463	5702	612	8986	468	5311	423	5327	423	4780	495	5194
E	7146	1815	8873	2539	8337	2590	11782	6251	8878	2581	8551	2588	9204	2618	11941	6371	8549	2296	8607	2611	8078	2422	8469	2687
F	13155	1618	15931	2322	16151	2028	19429	7340	15846	2122	16002	2231	16060	2372	19972	7181	16063	2187	15564	2367	15878	2460	15931	3043
G	10867	5702	10615	5407	10223	5051	13477	13176	10887	5200	11434	5284	11149	4967	12886	13717	10590	5162	11073	5651	10500	6034	10779	6329
H	2152	364	2038	346	2200	356	2713	528	2022	347	1981	351	2222	346	2739	537	2019	329	2031	347	1829	330	1982	332
I	180	3464	178	2779	172	3351	135	4953	187	3070	180	2864	186	3057	138	5302	188	2842	185	2675	186	3131	187	3094
J	7831	604	7391	601	7841	613	12284	854	8932	671	7033	555	8388	631	12339	899	7067	614	6752	584	6942	617	7348	604
K	178	800	174	687	179	769	137	1836	184	841	184	730	181	761	149	1923	187	831	192	816	185	653	196	772
L	427	5156	405	5215	437	5307	512	9165	480	5788	432	5733	432	5450	523	8904	418	5796	424	5565	376	4690	391	5364
M	8306	2358	8703	2518	8677	2505	11682	6468	8853	2326	9111	2436	9075	2637	12305	6482	8318	2262	8695	2398	8312	2332	8558	2724
N	15043	2134	16119	2167	15833	2267	20042	7291	15598	2162	16530	2171	15940	2251	20018	7266	15140	2065	15832	2379	15310	2459	15626	3287
O	9730	4526	10413	5789	10400	5331	13048	13669	10367	5465	10733	5651	10618	5251	12993	13794	10308	6029	10667	6202	11140	5336	10100	6285
P	1947	309	2383	372	2309	340	3214	514	2301	363	2427	397	2452	401	3495	546	2138	341	2011	339	2067	347	1950	339

## Sheet: Protocol Information
Plate layout
	1:2	3:4	5:6	7:8	9:10	11:12	13:14	15:16	17:18	19:20	21:22	23:24
A:H	Black_Diplomat	Black_Diplomat	Black_Diplomat	Blank	Black_Diplomat	Black_Diplomat	Black_Diplomat	Blank	Black_Diplomat	Black_Diplomat	Black_Diplomat	Black_Diplomat
I:P	Black_Diplomat	Black_Diplomat	Black_Diplomat	Blank	Black_Diplomat	Black_Diplomat	Black_Diplomat	Blank	Black_Diplomat	Black_Diplomat	Black_Diplomat	Black_Diplomat
Peptide layout
No Pep	Pent
GRP22	Hex
GRP35	Hex2
GRP46	Hept
GRP51	24D
GRP52	24E
GRP63	24K
GRP80	17K
