# Supplementary material for: Differential sensing with arrays of de novo designed peptide assemblies
Source: Nat Commun. 2023 Jan 24;14:383. doi: 10.1038/s41467-023-36024-y (PMC9873944; doi:10.1038/s41467-023-36024-y)
Supplement: Supplementary file 7 — Source Data [file 41467_2023_36024_MOESM7_ESM.zip › Source_data/4_Tea_data/Black_Sainsburysgold_repeat_1.xlsx]

## Sheet: End point
User: USER
Path: C:\Program Files (x86)\BMG\CLARIOstar\User\Data\
Test ID: 6465
Test Name: JMF_DPH_384_G1000
Date: 17/04/2019
Time: 16:10:33
ID1: 190417_Black_SainsburysGold
Fluorescence (FI)
	1. Raw Data (350-15/450-20)
	1	2	3	4	5	6	7	8	9	10	11	12	13	14	15	16	17	18	19	20	21	22	23	24
A	150	1971	148	2376	150	2386	105	3528	147	2477	149	2304	147	2354	106	3675	153	2410	150	2322	156	2465	155	2606
B	9310	596	11335	701	11072	716	15197	1140	10786	644	11121	681	11101	708	14873	1174	10969	769	10690	736	11028	806	11483	870
C	162	560	162	709	161	688	135	1547	163	717	163	668	163	685	143	1622	161	651	168	651	168	616	176	633
D	341	3613	414	3985	426	4370	464	6438	423	4179	530	4080	407	4180	492	6446	401	4222	369	3976	386	4126	401	4393
E	9127	1391	11528	2163	10890	2692	14079	4623	11362	2546	11008	3076	11327	2703	14360	4701	11161	2876	11528	2852	11154	2705	11735	2200
F	9703	1168	12750	2122	12738	1859	15729	6227	12556	1572	12488	1743	12539	2131	15832	6107	12511	2226	11839	2002	12384	1807	12737	1899
G	8663	3732	8547	3386	8551	3335	9909	9159	8648	3819	8981	3363	8754	3400	10166	9474	8794	3647	9039	3606	9553	3863	8572	3518
H	1609	220	1535	224	1521	218	1918	307	1534	227	1561	242	1503	221	1881	304	1487	208	1455	228	1430	202	1523	210
I	150	2278	156	2241	147	2227	104	3111	156	2480	145	2047	154	2172	115	3208	152	2213	159	2146	155	2390	153	2201
J	11552	676	11094	640	11648	663	14868	1027	11374	628	11201	656	11134	639	15383	1161	10372	650	10343	699	10971	690	11151	752
K	157	650	164	635	163	668	140	1649	169	736	159	679	169	642	142	1633	176	665	173	668	175	594	165	647
L	394	4283	354	4065	379	4258	461	6537	402	4591	384	4020	400	4273	475	6337	380	4153	381	4225	343	3921	361	4050
M	10867	1724	11688	2072	11826	2003	13685	4524	11388	1915	11835	2073	11879	2104	13773	4557	11548	1989	11787	1909	11762	1950	11897	1934
N	12199	1724	12912	2152	12977	2193	15416	5654	12521	2039	12881	2030	13226	2001	15350	5871	12441	1878	12438	1954	12385	2062	13011	2304
O	7169	3152	8897	4092	8266	3691	10164	9710	8834	4029	8881	4341	8534	3601	10067	9518	8373	3498	8461	3652	8707	3888	8469	3826
P	1340	185	1645	220	1469	206	1967	266	1590	213	1599	223	1540	212	1912	276	1405	203	1524	212	1430	213	1430	188

## Sheet: Protocol Information
Plate layout
	1:2	3:4	5:6	7:8	9:10	11:12	13:14	15:16	17:18	19:20	21:22	23:24
A:H	Black_Sainsburysgold	Black_Sainsburysgold	Black_Sainsburysgold	Blank	Black_Sainsburysgold	Black_Sainsburysgold	Black_Sainsburysgold	Blank	Black_Sainsburysgold	Black_Sainsburysgold	Black_Sainsburysgold	Black_Sainsburysgold
I:P	Black_Sainsburysgold	Black_Sainsburysgold	Black_Sainsburysgold	Blank	Black_Sainsburysgold	Black_Sainsburysgold	Black_Sainsburysgold	Blank	Black_Sainsburysgold	Black_Sainsburysgold	Black_Sainsburysgold	Black_Sainsburysgold
Peptide layout
No Pep	Pent
GRP22	Hex
GRP35	Hex2
GRP46	Hept
GRP51	24D
GRP52	24E
GRP63	24K
GRP80	17K
