# Supplementary material for: Differential sensing with arrays of de novo designed peptide assemblies
Source: Nat Commun. 2023 Jan 24;14:383. doi: 10.1038/s41467-023-36024-y (PMC9873944; doi:10.1038/s41467-023-36024-y)
Supplement: Supplementary file 7 — Source Data [file 41467_2023_36024_MOESM7_ESM.zip › Source_data/4_Tea_data/Green_Doubledragon_repeat_4.xlsx]

## Sheet: End point
User: USER
Path: C:\Program Files (x86)\BMG\CLARIOstar\User\Data\
Test ID: 6624
Test Name: JMF_DPH_384_G1000
Date: 10/05/2019
Time: 12:29:26
ID1: 190510_Green_DoubleDragon
Fluorescence (FI)
	1. Raw Data (350-15/450-20)
	1	2	3	4	5	6	7	8	9	10	11	12	13	14	15	16	17	18	19	20	21	22	23	24
A	164	4499	166	5138	161	5491	120	6112	167	5367	166	5685	161	5559	122	6550	170	5860	169	5316	164	5444	174	5842
B	10021	868	12908	1142	13346	1198	17841	1485	12652	1213	13119	1114	13279	1193	18104	1640	13482	1151	12886	1208	12953	1182	12673	1250
C	169	797	174	956	171	943	131	1619	178	1080	174	982	177	971	126	1545	188	773	188	1054	179	974	195	972
D	515	5134	592	6219	600	6296	600	9133	598	6331	597	6465	586	6531	688	8887	555	6010	580	6330	530	6250	573	6373
E	14171	3714	17411	5013	17275	4786	18407	7668	17270	4980	17943	5001	17676	5059	18908	7798	18010	4595	17829	4842	16803	4543	18368	4660
F	13326	7207	16849	9836	16770	9728	17572	13545	16455	9966	16244	10054	16801	9871	18043	13489	16450	8884	16381	9257	15482	9192	16243	9235
G	13394	9255	13507	9242	13642	8754	15398	14580	13531	9440	13570	9450	13874	9057	14940	13567	13486	9042	14132	9315	13685	8458	14071	8795
H	3302	392	3171	416	3150	409	4280	571	3266	462	3247	457	2835	431	4247	532	2961	439	2863	424	2938	402	3425	382
I	173	4783	165	4596	171	4782	127	6288	165	4552	170	4845	172	4546	123	6144	173	4684	169	4380	175	4465	181	4828
J	12205	1010	11966	1121	12636	1034	17373	1412	12681	1090	13534	1217	12363	1104	17924	1429	12250	1134	10786	1041	11641	1084	12087	1014
K	177	866	169	924	171	932	130	1763	187	1061	227	989	179	965	129	1819	179	1168	186	1003	183	863	185	1004
L	594	6326	553	5872	555	6382	573	9093	600	6902	583	6758	553	6397	556	9192	574	6765	524	6305	505	5432	527	5698
M	17073	4422	17129	4574	17459	4692	18287	7804	17203	4692	17783	4833	18188	4838	18599	7864	17418	4615	17887	4500	17691	4598	17543	4409
N	16331	9051	16275	9538	16444	9780	17394	13288	16286	9466	17030	10117	16529	10599	18028	13227	15782	9014	16347	9471	16227	8927	16237	9407
O	11916	8397	13656	8677	13454	8485	14970	13165	13920	9029	13734	8930	13514	8449	15279	13583	13432	8295	13414	8591	13439	8227	12817	7845
P	2431	378	2926	413	3103	408	4399	447	3057	404	3169	396	3061	378	4441	441	3184	371	3227	381	2999	368	2920	359

## Sheet: Protocol Information
Plate layout
	1:2	3:4	5:6	7:8	9:10	11:12	13:14	15:16	17:18	19:20	21:22	23:24
A:H	Green_Doubledragon	Green_Doubledragon	Green_Doubledragon	Blank	Green_Doubledragon	Green_Doubledragon	Green_Doubledragon	Blank	Green_Doubledragon	Green_Doubledragon	Green_Doubledragon	Green_Doubledragon
I:P	Green_Doubledragon	Green_Doubledragon	Green_Doubledragon	Blank	Green_Doubledragon	Green_Doubledragon	Green_Doubledragon	Blank	Green_Doubledragon	Green_Doubledragon	Green_Doubledragon	Green_Doubledragon
Peptide layout
No Pep	Pent
GRP22	Hex
GRP35	Hex2
GRP46	Hept
GRP51	24D
GRP52	24E
GRP63	24K
GRP80	17K
