# Supplementary material for: Differential sensing with arrays of de novo designed peptide assemblies
Source: Nat Commun. 2023 Jan 24;14:383. doi: 10.1038/s41467-023-36024-y (PMC9873944; doi:10.1038/s41467-023-36024-y)
Supplement: Supplementary file 7 — Source Data [file 41467_2023_36024_MOESM7_ESM.zip › Source_data/4_Tea_data/Green_Doubledragon_repeat_5.xlsx]

## Sheet: End point
User: USER
Path: C:\Program Files (x86)\BMG\CLARIOstar\User\Data\
Test ID: 6694
Test Name: JMF_DPH_384_G1000
Date: 15/05/2019
Time: 15:27:30
ID1: 190515_Green_DoubleDragon
Fluorescence (FI)
	1. Raw Data (350-15/450-20)
	1	2	3	4	5	6	7	8	9	10	11	12	13	14	15	16	17	18	19	20	21	22	23	24
A	147	4368	146	5095	153	5147	109	5877	160	5448	157	5116	166	5159	124	5935	160	5018	159	5379	153	5046	158	4610
B	10085	1158	12389	1293	12378	1379	16799	1894	12393	1381	12887	695	12073	1363	17180	1599	12657	1307	11432	1365	11441	1463	12156	1364
C	151	906	155	1017	150	1100	120	1974	165	1114	161	929	168	1088	130	2001	186	1091	187	1181	175	997	185	1026
D	462	6217	519	7109	525	7019	479	9747	525	7512	551	7001	529	7387	491	10297	510	7473	521	6354	453	6936	501	7185
E	13625	3329	16084	4424	15623	4499	17413	7797	16496	4619	16000	4476	16636	4682	17627	7917	16074	4633	16669	4241	15722	3999	16124	4028
F	16779	6953	18866	9544	19293	9154	20182	13640	18877	9574	19076	9204	19184	9380	20731	13612	19419	9034	19278	8637	18895	8552	19250	8929
G	14017	7145	13892	7442	13995	7527	15221	12558	14924	8248	14596	8839	14852	8339	16283	12976	15601	7950	13943	8289	14889	7955	14394	8010
H	2646	510	2792	549	2526	525	3700	711	2650	559	2659	577	2510	538	3624	691	2687	520	2636	536	2688	550	2676	502
I	158	4792	153	4449	157	4919	116	5332	161	4918	159	5032	160	4819	125	5707	165	4834	165	4480	170	4655	171	4475
J	11464	1360	11305	1207	12103	1334	16934	1692	11500	1278	11271	1382	12082	1332	17450	1754	10961	1352	11046	1229	10074	1221	8751	1458
K	150	1124	146	1021	152	1106	114	2175	160	1166	161	1158	158	1113	131	2020	172	1158	188	987	173	1019	178	951
L	504	6913	497	6512	496	6977	454	9851	519	7384	518	7587	524	6772	476	10407	493	7387	498	6997	475	6204	513	5919
M	14693	3640	15842	4131	16173	4189	17035	8046	15830	3934	16715	4300	16874	4456	17438	7998	16284	3829	16162	4271	14597	4044	16400	4055
N	18017	7972	18985	8870	19580	9539	20045	13729	18769	9081	19436	9785	19598	9539	20281	14115	18806	8610	18504	8448	19088	8276	18987	8890
O	12653	6722	14480	8021	13735	7892	15916	11523	14855	7933	14692	8176	14915	7967	16496	12019	14728	7349	14285	7836	14619	7518	13863	7500
P	2691	518	3060	609	2926	569	3793	705	3055	590	3090	595	2917	582	4025	736	2765	562	2920	581	3076	604	2777	585

## Sheet: Protocol Information
Plate layout
	1:2	3:4	5:6	7:8	9:10	11:12	13:14	15:16	17:18	19:20	21:22	23:24
A:H	Green_Doubledragon	Green_Doubledragon	Green_Doubledragon	Blank	Green_Doubledragon	Green_Doubledragon	Green_Doubledragon	Blank	Green_Doubledragon	Green_Doubledragon	Green_Doubledragon	Green_Doubledragon
I:P	Green_Doubledragon	Green_Doubledragon	Green_Doubledragon	Blank	Green_Doubledragon	Green_Doubledragon	Green_Doubledragon	Blank	Green_Doubledragon	Green_Doubledragon	Green_Doubledragon	Green_Doubledragon
Peptide layout
No Pep	Pent
GRP22	Hex
GRP35	Hex2
GRP46	Hept
GRP51	24D
GRP52	24E
GRP63	24K
GRP80	17K
