# Supplementary material for: Differential sensing with arrays of de novo designed peptide assemblies
Source: Nat Commun. 2023 Jan 24;14:383. doi: 10.1038/s41467-023-36024-y (PMC9873944; doi:10.1038/s41467-023-36024-y)
Supplement: Supplementary file 7 — Source Data [file 41467_2023_36024_MOESM7_ESM.zip › Source_data/4_Tea_data/Black_Diplomat_repeat_3.xlsx]

## Sheet: End point
User: USER
Path: C:\Program Files (x86)\BMG\CLARIOstar\User\Data\
Test ID: 6532
Test Name: JMF_DPH_384_G1000
Date: 29/04/2019
Time: 11:18:47
ID1: 190429_Black_Diplomat
Fluorescence (FI)
	1. Raw Data (350-15/450-20)
	1	2	3	4	5	6	7	8	9	10	11	12	13	14	15	16	17	18	19	20	21	22	23	24
A	185	2295	189	2681	180	2797	150	4965	184	2845	182	2838	178	3075	143	5420	186	2942	175	2899	175	3052	185	3216
B	2012	239	2178	254	2286	264	3829	343	2446	256	2257	247	2483	255	4034	370	2377	283	2357	271	2376	278	2478	279
C	171	526	173	577	169	595	150	1811	174	653	176	629	179	659	145	1851	182	639	184	620	178	599	188	621
D	386	3136	457	3606	451	3792	562	7320	476	3701	455	3687	435	3806	565	7340	439	3877	425	3644	379	3546	418	3756
E	9632	1464	11926	2202	11807	2263	15829	7017	12139	2146	11890	2242	12267	2365	16335	7044	12817	2480	12522	2334	12455	2291	12529	2455
F	11746	2884	14692	4710	14022	4961	18189	11819	14293	4813	14392	4474	14413	4912	18926	11513	14702	4049	14342	4038	14325	4212	14300	5040
G	9401	3973	9955	4424	10025	4432	13165	13472	9560	4632	10556	5265	10392	5091	13435	13066	9977	4769	10506	5388	9812	4959	9916	6613
H	2302	323	2339	333	2284	337	3227	494	2497	371	2448	346	2166	333	3131	486	2176	349	2292	316	2181	308	2318	339
I	177	2517	173	2342	169	2454	134	4614	179	2379	175	2252	178	2465	136	4804	178	2216	176	2344	176	2296	177	2896
J	2078	241	2053	240	2401	247	3876	332	2472	261	2238	238	2493	249	3998	385	2441	250	2002	246	2246	268	2139	223
K	164	583	165	553	163	617	137	1915	172	680	166	623	172	617	144	1940	169	663	176	620	175	554	177	554
L	414	3547	411	3531	424	3685	536	7273	444	3983	428	3809	420	3839	533	7131	424	3823	409	3708	378	3351	394	3856
M	11150	1666	11862	2134	11537	2387	16049	6920	11346	2149	12641	2383	12561	2338	16458	7206	11847	2191	12389	2355	12390	2071	12101	2635
N	13961	4230	14176	4425	14712	4530	17629	11257	14469	4473	14819	4532	14742	4474	18598	11350	13864	3858	14794	4166	14280	3804	14465	5171
O	9056	3239	9814	3903	9388	3332	12624	12442	10092	3838	10000	3941	10235	3719	13013	12913	9828	3752	9889	3749	10035	4028	9503	4949
P	1967	283	2241	299	2171	295	3018	442	2217	301	2247	306	2200	291	3019	446	2096	282	2033	297	1669	300	1659	287

## Sheet: Protocol Information
Plate layout
	1:2	3:4	5:6	7:8	9:10	11:12	13:14	15:16	17:18	19:20	21:22	23:24
A:H	Black_Diplomat	Black_Diplomat	Black_Diplomat	Blank	Black_Diplomat	Black_Diplomat	Black_Diplomat	Blank	Black_Diplomat	Black_Diplomat	Black_Diplomat	Black_Diplomat
I:P	Black_Diplomat	Black_Diplomat	Black_Diplomat	Blank	Black_Diplomat	Black_Diplomat	Black_Diplomat	Blank	Black_Diplomat	Black_Diplomat	Black_Diplomat	Black_Diplomat
Peptide layout
No Pep	Pent
GRP22	Hex
GRP35	Hex2
GRP46	Hept
GRP51	24D
GRP52	24E
GRP63	24K
GRP80	17K
