# Supplementary material for: Differential sensing with arrays of de novo designed peptide assemblies
Source: Nat Commun. 2023 Jan 24;14:383. doi: 10.1038/s41467-023-36024-y (PMC9873944; doi:10.1038/s41467-023-36024-y)
Supplement: Supplementary file 7 — Source Data [file 41467_2023_36024_MOESM7_ESM.zip › Source_data/4_Tea_data/Green_Clipper_repeat_6.xlsx]

## Sheet: End point
User: USER
Path: C:\Program Files (x86)\BMG\CLARIOstar\User\Data\
Test ID: 6723
Test Name: JMF_DPH_384_G1000
Date: 17/05/2019
Time: 12:41:54
ID1: 190517_Green_Clipper
Fluorescence (FI)
	1. Raw Data (350-15/450-20)
	1	2	3	4	5	6	7	8	9	10	11	12	13	14	15	16	17	18	19	20	21	22	23	24
A	159	2933	162	3334	154	3423	110	4142	159	3490	159	3496	159	3668	109	4428	159	3600	157	3447	159	3591	172	3711
B	6452	724	8067	837	8747	927	11324	1108	8490	905	8411	869	9474	908	11663	1085	7854	924	8416	880	8688	951	8761	1030
C	178	529	171	577	177	601	139	977	185	666	186	613	186	622	147	1081	192	646	193	586	184	637	192	628
D	304	1650	358	1890	355	2029	307	3050	367	1933	361	2116	356	2043	342	3315	338	2055	340	1982	329	1734	360	2012
E	7242	2467	7453	2783	7526	2799	8366	4545	7892	2740	7800	2841	7868	2890	8729	4740	7822	2875	7584	2550	7543	2570	7692	2739
F	8109	3855	8672	4974	8670	4948	9176	7162	9277	5095	8852	5199	9031	5049	9771	7378	9069	5194	9258	5070	8776	4582	9024	5134
G	7117	5354	7057	5303	6970	5506	8130	8371	7339	5579	7284	5761	7278	5798	8185	8614	7295	6052	7857	5616	7384	5947	7278	6235
H	1583	220	1602	217	1404	224	1950	218	1527	228	1620	219	1600	225	2016	224	1559	226	1614	222	1478	223	1580	225
I	166	3250	168	3168	162	3463	115	3608	168	3277	168	3134	166	3321	126	3882	164	3169	169	3077	171	2993	164	3121
J	8044	743	7591	742	8241	808	11742	1002	7872	793	7892	878	7848	825	11482	1139	7619	844	7696	833	7399	790	8011	911
K	180	628	170	631	174	590	134	1035	183	672	179	614	179	627	141	1026	187	658	190	658	184	591	185	603
L	353	1864	338	1635	341	1950	296	2961	339	2048	338	1904	332	1953	289	2896	334	2091	333	1961	322	1763	312	1752
M	7321	2503	7335	2503	7573	2603	8294	4376	7523	2630	7812	2879	7757	2633	8698	4438	7305	2553	7420	2557	7536	2519	7465	2511
N	8643	4492	8636	4791	8786	4849	8935	6963	8702	5124	8898	5089	9297	5228	9223	7207	8330	4749	8372	4526	8399	4776	8569	4812
O	6319	4610	6960	5546	6805	5154	7837	8478	7194	5585	7353	5848	6826	5420	8076	8529	7176	5528	6803	5377	6995	5651	6697	5800
P	1444	211	1743	223	1630	215	2079	223	1695	216	1767	226	1606	222	2091	218	1518	206	1588	210	1554	200	1502	204

## Sheet: Protocol Information
Plate layout
	1:2	3:4	5:6	7:8	9:10	11:12	13:14	15:16	17:18	19:20	21:22	23:24
A:H	Green_Clipper	Green_Clipper	Green_Clipper	Blank	Green_Clipper	Green_Clipper	Green_Clipper	Blank	Green_Clipper	Green_Clipper	Green_Clipper	Green_Clipper
I:P	Green_Clipper	Green_Clipper	Green_Clipper	Blank	Green_Clipper	Green_Clipper	Green_Clipper	Blank	Green_Clipper	Green_Clipper	Green_Clipper	Green_Clipper
Peptide layout
No Pep	Pent
GRP22	Hex
GRP35	Hex2
GRP46	Hept
GRP51	24D
GRP52	24E
GRP63	24K
GRP80	17K
