# Supplementary material for: Differential sensing with arrays of de novo designed peptide assemblies
Source: Nat Commun. 2023 Jan 24;14:383. doi: 10.1038/s41467-023-36024-y (PMC9873944; doi:10.1038/s41467-023-36024-y)
Supplement: Supplementary file 7 — Source Data [file 41467_2023_36024_MOESM7_ESM.zip › Source_data/4_Tea_data/Green_Twinings_repeat_5.xlsx]

## Sheet: End point
User: USER
Path: C:\Program Files (x86)\BMG\CLARIOstar\User\Data\
Test ID: 6693
Test Name: JMF_DPH_384_G1000
Date: 15/05/2019
Time: 15:24:10
ID1: 190515_Green_Twinings
Fluorescence (FI)
	1. Raw Data (350-15/450-20)
	1	2	3	4	5	6	7	8	9	10	11	12	13	14	15	16	17	18	19	20	21	22	23	24
A	178	4645	196	5527	178	5856	140	6476	186	5531	186	5774	189	5518	143	7061	204	5417	204	5676	202	5590	232	5103
B	7979	975	11312	1328	12738	1398	17802	1705	12228	1463	11281	1363	12025	1440	18453	1977	12193	1373	10983	1425	12011	1496	11587	1513
C	176	705	190	997	185	920	142	1955	192	1157	189	1050	200	1112	151	2178	208	1105	224	1056	227	1066	250	1029
D	515	4309	617	6844	577	7041	545	10541	587	6759	585	6767	594	7202	545	10890	579	6739	557	7125	552	6273	579	6072
E	14153	3251	15968	5045	15804	5069	17890	8818	16485	4558	16846	5174	16680	5495	18502	9025	15536	5003	17255	4700	16195	4931	16325	5513
F	16314	7300	19128	9515	19046	11238	21192	14230	19687	10697	21265	10434	20105	10810	22081	14903	20564	9628	19046	9210	19425	8109	19614	10210
G	15008	9007	15047	8304	15114	8437	15818	13060	15535	8439	14723	8343	15504	8573	17347	13217	14383	8623	15208	8333	14614	8443	14748	8638
H	2513	464	2637	537	2606	519	3659	717	2487	526	2483	491	2401	526	3791	693	2573	479	2711	550	2798	527	2437	547
I	183	5419	181	4821	182	5477	137	6059	195	5075	194	5250	193	5321	150	6229	206	4938	205	4871	224	4744	237	6396
J	11144	1383	9745	1085	10515	1202	16005	1903	11056	1288	10418	1151	11832	1357	17259	1931	9859	1222	9647	1265	9650	1228	9421	1293
K	198	979	178	872	182	852	144	1892	186	1140	192	949	189	1038	156	2128	210	1182	211	1187	228	1053	231	1103
L	569	6639	545	5991	585	5838	704	9768	573	6230	694	6722	559	6388	518	10341	543	7094	556	7185	539	6292	558	6085
M	15314	4421	14929	4837	15381	4639	17040	8841	16018	5852	16480	4834	16539	4840	18457	8720	15102	4676	16175	4411	15907	4889	16539	4320
N	17879	8375	19851	10157	18480	9718	20508	14506	19200	9740	19728	9957	19395	10350	21273	14759	19224	9233	18858	9410	18995	9487	16988	8587
O	12305	7279	14989	8613	13862	8366	14510	12584	14907	8464	14767	8796	13947	8613	16218	12569	14359	7884	14977	8492	14733	8094	14268	8424
P	2375	633	3018	589	2664	485	3670	637	2893	514	3024	564	2886	528	3920	661	2719	524	2770	550	2926	566	2863	542

## Sheet: Protocol Information
Plate layout
	1:2	3:4	5:6	7:8	9:10	11:12	13:14	15:16	17:18	19:20	21:22	23:24
A:H	Green_Twinings	Green_Twinings	Green_Twinings	Blank	Green_Twinings	Green_Twinings	Green_Twinings	Blank	Green_Twinings	Green_Twinings	Green_Twinings	Green_Twinings
I:P	Green_Twinings	Green_Twinings	Green_Twinings	Blank	Green_Twinings	Green_Twinings	Green_Twinings	Blank	Green_Twinings	Green_Twinings	Green_Twinings	Green_Twinings
Peptide layout
No Pep	Pent
GRP22	Hex
GRP35	Hex2
GRP46	Hept
GRP51	24D
GRP52	24E
GRP63	24K
GRP80	17K
