# Supplementary material for: Differential sensing with arrays of de novo designed peptide assemblies
Source: Nat Commun. 2023 Jan 24;14:383. doi: 10.1038/s41467-023-36024-y (PMC9873944; doi:10.1038/s41467-023-36024-y)
Supplement: Supplementary file 7 — Source Data [file 41467_2023_36024_MOESM7_ESM.zip › Source_data/4_Tea_data/Grey_Twinings_repeat_5.xlsx]

## Sheet: End point
User: USER
Path: C:\Program Files (x86)\BMG\CLARIOstar\User\Data\
Test ID: 6695
Test Name: JMF_DPH_384_G1000
Date: 15/05/2019
Time: 15:32:56
ID1: 190515_Grey_Twinings
Fluorescence (FI)
	1. Raw Data (350-15/450-20)
	1	2	3	4	5	6	7	8	9	10	11	12	13	14	15	16	17	18	19	20	21	22	23	24
A	145	3256	145	3580	144	3806	110	5390	147	3858	144	3635	145	3859	107	6193	152	3472	148	3703	151	3739	154	3468
B	8147	648	11636	888	11376	968	15297	1349	11230	993	11777	887	11706	909	16961	1836	11860	914	10181	837	10863	858	10981	773
C	142	601	144	839	141	684	115	1561	146	760	152	753	147	766	118	1836	158	736	159	734	153	730	163	661
D	345	4766	411	5659	419	4802	520	10185	427	5691	415	5544	389	5577	499	9894	395	5864	394	5575	369	5081	406	5677
E	9456	1419	12807	2296	12864	2596	17259	7746	12460	2418	12922	2473	12631	2326	18059	7712	12604	2238	13058	2058	12055	1791	12633	2037
F	12288	3243	15358	5643	15605	5835	19826	13662	15305	5647	15999	5442	15491	5812	21072	13631	15390	4828	15309	4322	15223	4512	15438	5087
G	12225	5496	11842	5314	11276	5604	16076	11746	12237	5589	12330	5604	12482	5888	16344	12120	11413	5413	11762	5616	11990	5415	11447	5283
H	2470	419	2314	413	2308	426	3352	778	2287	444	2358	445	2211	441	3710	719	2243	403	2239	445	2222	441	2198	421
I	152	3571	152	3085	151	3438	117	5189	158	3882	158	3432	160	3266	120	5672	157	3012	161	3031	159	3268	156	3019
J	11892	824	10432	718	11086	804	16144	2002	10809	723	10629	669	11949	894	16594	1876	10417	809	9800	663	9590	723	10135	768
K	141	781	141	742	144	788	117	2129	152	825	155	747	152	767	126	2010	158	822	160	790	158	661	157	696
L	402	5422	377	5383	392	5703	477	10106	413	5956	457	5320	415	5503	496	9673	412	5884	383	5876	376	4873	391	5270
M	11102	1497	12410	2065	12180	2240	17046	7816	12070	2146	12692	2284	12960	2258	17169	7763	13639	2134	11833	1813	12661	1982	12745	1727
N	15624	4466	15244	5560	15571	5526	20248	13188	14812	5485	15368	5235	15536	6239	20343	13665	14499	4858	14585	4412	16468	5168	15839	5249
O	10073	4316	11811	5498	11203	5010	15671	11282	11904	5216	12015	5462	11518	5293	15769	11845	11177	4868	11540	4746	12291	4724	11174	4686
P	2121	441	2685	505	2388	492	3827	679	2576	498	2570	496	2587	509	3858	743	2236	465	2401	469	2498	471	2275	455

## Sheet: Protocol Information
Plate layout
	1:2	3:4	5:6	7:8	9:10	11:12	13:14	15:16	17:18	19:20	21:22	23:24
A:H	Grey_Twinings	Grey_Twinings	Grey_Twinings	Blank	Grey_Twinings	Grey_Twinings	Grey_Twinings	Blank	Grey_Twinings	Grey_Twinings	Grey_Twinings	Grey_Twinings
I:P	Grey_Twinings	Grey_Twinings	Grey_Twinings	Blank	Grey_Twinings	Grey_Twinings	Grey_Twinings	Blank	Grey_Twinings	Grey_Twinings	Grey_Twinings	Grey_Twinings
Peptide layout
No Pep	Pent
GRP22	Hex
GRP35	Hex2
GRP46	Hept
GRP51	24D
GRP52	24E
GRP63	24K
GRP80	17K
