# Supplementary material for: Differential sensing with arrays of de novo designed peptide assemblies
Source: Nat Commun. 2023 Jan 24;14:383. doi: 10.1038/s41467-023-36024-y (PMC9873944; doi:10.1038/s41467-023-36024-y)
Supplement: Supplementary file 7 — Source Data [file 41467_2023_36024_MOESM7_ESM.zip › Source_data/4_Tea_data/Green_Sainsburys_repeat_6.xlsx]

## Sheet: End point
User: USER
Path: C:\Program Files (x86)\BMG\CLARIOstar\User\Data\
Test ID: 6731
Test Name: JMF_DPH_384_G1000
Date: 17/05/2019
Time: 13:08:17
ID1: 190517_Green_Sainsburys
Fluorescence (FI)
	1. Raw Data (350-15/450-20)
	1	2	3	4	5	6	7	8	9	10	11	12	13	14	15	16	17	18	19	20	21	22	23	24
A	146	3266	1432	3723	147	3939	110	4233	145	3917	145	3756	144	3948	141	4235	149	4042	157	3625	155	3995	154	4232
B	8212	827	10167	1011	10408	937	11631	1118	10179	983	9812	997	10073	999	12471	1225	9813	1028	9819	1042	10220	1097	10545	1187
C	159	757	164	915	157	878	139	1396	171	962	176	922	165	912	140	1432	167	886	180	986	188	891	205	1067
D	301	2761	336	3014	316	2981	282	3643	339	3048	330	2920	329	3167	278	3827	317	3251	311	3159	313	3088	319	3081
E	6339	2349	7914	3133	7769	3145	7975	4465	7913	3100	7792	3132	7775	3245	8217	4419	7753	2986	7797	2995	7662	2990	7981	3087
F	7460	4229	9019	5589	8817	5644	9059	6865	8778	5548	8872	5576	9023	5686	9109	7047	8643	5487	8616	5366	8711	5561	8911	5652
G	7653	6230	7797	6182	7413	6452	8159	8116	7730	6502	7727	6636	7774	6565	8110	8331	7674	6584	7723	6840	7910	6944	7793	6858
H	1849	251	1741	242	1799	243	1897	299	1767	270	1769	242	1716	252	1874	301	1593	252	1664	238	1503	250	1640	241
I	147	3664	144	3510	144	3780	101	3664	144	3777	150	3605	150	3846	97	3900	147	3510	149	3560	157	3507	157	3701
J	10444	956	9882	888	10255	985	9833	927	10311	969	9881	859	10420	986	10991	1126	9730	1013	10040	1015	9833	1066	10745	1148
K	164	904	159	521	158	951	131	1333	171	1004	158	822	167	987	134	1356	171	848	177	784	177	721	184	862
L	337	2581	536	2565	316	2667	256	3760	337	2860	319	2978	314	2804	256	3594	312	2992	317	2777	290	2532	307	2508
M	8040	2927	7516	2925	7801	3084	7857	4268	8268	3014	7689	3061	8114	3289	8085	4308	7597	2808	7827	2910	7382	2965	8036	2926
N	9260	5086	9252	5544	8577	5452	8822	6798	8688	5532	8984	5521	8969	5627	8918	6869	8510	5164	8758	5446	8969	5523	9000	5460
O	6995	5962	7723	6364	7137	5930	7741	8028	7457	6302	7553	6260	7317	6154	7602	7226	7148	5980	7470	6236	7151	6072	7279	5940
P	1731	222	1824	252	1938	236	1908	266	1789	241	1750	250	1605	230	1822	269	1559	234	1645	239	1636	227	1552	229

## Sheet: Protocol Information
Plate layout
	1:2	3:4	5:6	7:8	9:10	11:12	13:14	15:16	17:18	19:20	21:22	23:24
A:H	Green_Sainsburys	Green_Sainsburys	Green_Sainsburys	Blank	Green_Sainsburys	Green_Sainsburys	Green_Sainsburys	Blank	Green_Sainsburys	Green_Sainsburys	Green_Sainsburys	Green_Sainsburys
I:P	Green_Sainsburys	Green_Sainsburys	Green_Sainsburys	Blank	Green_Sainsburys	Green_Sainsburys	Green_Sainsburys	Blank	Green_Sainsburys	Green_Sainsburys	Green_Sainsburys	Green_Sainsburys
Peptide layout
No Pep	Pent
GRP22	Hex
GRP35	Hex2
GRP46	Hept
GRP51	24D
GRP52	24E
GRP63	24K
GRP80	17K
