# Supplementary material for: Differential sensing with arrays of de novo designed peptide assemblies
Source: Nat Commun. 2023 Jan 24;14:383. doi: 10.1038/s41467-023-36024-y (PMC9873944; doi:10.1038/s41467-023-36024-y)
Supplement: Supplementary file 7 — Source Data [file 41467_2023_36024_MOESM7_ESM.zip › Source_data/4_Tea_data/_README.txt]

Source data for:
Table 1
SI Table 7
SI Table 8
Figure 3f-k
SI Figure 18


To generate figures run the code found at:
https://github.com/woolfson-group/array_sensing
(DOI: 10.5281/zenodo.7431140)

Alternatively, annotated notebooks of all data analysis are available at:
https://github.com/woolfson-group/array_sensing_data_analysis
(DOI: 10.5281/zenodo.7431150)
