# Supplementary material for: Differential sensing with arrays of de novo designed peptide assemblies
Source: Nat Commun. 2023 Jan 24;14:383. doi: 10.1038/s41467-023-36024-y (PMC9873944; doi:10.1038/s41467-023-36024-y)
Supplement: Supplementary file 7 — Source Data [file 41467_2023_36024_MOESM7_ESM.zip › Source_data/4_Tea_data/Black_Pukka_repeat_4.xlsx]

## Sheet: End point
User: USER
Path: C:\Program Files (x86)\BMG\CLARIOstar\User\Data\
Test ID: 6638
Test Name: JMF_DPH_384_G1000
Date: 10/05/2019
Time: 16:32:13
ID1: 190510_Black_pukka
Fluorescence (FI)
	1. Raw Data (350-15/450-20)
	1	2	3	4	5	6	7	8	9	10	11	12	13	14	15	16	17	18	19	20	21	22	23	24
A	139	3636	140	4394	142	4564	126	6777	144	4504	146	4439	142	4689	113	6951	144	4570	147	3947	148	4489	173	4591
B	12823	793	14873	967	15427	1032	18253	1585	15198	992	14815	994	15169	1014	19628	1445	13634	1029	11711	1035	8275	910	13385	1176
C	144	649	152	815	152	822	186	1891	149	852	148	748	147	885	136	1496	158	857	165	853	176	852	187	934
D	348	6254	422	7093	492	7410	484	11108	427	7256	438	7487	423	7440	546	10970	404	7500	380	7320	375	2545	420	7123
E	13265	2311	15499	2998	14998	2817	18098	8071	14991	3057	15458	3022	15022	2895	18993	8190	15183	2845	15406	2855	15698	2850	15707	3092
F	12843	4956	14763	7391	14800	6950	17734	13175	12526	7249	14694	6836	344	7149	17901	13608	14188	6579	14393	6824	14596	6805	14529	5976
G	13099	6911	13387	7327	13036	7561	16156	14585	13241	8283	13834	7803	13261	7645	15710	14801	13388	7574	13977	7804	14333	7472	13712	7564
H	3229	347	3128	350	2818	355	4784	582	2812	426	3122	366	2904	355	4338	569	3268	362	2678	341	2601	377	2785	381
I	158	4222	155	4137	153	4143	125	6204	150	4256	150	3746	148	4101	123	6250	361	3867	154	3830	154	3674	161	4310
J	14614	845	13732	803	14565	916	19344	1349	15123	942	14774	795	13100	893	18695	1612	13080	819	13508	900	13170	865	12784	984
K	162	747	165	742	164	818	142	2147	150	836	148	948	150	814	130	2031	156	775	165	868	169	674	175	426
L	424	6882	414	7077	759	6881	473	11247	429	7652	434	7388	386	7026	457	10975	385	7467	382	7235	347	6525	381	6879
M	15267	2567	15287	1648	15023	2570	18676	7712	14021	2480	15946	2301	15513	2609	18515	8010	14894	2318	15220	2328	15666	2587	15485	2727
N	14919	7042	14459	7205	14859	6720	17539	13140	14408	6938	15090	6593	15224	7106	17390	13188	13693	6444	14209	6374	14325	6277	13802	6486
O	13637	5086	11707	6180	12658	5889	14537	14181	13388	6300	13168	5230	12947	5901	14953	14087	12685	5978	12800	5595	12804	6116	12687	6004
P	3063	295	3095	442	3009	304	4609	528	3541	312	2906	304	2820	297	4154	482	2537	300	2848	307	2851	302	2565	298

## Sheet: Protocol Information
Plate layout
	1:2	3:4	5:6	7:8	9:10	11:12	13:14	15:16	17:18	19:20	21:22	23:24
A:H	Black_Pukka	Black_Pukka	Black_Pukka	Blank	Black_Pukka	Black_Pukka	Black_Pukka	Blank	Black_Pukka	Black_Pukka	Black_Pukka	Black_Pukka
I:P	Black_Pukka	Black_Pukka	Black_Pukka	Blank	Black_Pukka	Black_Pukka	Black_Pukka	Blank	Black_Pukka	Black_Pukka	Black_Pukka	Black_Pukka
Peptide layout
No Pep	Pent
GRP22	Hex
GRP35	Hex2
GRP46	Hept
GRP51	24D
GRP52	24E
GRP63	24K
GRP80	17K
