# Supplementary material for: Differential sensing with arrays of de novo designed peptide assemblies
Source: Nat Commun. 2023 Jan 24;14:383. doi: 10.1038/s41467-023-36024-y (PMC9873944; doi:10.1038/s41467-023-36024-y)
Supplement: Supplementary file 7 — Source Data [file 41467_2023_36024_MOESM7_ESM.zip › Source_data/4_Tea_data/Grey_Mands_repeat_4.xlsx]

## Sheet: End point
User: USER
Path: C:\Program Files (x86)\BMG\CLARIOstar\User\Data\
Test ID: 6636
Test Name: JMF_DPH_384_G1000
Date: 10/05/2019
Time: 16:25:52
ID1: 190510_Grey_MandS
Fluorescence (FI)
	1. Raw Data (350-15/450-20)
	1	2	3	4	5	6	7	8	9	10	11	12	13	14	15	16	17	18	19	20	21	22	23	24
A	192	3243	203	3851	197	4184	167	6707	197	3891	190	3935	181	3961	139	6708	155	3862	154	3842	148	4042	153	4290
B	11432	778	13851	953	14220	947	18663	1481	13960	993	13236	846	13711	857	19310	1644	12826	940	12054	965	12204	1037	12843	940
C	202	721	348	908	210	965	197	1964	211	970	207	781	196	927	176	1938	187	947	186	847	181	875	185	841
D	408	5305	529	6885	494	6793	586	10587	505	6576	521	6604	503	6817	538	10067	998	6512	450	6485	369	6226	397	6140
E	12320	2142	15120	3168	14682	2777	18005	8152	14264	2733	14578	2682	14356	2146	18014	8072	14464	2702	14751	2781	14890	2847	15202	3236
F	12062	4868	14334	6815	14153	6783	17111	13542	13775	6283	13807	6039	13685	6087	16777	13381	13331	5581	12707	5604	13175	5564	13349	5970
G	12459	6853	12807	6712	13741	6779	15832	14771	13219	6182	13184	5776	12850	6375	15812	14716	13205	6024	13470	7106	13086	6954	13198	8047
H	2578	376	2618	360	3298	379	4691	629	2402	384	2237	376	2354	367	3803	585	2326	345	2681	341	2113	325	2303	331
I	168	3712	176	3729	182	3514	155	5719	193	3907	190	3065	186	3432	146	5688	171	3084	163	3055	156	3225	152	3486
J	5986	801	12744	783	13720	829	19150	1319	12877	736	13173	703	12525	785	18775	1552	11774	753	11170	752	11856	891	12099	858
K	163	863	166	801	182	894	167	2159	190	936	192	878	186	881	185	2093	178	901	182	905	172	723	174	872
L	429	6666	423	6279	536	6298	547	10316	477	6967	463	6637	437	6460	489	10425	431	6668	394	6587	348	5962	354	6357
M	14386	2843	14634	2586	14674	642	17515	7529	14413	2137	14802	2049	14776	2612	17978	7629	14226	2188	14796	2249	15112	2372	15161	2727
N	14023	6303	13406	6598	14351	6718	16515	12964	13635	5633	14035	6221	13966	5802	16216	12942	12988	5608	13308	5863	13045	6357	13002	6232
O	10833	4693	12975	5379	12376	4827	15026	13770	12892	5406	12890	5123	12535	4962	15107	13985	12078	4834	12283	4960	12291	5299	11899	6347
P	2270	389	2712	298	2656	307	4054	507	2942	332	2532	319	2543	301	3955	492	2403	291	2677	287	2367	304	1898	294

## Sheet: Protocol Information
Plate layout
	1:2	3:4	5:6	7:8	9:10	11:12	13:14	15:16	17:18	19:20	21:22	23:24
A:H	Grey_Mands	Grey_Mands	Grey_Mands	Blank	Grey_Mands	Grey_Mands	Grey_Mands	Blank	Grey_Mands	Grey_Mands	Grey_Mands	Grey_Mands
I:P	Grey_Mands	Grey_Mands	Grey_Mands	Blank	Grey_Mands	Grey_Mands	Grey_Mands	Blank	Grey_Mands	Grey_Mands	Grey_Mands	Grey_Mands
Peptide layout
No Pep	Pent
GRP22	Hex
GRP35	Hex2
GRP46	Hept
GRP51	24D
GRP52	24E
GRP63	24K
GRP80	17K
