# Supplementary material for: Differential sensing with arrays of de novo designed peptide assemblies
Source: Nat Commun. 2023 Jan 24;14:383. doi: 10.1038/s41467-023-36024-y (PMC9873944; doi:10.1038/s41467-023-36024-y)
Supplement: Supplementary file 7 — Source Data [file 41467_2023_36024_MOESM7_ESM.zip › Source_data/4_Tea_data/Grey_Coop_repeat_4.xlsx]

## Sheet: End point
User: USER
Path: C:\Program Files (x86)\BMG\CLARIOstar\User\Data\
Test ID: 6619
Test Name: JMF_DPH_384_G1000
Date: 10/05/2019
Time: 12:14:08
ID1: 190510_Grey_Coop
Fluorescence (FI)
	1. Raw Data (350-15/450-20)
	1	2	3	4	5	6	7	8	9	10	11	12	13	14	15	16	17	18	19	20	21	22	23	24
A	155	3177	161	3828	162	4052	115	6889	156	4109	155	3929	162	4221	115	7082	164	4311	163	4093	162	3940	168	4235
B	9388	632	12367	770	12625	867	17501	1399	12479	910	12826	820	11797	753	18632	1602	12374	865	10954	843	11711	838	11843	902
C	168	537	154	598	153	723	123	1777	157	679	158	687	163	677	128	1750	164	692	167	652	164	655	170	635
D	447	3873	491	5113	493	5173	570	9491	501	5223	482	5314	461	5392	555	9628	466	4941	460	4954	419	4778	482	4790
E	11530	2285	14618	3074	14537	3176	18642	7584	14692	3120	14343	3055	14632	3063	19383	7895	14386	2890	14560	2763	14258	2678	14924	2586
F	11695	4393	14290	7185	14188	6996	18206	13616	14146	6785	14506	6959	14131	6754	18453	12794	13769	6178	14199	6197	13635	6010	13891	6330
G	11487	5343	12166	6074	11439	6239	15429	13355	11651	6268	11064	5830	11571	6092	15224	14201	12003	5695	11301	5980	11455	4793	11740	5695
H	3192	322	3003	316	3170	319	4931	538	3000	340	3093	343	2927	332	4882	556	2767	349	2694	297	2497	302	3038	299
I	168	3345	170	3326	161	3565	113	6254	162	3772	168	3183	167	3560	116	6665	167	3180	167	3304	169	3149	169	3234
J	10973	665	11260	703	11542	795	18189	1643	11167	722	11254	692	12106	828	19309	1584	10181	675	10342	730	10322	754	10894	726
K	162	620	160	543	157	601	126	1807	164	761	165	628	165	626	123	1932	166	704	168	687	161	565	166	626
L	478	4843	445	4958	452	5130	586	9437	492	5729	458	5141	457	5043	572	9398	445	5370	431	5066	438	4455	432	4625
M	13547	2153	13814	2596	14518	2492	18420	7461	14261	2442	14749	2250	14983	2703	18410	7690	14274	2315	14118	2553	14459	2371	14261	2611
N	13601	6322	14073	6747	14245	7275	17584	12814	14012	6732	14017	7220	14220	7369	18330	12907	14256	6467	13561	5776	13702	6378	13413	6179
O	10036	3659	11529	4812	11118	4035	14925	12705	11909	5006	11686	4684	11376	4044	15023	12797	11371	4352	11362	4042	11289	4222	11029	3763
P	2446	271	3131	294	2812	283	4796	476	3000	291	2958	304	2855	285	4735	482	2793	289	2888	285	2866	284	2665	270

## Sheet: Protocol Information
Plate layout
	1:2	3:4	5:6	7:8	9:10	11:12	13:14	15:16	17:18	19:20	21:22	23:24
A:H	Grey_Coop	Grey_Coop	Grey_Coop	Blank	Grey_Coop	Grey_Coop	Grey_Coop	Blank	Grey_Coop	Grey_Coop	Grey_Coop	Grey_Coop
I:P	Grey_Coop	Grey_Coop	Grey_Coop	Blank	Grey_Coop	Grey_Coop	Grey_Coop	Blank	Grey_Coop	Grey_Coop	Grey_Coop	Grey_Coop
Peptide layout
No Pep	Pent
GRP22	Hex
GRP35	Hex2
GRP46	Hept
GRP51	24D
GRP52	24E
GRP63	24K
GRP80	17K
