# Supplementary material for: Differential sensing with arrays of de novo designed peptide assemblies
Source: Nat Commun. 2023 Jan 24;14:383. doi: 10.1038/s41467-023-36024-y (PMC9873944; doi:10.1038/s41467-023-36024-y)
Supplement: Supplementary file 7 — Source Data [file 41467_2023_36024_MOESM7_ESM.zip › Source_data/4_Tea_data/Grey_Pukka_repeat_1.xlsx]

## Sheet: End point
User: USER
Path: C:\Program Files (x86)\BMG\CLARIOstar\User\Data\
Test ID: 6459
Test Name: JMF_DPH_384_G1000
Date: 17/04/2019
Time: 15:16:00
ID1: 190417_Grey_Pukka
Fluorescence (FI)
	1. Raw Data (350-15/450-20)
	1	2	3	4	5	6	7	8	9	10	11	12	13	14	15	16	17	18	19	20	21	22	23	24
A	142	2635	148	3224	149	3301	128	4125	161	3352	164	3292	160	3414	135	4483	183	3304	178	3332	178	3599	191	3591
B	7736	580	10752	753	10757	749	13299	1099	10571	744	10897	749	11107	805	14191	1187	10452	851	9715	853	10485	827	10400	854
C	156	615	159	831	164	769	150	1692	173	896	173	863	179	853	164	1736	192	850	192	849	191	743	208	850
D	409	3603	450	4357	471	4358	488	6387	533	4652	487	4190	511	4396	541	6479	511	4153	495	3913	477	3833	535	3907
E	10886	2084	13160	3014	12900	2970	15210	5347	13760	3084	13442	3223	13859	3146	15879	5513	13053	3083	13888	3041	13241	3015	13903	2969
F	11076	2176	13956	3319	13559	3334	16322	6457	13935	3275	14924	3549	14008	3305	16662	6283	14063	3274	14149	3195	13864	3190	14110	3277
G	9726	6493	9961	6665	9713	6690	11364	11213	10651	7661	10823	7263	9770	7424	11454	11511	9989	7502	10333	7426	9988	7185	10678	7352
H	2026	255	2084	250	1908	248	2417	330	2063	279	2115	266	2034	280	2290	319	2054	251	2074	255	2082	265	2128	274
I	155	3185	144	2947	155	3172	127	4269	168	3001	171	3182	174	3173	142	4259	178	3107	186	2995	188	3218	199	3280
J	10862	661	10499	666	11109	738	15177	995	10921	853	10720	646	12096	737	14342	1096	10605	770	9978	739	9985	756	10519	789
K	158	759	158	698	158	768	153	1766	178	925	178	795	183	773	170	1796	197	832	202	826	200	741	213	751
L	468	4432	419	3901	431	4400	506	6328	493	4453	474	4222	473	4343	536	6334	497	4322	478	4065	470	3647	503	3569
M	12384	2675	13563	3074	13310	3184	15277	5152	13817	3263	14176	3374	14005	3253	15771	5417	13606	3202	13694	2995	13760	3066	13114	3184
N	13545	2925	13914	3292	14439	3396	15957	6231	14391	3312	14127	3363	14441	3319	16367	6355	14422	2959	14258	3255	13708	3160	14688	3478
O	8911	5844	10364	7446	9619	6631	11323	11155	10585	7187	10677	7222	10534	6912	11952	11053	10083	6920	10496	6864	10209	6772	10031	6194
P	1794	217	2136	262	1917	239	2361	302	2076	264	2180	266	2122	258	2470	313	2043	253	2070	264	2080	266	2102	272

## Sheet: Protocol Information
Plate layout
	1:2	3:4	5:6	7:8	9:10	11:12	13:14	15:16	17:18	19:20	21:22	23:24
A:H	Grey_Pukka	Grey_Pukka	Grey_Pukka	Blank	Grey_Pukka	Grey_Pukka	Grey_Pukka	Blank	Grey_Pukka	Grey_Pukka	Grey_Pukka	Grey_Pukka
I:P	Grey_Pukka	Grey_Pukka	Grey_Pukka	Blank	Grey_Pukka	Grey_Pukka	Grey_Pukka	Blank	Grey_Pukka	Grey_Pukka	Grey_Pukka	Grey_Pukka
Peptide layout
No Pep	Pent
GRP22	Hex
GRP35	Hex2
GRP46	Hept
GRP51	24D
GRP52	24E
GRP63	24K
GRP80	17K
