# Supplementary material for: Differential sensing with arrays of de novo designed peptide assemblies
Source: Nat Commun. 2023 Jan 24;14:383. doi: 10.1038/s41467-023-36024-y (PMC9873944; doi:10.1038/s41467-023-36024-y)
Supplement: Supplementary file 7 — Source Data [file 41467_2023_36024_MOESM7_ESM.zip › Source_data/4_Tea_data/Green_Diplomat_repeat_2.xlsx]

## Sheet: End point
User: USER
Path: C:\Program Files (x86)\BMG\CLARIOstar\User\Data\
Test ID: 6491
Test Name: JMF_DPH_384_G1000
Date: 24/04/2019
Time: 11:58:01
ID1: 190424_Green_Diplomat
Fluorescence (FI)
	1. Raw Data (350-15/450-20)
	1	2	3	4	5	6	7	8	9	10	11	12	13	14	15	16	17	18	19	20	21	22	23	24
A	201	3185	202	3572	201	3897	163	4417	209	3657	198	3765	197	3812	152	4945	192	4019	193	3790	194	3969	195	4165
B	7955	650	9313	673	9845	725	11705	830	10014	719	9363	659	10572	753	11253	850	9562	748	9385	764	10039	796	10061	875
C	211	866	204	967	208	925	188	1460	218	1012	215	949	209	996	169	1500	219	964	217	924	205	842	220	944
D	456	5056	530	5647	517	5992	565	7621	560	6111	561	6106	552	6268	548	7568	522	6452	515	6081	452	5933	511	5943
E	7356	2999	9675	3990	9384	4176	10976	5696	9683	4236	10096	4384	10042	4451	11197	6104	10127	4364	9820	3857	9979	4146	10034	4300
F	13262	4074	16436	5376	16670	5378	18174	7567	17111	5380	17031	5649	17439	5525	18251	7612	17023	5369	16925	5335	17509	5321	17138	7167
G	10009	8761	9610	8855	10290	8831	10824	12197	10797	9406	11109	9332	10775	9718	11281	12602	11178	9103	10388	9057	10271	9472	10362	9239
H	2066	465	2012	465	1953	455	2252	501	2065	505	2020	462	1970	491	2427	502	2126	460	1959	456	1962	430	2036	526
I	217	3586	182	3191	160	3678	158	4074	187	3523	189	3215	190	3572	149	4415	200	3363	198	3233	192	3432	197	3685
J	9584	706	9649	706	9658	696	11993	759	9616	708	9972	694	10059	718	11884	866	8902	725	8817	748	9074	762	9885	808
K	232	981	219	916	214	945	173	1516	215	1050	213	934	210	938	171	1533	217	1020	219	966	213	857	217	935
L	522	5858	508	5671	503	5895	524	7793	559	6396	555	5536	497	6048	560	7526	515	6096	505	6131	460	5688	480	5673
M	9194	3848	9526	4041	9603	4140	10504	5553	9650	4170	10010	4412	10063	4272	10972	5911	9696	3882	9985	4410	9878	4137	9785	4130
N	16013	5160	16779	5486	16920	5575	17739	7620	17325	5370	17711	5642	17393	5583	18614	7701	16924	5353	17079	5394	17043	5706	17557	5652
O	9240	7846	10189	9564	9788	9096	11030	12345	11079	9492	10322	10122	10233	9253	11113	12135	10463	9132	10751	9376	10630	9489	10329	9452
P	1912	422	2265	502	2143	468	2452	491	2267	507	2346	527	2155	475	2403	464	2093	557	2184	469	2150	455	2152	440

## Sheet: Protocol Information
Plate layout
	1:2	3:4	5:6	7:8	9:10	11:12	13:14	15:16	17:18	19:20	21:22	23:24
A:H	Green_Diplomat	Green_Diplomat	Green_Diplomat	Blank	Green_Diplomat	Green_Diplomat	Green_Diplomat	Blank	Green_Diplomat	Green_Diplomat	Green_Diplomat	Green_Diplomat
I:P	Green_Diplomat	Green_Diplomat	Green_Diplomat	Blank	Green_Diplomat	Green_Diplomat	Green_Diplomat	Blank	Green_Diplomat	Green_Diplomat	Green_Diplomat	Green_Diplomat
Peptide layout
No Pep	Pent
GRP22	Hex
GRP35	Hex2
GRP46	Hept
GRP51	24D
GRP52	24E
GRP63	24K
GRP80	17K
