# Supplementary material for: Differential sensing with arrays of de novo designed peptide assemblies
Source: Nat Commun. 2023 Jan 24;14:383. doi: 10.1038/s41467-023-36024-y (PMC9873944; doi:10.1038/s41467-023-36024-y)
Supplement: Supplementary file 7 — Source Data [file 41467_2023_36024_MOESM7_ESM.zip › Source_data/4_Tea_data/Grey_Diplomat_repeat_2.xlsx]

## Sheet: End point
User: USER
Path: C:\Program Files (x86)\BMG\CLARIOstar\User\Data\
Test ID: 6501
Test Name: JMF_DPH_384_G1000
Date: 24/04/2019
Time: 13:42:54
ID1: 190424_Grey_Diplomat
Fluorescence (FI)
	1. Raw Data (350-15/450-20)
	1	2	3	4	5	6	7	8	9	10	11	12	13	14	15	16	17	18	19	20	21	22	23	24
A	155	2579	158	2998	155	3242	122	5481	161	3226	189	3277	204	3275	171	5569	179	2513	170	3094	175	3542	181	3564
B	5398	510	7204	676	7515	711	12148	1032	7529	670	7008	568	7373	635	11643	719	7066	642	6921	620	6893	636	7002	609
C	160	504	160	640	164	538	139	1425	171	674	180	695	187	686	157	1738	183	752	186	620	190	611	192	687
D	315	4269	416	4916	421	4893	606	4851	532	4792	406	4752	426	5089	497	8851	435	4876	390	4343	372	4365	425	4212
E	6727	1453	8023	2232	7778	1929	11321	6072	7779	2122	8249	2367	8419	2154	11807	6166	8236	2253	8230	1939	8208	2136	8166	2081
F	12169	1218	15013	2130	14559	2182	18920	6960	15191	2131	14876	2129	15213	2508	19458	7321	14990	2411	14774	2541	14964	2384	14911	2479
G	9926	4605	9912	5033	9640	4792	12673	12049	10279	5152	10979	5113	10571	5428	12789	13097	10578	5537	9990	5890	9955	5384	10481	5397
H	2307	331	2308	344	2289	348	2894	592	2460	359	2339	363	2288	374	2893	541	2207	343	2241	353	2170	337	2164	333
I	167	3292	162	2897	170	3204	130	5012	171	3069	175	3312	173	3010	132	5251	183	2717	172	3041	180	2843	173	3436
J	7145	631	7001	619	7084	666	11458	1060	7560	660	7314	657	8921	684	11817	1115	6663	670	7311	618	6565	632	6943	577
K	172	653	164	574	163	642	138	1651	176	788	173	641	170	613	139	1711	175	630	180	688	179	570	182	631
L	410	5418	361	4576	389	4999	457	8685	393	5584	395	5116	400	4995	451	8414	406	5134	426	4965	336	3958	375	3721
M	8037	1851	8054	1907	8075	2149	11065	5930	8414	1982	8343	2276	8518	2102	11508	6106	8157	1741	8010	1919	8219	2016	8053	1804
N	15004	1795	14791	2062	15021	1942	18834	6599	15585	2044	14707	2122	15124	2126	19203	7087	15198	1943	15059	1914	14901	2106	15502	2315
O	8998	4821	10153	5301	9711	5191	12652	12530	10763	5863	9961	5708	10661	4856	12419	12362	10304	4266	10094	5076	10740	5665	9453	4639
P	2131	296	2406	368	2191	348	3029	511	2369	378	2563	345	2260	365	3070	524	2402	342	2365	349	2319	328	2244	325

## Sheet: Protocol Information
Plate layout
	1:2	3:4	5:6	7:8	9:10	11:12	13:14	15:16	17:18	19:20	21:22	23:24
A:H	Grey_Diplomat	Grey_Diplomat	Grey_Diplomat	Blank	Grey_Diplomat	Grey_Diplomat	Grey_Diplomat	Blank	Grey_Diplomat	Grey_Diplomat	Grey_Diplomat	Grey_Diplomat
I:P	Grey_Diplomat	Grey_Diplomat	Grey_Diplomat	Blank	Grey_Diplomat	Grey_Diplomat	Grey_Diplomat	Blank	Grey_Diplomat	Grey_Diplomat	Grey_Diplomat	Grey_Diplomat
Peptide layout
No Pep	Pent
GRP22	Hex
GRP35	Hex2
GRP46	Hept
GRP51	24D
GRP52	24E
GRP63	24K
GRP80	17K
