# Supplementary material for: Differential sensing with arrays of de novo designed peptide assemblies
Source: Nat Commun. 2023 Jan 24;14:383. doi: 10.1038/s41467-023-36024-y (PMC9873944; doi:10.1038/s41467-023-36024-y)
Supplement: Supplementary file 7 — Source Data [file 41467_2023_36024_MOESM7_ESM.zip › Source_data/4_Tea_data/Black_Yorkshire_repeat_6.xlsx]

## Sheet: End point
User: USER
Path: C:\Program Files (x86)\BMG\CLARIOstar\User\Data\
Test ID: 6729
Test Name: JMF_DPH_384_G1000
Date: 17/05/2019
Time: 13:02:01
ID1: 190517_Black_Yorkshire
Fluorescence (FI)
	1. Raw Data (350-15/450-20)
	1	2	3	4	5	6	7	8	9	10	11	12	13	14	15	16	17	18	19	20	21	22	23	24
A	147	2384	150	2767	145	2859	328	4068	125	2850	127	2828	132	2910	118	4088	146	2835	153	2710	154	2919	159	3037
B	6662	634	8436	770	8675	833	11193	1185	8748	725	8316	705	8947	852	11263	1220	8816	855	8434	785	8733	903	8999	971
C	163	457	157	557	156	543	152	978	160	498	155	538	161	565	150	1084	167	532	165	452	171	532	176	559
D	252	1386	293	1608	285	1633	307	3033	290	1744	279	1744	280	1810	298	3047	279	1841	287	1779	275	1769	290	1688
E	5404	1445	6559	1925	6408	1974	8310	4349	6582	1921	6547	1913	6512	1981	8128	4360	6458	1891	6438	1821	6465	1792	6499	1831
F	6386	2811	7780	3868	7853	4045	9185	6988	7910	3875	7850	3849	8003	3821	9528	7159	7792	3749	7804	3648	7666	3660	7870	4077
G	6592	4103	6438	3682	6257	3761	8064	8111	6569	4265	6585	3833	6640	3776	7696	8154	6274	3847	6270	3752	6366	3742	6817	4395
H	1517	182	1582	172	1453	180	1825	262	1565	181	1456	179	1517	191	1815	241	1391	181	1366	182	1312	188	1436	178
I	153	2547	143	2458	146	2527	119	3757	150	2585	151	2412	151	2592	113	3594	152	2333	153	2320	153	2441	154	2433
J	8946	706	8197	665	8486	656	10969	852	8101	580	7887	636	8338	878	13369	1106	7465	684	7876	688	8061	753	8714	706
K	149	547	143	491	149	521	135	853	153	534	152	518	150	512	142	1009	156	518	156	536	152	463	159	478
L	276	1724	261	1505	265	1720	278	2930	294	1648	265	1732	257	1687	270	2943	266	1752	267	1767	245	1545	271	1668
M	6214	1678	6420	1872	6541	1918	7957	4244	6500	1832	6701	1958	7014	1988	8216	4478	6460	1594	6583	1791	6736	1871	6598	1852
N	7436	3390	7767	3936	7757	4000	9209	6810	8000	4049	7763	3875	7954	4039	9389	6888	7560	3609	7664	3791	7798	3811	7852	4006
O	5670	2754	6551	3723	6102	3512	7571	7760	6486	3692	6513	3830	6290	3316	7588	7958	6167	3507	6208	3418	6129	3465	6043	3558
P	1446	163	1717	187	1552	182	1942	222	1701	184	1628	195	1612	190	2017	227	1527	174	1495	182	1527	197	1415	181

## Sheet: Protocol Information
Plate layout
	1:2	3:4	5:6	7:8	9:10	11:12	13:14	15:16	17:18	19:20	21:22	23:24
A:H	Black_Yorkshire	Black_Yorkshire	Black_Yorkshire	Blank	Black_Yorkshire	Black_Yorkshire	Black_Yorkshire	Blank	Black_Yorkshire	Black_Yorkshire	Black_Yorkshire	Black_Yorkshire
I:P	Black_Yorkshire	Black_Yorkshire	Black_Yorkshire	Blank	Black_Yorkshire	Black_Yorkshire	Black_Yorkshire	Blank	Black_Yorkshire	Black_Yorkshire	Black_Yorkshire	Black_Yorkshire
Peptide layout
No Pep	Pent
GRP22	Hex
GRP35	Hex2
GRP46	Hept
GRP51	24D
GRP52	24E
GRP63	24K
GRP80	17K
