# Supplementary material for: Differential sensing with arrays of de novo designed peptide assemblies
Source: Nat Commun. 2023 Jan 24;14:383. doi: 10.1038/s41467-023-36024-y (PMC9873944; doi:10.1038/s41467-023-36024-y)
Supplement: Supplementary file 7 — Source Data [file 41467_2023_36024_MOESM7_ESM.zip › Source_data/4_Tea_data/Black_Clipper_repeat_6.xlsx]

## Sheet: End point
User: USER
Path: C:\Program Files (x86)\BMG\CLARIOstar\User\Data\
Test ID: 6738
Test Name: JMF_DPH_384_G1000
Date: 17/05/2019
Time: 14:45:29
ID1: 190517_Black_Clipper
Fluorescence (FI)
	1. Raw Data (350-15/450-20)
	1	2	3	4	5	6	7	8	9	10	11	12	13	14	15	16	17	18	19	20	21	22	23	24
A	149	2059	162	2445	166	2678	121	4396	176	2762	180	2628	179	2730	138	4467	181	2761	184	2665	192	2781	199	2916
B	5268	450	7242	530	7215	594	10468	960	6769	579	6714	506	6636	585	10418	935	7355	601	6923	578	7305	671	7499	697
C	166	296	169	372	176	392	149	1004	184	421	183	389	186	434	166	1119	198	451	201	404	205	428	205	460
D	219	1067	301	1297	287	1173	337	2770	306	1413	329	1226	322	1431	391	2971	327	1460	323	1375	339	1312	338	1434
E	5139	1308	5939	1040	5895	1409	8070	4734	6068	1434	5992	1422	6151	1415	8348	4891	6099	1364	5804	1272	5838	1187	6266	1386
F	5482	1839	6468	2762	6518	2812	8267	7072	6546	2853	6377	2743	6522	2660	8459	7259	6582	2714	6494	2714	6480	2671	6548	2754
G	5889	2908	5631	2954	5794	2848	8053	8306	5877	3042	5395	3161	6025	2261	7945	8354	5981	2711	6011	2573	6094	2573	6218	2903
H	1252	192	1421	191	1360	200	2007	266	1495	220	1426	214	1474	211	2133	279	1382	215	1343	214	1341	224	1546	234
I	178	2497	180	2250	178	2397	126	4055	181	2428	177	2221	185	2372	134	4276	190	2187	193	2228	194	2117	198	2429
J	6910	515	6456	471	7282	521	10789	865	6663	512	6575	478	6940	532	11268	934	6092	506	6493	530	6400	525	6948	788
K	172	438	172	392	178	429	148	1029	184	480	186	427	187	429	163	1039	195	460	193	456	196	421	203	466
L	299	1369	293	1342	298	1372	328	2868	310	1505	304	1401	300	1367	336	2889	314	1442	304	1476	293	1221	322	1443
M	5708	1401	5895	1306	5825	1407	7977	4658	6011	1254	6025	1374	6203	1295	8408	5059	6060	1115	6009	1137	5973	1278	6139	1300
N	6853	2818	6829	2754	6680	2812	8671	7469	6433	2744	6754	2686	6861	2911	8781	7532	6459	2447	6654	2645	6742	2907	6748	2867
O	5124	2194	5870	2707	5675	2594	8185	8617	5970	2786	5822	2764	5719	2655	8500	8927	5510	2461	5720	2574	5784	2697	5480	2574
P	1390	192	1566	203	1506	206	2296	252	1538	208	1551	218	1520	213	2419	270	1389	215	1430	213	1486	214	1423	221

## Sheet: Protocol Information
Plate layout
	1:2	3:4	5:6	7:8	9:10	11:12	13:14	15:16	17:18	19:20	21:22	23:24
A:H	Black_Clipper	Black_Clipper	Black_Clipper	Blank	Black_Clipper	Black_Clipper	Black_Clipper	Blank	Black_Clipper	Black_Clipper	Black_Clipper	Black_Clipper
I:P	Black_Clipper	Black_Clipper	Black_Clipper	Blank	Black_Clipper	Black_Clipper	Black_Clipper	Blank	Black_Clipper	Black_Clipper	Black_Clipper	Black_Clipper
Peptide layout
No Pep	Pent
GRP22	Hex
GRP35	Hex2
GRP46	Hept
GRP51	24D
GRP52	24E
GRP63	24K
GRP80	17K
