# Supplementary material for: Differential sensing with arrays of de novo designed peptide assemblies
Source: Nat Commun. 2023 Jan 24;14:383. doi: 10.1038/s41467-023-36024-y (PMC9873944; doi:10.1038/s41467-023-36024-y)
Supplement: Supplementary file 7 — Source Data [file 41467_2023_36024_MOESM7_ESM.zip › Source_data/4_Tea_data/Green_Handb_repeat_4.xlsx]

## Sheet: End point
User: USER
Path: C:\Program Files (x86)\BMG\CLARIOstar\User\Data\
Test ID: 6635
Test Name: JMF_DPH_384_G1000
Date: 10/05/2019
Time: 16:22:44
ID1: 190510_Green_HandB
Fluorescence (FI)
	1. Raw Data (350-15/450-20)
	1	2	3	4	5	6	7	8	9	10	11	12	13	14	15	16	17	18	19	20	21	22	23	24
A	186	3667	187	4647	184	4384	126	6449	164	4553	167	4832	169	4341	127	6516	189	4767	211	4466	191	4680	197	5229
B	10868	919	13607	1216	13346	1095	19599	1398	13671	1094	12851	998	13797	1042	19263	1702	12866	1167	11964	1235	12221	1368	12520	1429
C	189	1092	191	1185	193	844	142	2254	192	1313	180	1214	196	1294	150	2264	198	1234	213	1347	228	1268	229	1350
D	471	6115	560	7006	549	6945	558	10568	568	6898	548	6451	631	7503	569	10401	524	7539	912	4477	479	6710	510	6200
E	14341	2984	17406	4161	16878	4017	18584	8035	16849	4027	16837	4084	16902	4174	18624	8104	16741	3807	17310	3913	16964	3949	17418	3831
F	12995	6247	15897	8835	15593	8376	17358	14172	14999	7882	15539	7947	15357	8525	17286	13750	14634	7967	14897	7491	14648	7616	14856	8199
G	13382	7925	13578	8732	13735	8095	16046	14248	15084	9447	14817	9399	14959	8746	16010	14888	14732	8774	14679	8965	14342	9148	14800	10075
H	2692	419	2576	423	2436	461	3923	603	2662	433	2863	479	2769	475	3980	630	2600	448	2561	420	2611	420	3056	421
I	190	4693	183	4262	182	4301	122	5584	182	3976	185	3678	186	3979	133	5614	182	3770	184	3828	187	4359	190	4453
J	13636	1028	9235	997	12932	1011	19060	1335	12903	1097	11700	971	13142	1053	19386	1579	11440	1039	10842	1033	10853	1179	10692	1102
K	187	1313	181	1181	189	1078	135	2127	187	1379	189	1279	185	1264	139	1504	206	920	201	1311	198	1144	209	1201
L	499	7080	1040	6538	548	7196	513	10643	547	5847	535	7093	513	7547	498	8920	517	7217	582	5025	456	6141	545	6641
M	17166	3420	16276	3475	16954	3576	18242	7735	17092	3503	17474	4119	17155	3689	18479	7989	16609	3304	17055	3227	17135	3329	16518	3405
N	15360	7971	15782	8247	15858	8489	16674	13394	15389	7652	16663	8232	15323	7910	16700	13202	14569	7728	14801	7662	14687	7651	13934	7087
O	12147	6810	13638	7978	13319	6763	15375	14458	14104	7737	14110	7874	13749	7475	15373	14225	13173	7831	13309	7699	13430	7697	12749	7541
P	2766	342	2916	395	2580	388	4081	488	2861	396	2696	406	2744	380	4021	480	2762	369	2551	371	2671	366	2464	351

## Sheet: Protocol Information
Plate layout
	1:2	3:4	5:6	7:8	9:10	11:12	13:14	15:16	17:18	19:20	21:22	23:24
A:H	Green_Handb	Green_Handb	Green_Handb	Blank	Green_Handb	Green_Handb	Green_Handb	Blank	Green_Handb	Green_Handb	Green_Handb	Green_Handb
I:P	Green_Handb	Green_Handb	Green_Handb	Blank	Green_Handb	Green_Handb	Green_Handb	Blank	Green_Handb	Green_Handb	Green_Handb	Green_Handb
Peptide layout
No Pep	Pent
GRP22	Hex
GRP35	Hex2
GRP46	Hept
GRP51	24D
GRP52	24E
GRP63	24K
GRP80	17K
