# Supplementary material for: Differential sensing with arrays of de novo designed peptide assemblies
Source: Nat Commun. 2023 Jan 24;14:383. doi: 10.1038/s41467-023-36024-y (PMC9873944; doi:10.1038/s41467-023-36024-y)
Supplement: Supplementary file 7 — Source Data [file 41467_2023_36024_MOESM7_ESM.zip › Source_data/4_Tea_data/Black_Pgtips_repeat_3.xlsx]

## Sheet: End point
User: USER
Path: C:\Program Files (x86)\BMG\CLARIOstar\User\Data\
Test ID: 6543
Test Name: JMF_DPH_384_G1000
Date: 29/04/2019
Time: 12:52:18
ID1: 190429_Black_PGTips
Fluorescence (FI)
	1. Raw Data (350-15/450-20)
	1	2	3	4	5	6	7	8	9	10	11	12	13	14	15	16	17	18	19	20	21	22	23	24
A	148	2446	154	2916	159	3058	116	5641	174	3149	163	3005	172	3178	127	5711	170	3242	183	2966	179	2969	193	3359
B	1611	226	2167	253	2444	270	4158	506	2385	281	2283	273	2428	286	4182	468	2378	294	2455	296	2281	289	2307	315
C	153	434	154	595	158	632	128	2041	167	635	169	616	166	579	142	2028	183	665	186	642	189	649	199	670
D	261	2645	341	3614	362	3581	511	8188	369	3928	367	3836	375	3948	537	8236	380	3764	371	3934	372	3655	400	3366
E	8088	1324	11015	2028	10737	1974	16056	7413	11332	2080	11046	2096	11275	2355	16548	7908	11286	2294	11449	2273	11273	2255	11517	2289
F	10154	2448	13448	4174	13115	4093	18395	12198	13252	3974	13788	4218	13931	4539	19080	12642	13769	4069	13541	4092	13438	4195	13628	4584
G	9142	4737	9155	4502	9196	4888	12732	13698	10267	5052	9820	5142	9634	5093	13520	13676	9310	6842	9510	4563	9314	4889	9500	6352
H	1688	275	1875	285	1744	297	2886	459	2072	315	2137	303	1863	332	2895	460	1962	313	1958	343	1988	308	1704	322
I	170	2807	164	2355	169	2998	126	5108	247	2935	181	2709	184	2551	139	5351	183	2382	194	2503	186	2398	196	2643
J	2099	250	2019	245	2339	255	4435	508	2354	273	2282	254	2618	274	4569	518	2200	257	2137	268	2184	269	1487	276
K	168	543	169	561	164	572	137	2001	177	627	174	578	179	633	151	2053	237	583	190	700	192	602	196	599
L	352	3167	344	3192	354	3562	530	8356	386	3875	358	3710	361	3747	495	8024	379	3935	393	3764	347	3296	378	3587
M	9868	1606	10523	1643	10852	1696	15471	7336	10397	1750	10891	1742	10893	1801	15793	7748	10196	1528	11013	2136	10578	1837	11454	1875
N	12262	2866	13183	3778	13032	3698	17756	11764	12867	3421	13455	3518	13300	3648	18661	12427	12873	3404	13202	3512	12831	3678	13731	3439
O	7502	2059	9417	3467	8856	2655	12862	12775	9663	3318	9622	3303	9558	3411	13243	13399	9278	3378	9740	2790	9380	3151	9293	3009
P	1509	214	1895	265	1732	245	2789	412	1877	275	1824	271	1659	257	2752	421	1623	266	1740	284	1778	267	1604	258

## Sheet: Protocol Information
Plate layout
	1:2	3:4	5:6	7:8	9:10	11:12	13:14	15:16	17:18	19:20	21:22	23:24
A:H	Black_Pgtips	Black_Pgtips	Black_Pgtips	Blank	Black_Pgtips	Black_Pgtips	Black_Pgtips	Blank	Black_Pgtips	Black_Pgtips	Black_Pgtips	Black_Pgtips
I:P	Black_Pgtips	Black_Pgtips	Black_Pgtips	Blank	Black_Pgtips	Black_Pgtips	Black_Pgtips	Blank	Black_Pgtips	Black_Pgtips	Black_Pgtips	Black_Pgtips
Peptide layout
No Pep	Pent
GRP22	Hex
GRP35	Hex2
GRP46	Hept
GRP51	24D
GRP52	24E
GRP63	24K
GRP80	17K
