# Supplementary material for: Differential sensing with arrays of de novo designed peptide assemblies
Source: Nat Commun. 2023 Jan 24;14:383. doi: 10.1038/s41467-023-36024-y (PMC9873944; doi:10.1038/s41467-023-36024-y)
Supplement: Supplementary file 7 — Source Data [file 41467_2023_36024_MOESM7_ESM.zip › Source_data/4_Tea_data/Green_Qi_repeat_3.xlsx]

## Sheet: End point
User: USER
Path: C:\Program Files (x86)\BMG\CLARIOstar\User\Data\
Test ID: 6540
Test Name: JMF_DPH_384_G1000
Date: 29/04/2019
Time: 12:42:47
ID1: 190429_Green_Qi
Fluorescence (FI)
	1. Raw Data (350-15/450-20)
	1	2	3	4	5	6	7	8	9	10	11	12	13	14	15	16	17	18	19	20	21	22	23	24
A	141	3405	143	3904	141	3948	114	4641	148	4423	152	3862	148	3792	119	4916	159	4201	160	4144	158	4073	163	4139
B	2337	516	3129	592	3312	619	4082	650	3500	636	3142	652	3375	659	4106	722	3189	671	3255	637	3366	709	3323	676
C	150	1156	143	1144	150	1239	117	1946	152	1325	154	1190	153	1280	124	2273	167	1341	177	1279	174	1272	189	1268
D	455	5851	464	5686	486	6254	494	8020	502	6226	476	6513	465	6288	502	8154	464	6450	454	6225	446	5952	478	5992
E	14702	3687	15488	4130	15204	3998	16784	5994	16361	4209	16244	4365	15895	4397	16977	6338	16578	4119	16547	4176	16152	3963	16200	4108
F	17076	7322	18779	7897	18604	7893	20084	10420	19796	8603	19090	6413	19223	7915	20841	10692	19937	7868	19363	7708	19280	7307	19240	7863
G	10883	7118	11331	6566	11561	7068	12012	10328	12249	7724	11759	7623	11903	7500	12087	10089	11484	7305	12297	7139	11257	6733	12311	7241
H	2868	402	2991	400	3221	444	3423	522	3187	487	3244	460	2874	457	3448	500	2924	438	2841	449	2845	406	2954	426
I	152	3794	157	3570	144	3894	114	4304	156	4113	158	3495	152	3746	128	4579	161	3456	165	3639	158	3802	168	3829
J	2872	559	2995	538	3214	594	3975	676	3287	714	3187	578	3735	619	4269	763	2895	589	3244	630	3138	624	3163	621
K	156	1109	144	1088	156	1222	122	2291	153	1365	157	1286	158	1286	122	2289	160	1383	168	1340	169	1156	175	1174
L	468	5708	431	5713	466	5743	502	8066	504	6598	482	5766	475	6203	491	8092	476	6304	464	6138	428	5467	458	5816
M	14756	3518	15446	3739	15637	4031	16232	5910	15772	4204	16242	4276	16492	4124	16195	5987	15755	3863	15889	3962	16983	4184	15596	4031
N	18054	7326	18583	8021	19043	8096	19435	10228	19240	8184	19569	7954	19441	8331	20088	10529	18615	7510	19308	7807	18920	7737	18915	7876
O	10371	6032	11649	6445	11372	6623	12292	9932	12414	7226	11984	7237	11788	7044	12511	9937	11961	6054	11910	7057	12080	6771	11270	6435
P	2387	329	2797	401	2802	374	3410	441	2872	406	2878	396	2827	409	3233	442	2768	386	2743	390	2754	383	2510	502

## Sheet: Protocol Information
Plate layout
	1:2	3:4	5:6	7:8	9:10	11:12	13:14	15:16	17:18	19:20	21:22	23:24
A:H	Green_Qi	Green_Qi	Green_Qi	Blank	Green_Qi	Green_Qi	Green_Qi	Blank	Green_Qi	Green_Qi	Green_Qi	Green_Qi
I:P	Green_Qi	Green_Qi	Green_Qi	Blank	Green_Qi	Green_Qi	Green_Qi	Blank	Green_Qi	Green_Qi	Green_Qi	Green_Qi
Peptide layout
No Pep	Pent
GRP22	Hex
GRP35	Hex2
GRP46	Hept
GRP51	24D
GRP52	24E
GRP63	24K
GRP80	17K
