# Supplementary material for: Differential sensing with arrays of de novo designed peptide assemblies
Source: Nat Commun. 2023 Jan 24;14:383. doi: 10.1038/s41467-023-36024-y (PMC9873944; doi:10.1038/s41467-023-36024-y)
Supplement: Supplementary file 7 — Source Data [file 41467_2023_36024_MOESM7_ESM.zip › Source_data/4_Tea_data/Black_Tetley_repeat_6.xlsx]

## Sheet: End point
User: USER
Path: C:\Program Files (x86)\BMG\CLARIOstar\User\Data\
Test ID: 6724
Test Name: JMF_DPH_384_G1000
Date: 17/05/2019
Time: 12:45:04
ID1: 190517_Black_tetley
Fluorescence (FI)
	1. Raw Data (350-15/450-20)
	1	2	3	4	5	6	7	8	9	10	11	12	13	14	15	16	17	18	19	20	21	22	23	24
A	166	1685	163	1985	161	2160	107	4266	166	2193	162	1961	166	2084	107	4617	168	2057	172	2004	170	2116	250	2368
B	5149	337	7083	534	7036	521	12308	1086	7146	512	6540	527	6590	529	12740	1286	6857	540	6497	527	6893	582	7424	670
C	173	416	173	480	174	481	145	1134	170	484	172	459	171	482	159	1596	177	507	181	480	184	429	185	522
D	250	1466	265	1677	261	1711	292	4030	275	1863	259	1782	269	1716	281	4090	260	1928	260	1614	253	1529	263	1812
E	4055	509	5255	754	5325	835	8358	4455	5203	762	5187	870	5182	809	8334	4550	5063	765	5064	642	5042	710	5126	751
F	5052	1388	6273	1994	6153	2323	9277	7259	6236	1907	5987	1791	6194	1804	9356	7232	6037	2028	6147	1947	6004	1748	6470	1549
G	6002	2250	5351	2201	5329	2009	8686	8726	5508	2257	5380	1926	5323	1747	8183	8643	5289	1850	5616	1880	5154	1782	5391	1824
H	1223	182	1200	180	1158	184	2041	265	1199	186	1169	184	1081	180	1949	273	1049	180	1102	179	1004	182	1124	204
I	174	1788	167	1722	166	1763	120	4375	167	1637	172	1782	184	1790	114	4010	178	1686	179	1569	195	1564	176	1713
J	6193	378	6163	346	6403	433	12000	986	5824	377	5497	1554	7981	383	415	1081	5971	374	5608	483	6122	403	6125	528
K	176	484	171	450	169	463	135	1494	177	487	175	509	168	480	136	1491	182	509	179	509	178	412	181	464
L	270	1655	255	1534	261	1584	266	3754	264	1816	249	1759	249	1650	266	3793	257	1777	253	1713	242	1657	250	1653
M	4967	652	5433	815	4962	774	8243	4502	4923	721	5160	735	5263	803	8299	4471	5037	679	5094	651	5094	677	5187	737
N	5923	1464	6175	1752	6175	1772	9008	7063	6097	1719	6113	1829	6221	1697	9319	7341	5791	1672	6089	1578	6066	1850	6255	1846
O	5028	1912	5343	2579	4933	2368	8399	7985	5202	2563	5293	2469	5064	2334	8389	8406	4922	2240	4973	2222	4906	2203	4660	2206
P	1212	186	1282	204	1219	205	2076	262	1277	208	1217	197	1167	201	1973	268	1105	197	1134	197	1095	200	1032	202

## Sheet: Protocol Information
Plate layout
	1:2	3:4	5:6	7:8	9:10	11:12	13:14	15:16	17:18	19:20	21:22	23:24
A:H	Black_Tetley	Black_Tetley	Black_Tetley	Blank	Black_Tetley	Black_Tetley	Black_Tetley	Blank	Black_Tetley	Black_Tetley	Black_Tetley	Black_Tetley
I:P	Black_Tetley	Black_Tetley	Black_Tetley	Blank	Black_Tetley	Black_Tetley	Black_Tetley	Blank	Black_Tetley	Black_Tetley	Black_Tetley	Black_Tetley
Peptide layout
No Pep	Pent
GRP22	Hex
GRP35	Hex2
GRP46	Hept
GRP51	24D
GRP52	24E
GRP63	24K
GRP80	17K
