# Supplementary material for: Differential sensing with arrays of de novo designed peptide assemblies
Source: Nat Commun. 2023 Jan 24;14:383. doi: 10.1038/s41467-023-36024-y (PMC9873944; doi:10.1038/s41467-023-36024-y)
Supplement: Supplementary file 7 — Source Data [file 41467_2023_36024_MOESM7_ESM.zip › Source_data/4_Tea_data/Grey_Tesco_repeat_4.xlsx]

## Sheet: End point
User: USER
Path: C:\Program Files (x86)\BMG\CLARIOstar\User\Data\
Test ID: 6623
Test Name: JMF_DPH_384_G1000
Date: 10/05/2019
Time: 12:26:17
ID1: 190510_Grey_tesco
Fluorescence (FI)
	1. Raw Data (350-15/450-20)
	1	2	3	4	5	6	7	8	9	10	11	12	13	14	15	16	17	18	19	20	21	22	23	24
A	176	2946	176	3556	172	3840	128	6570	177	3885	172	3865	175	3919	132	6858	175	3867	175	3723	180	3756	185	4021
B	11274	719	11031	1078	13819	1023	19294	1717	13917	1049	14079	1100	14007	1147	19795	1960	12938	1098	12806	1078	13242	1092	13275	1242
C	170	770	172	883	173	872	137	2404	171	1012	174	916	174	908	143	2426	180	1012	183	952	185	925	193	983
D	368	5045	434	6100	414	6513	465	10303	433	6661	423	6449	420	6535	482	10591	401	6345	438	6170	391	6058	427	6454
E	10620	1662	13838	2461	13593	2537	17804	7112	13548	2500	13655	2551	13660	2507	18305	7258	13618	2635	13841	2463	13713	2161	14120	2385
F	10524	3779	13953	6254	13881	5835	17828	13085	13597	6174	13746	5997	13789	6271	18034	12760	13297	5372	13306	5642	13402	5787	13507	5812
G	11211	5584	11034	5820	11205	5323	14981	13427	11823	6114	11665	6184	11612	5588	15347	13425	11982	6146	12429	5791	11177	5856	11952	5607
H	3142	347	2948	369	3132	373	4929	579	2925	383	2840	357	3057	346	4681	569	2950	383	3006	336	2713	348	3025	351
I	182	3340	186	3196	178	3447	133	5593	183	3314	181	2634	190	3359	136	5753	184	3418	187	2715	194	2875	186	3099
J	13500	858	12469	753	13884	862	18304	1715	13256	809	11935	783	12825	806	18547	1995	11971	750	11247	798	11813	821	12349	972
K	177	1032	172	793	173	957	137	2476	183	991	178	867	175	995	142	2503	184	944	188	946	187	879	187	932
L	431	6124	393	5633	1606	6337	456	10498	425	6572	405	6261	413	6036	458	10439	407	6462	421	6248	356	5575	389	6173
M	13574	1524	13296	1987	13590	2217	17260	7112	13708	1872	13738	2211	13692	2325	17985	6996	13316	1331	13600	1795	13521	1857	13612	2440
N	13164	5291	13284	5073	13897	5948	17325	12178	13027	6057	14440	6111	13616	5940	17315	12317	13029	4956	13183	5242	12937	5303	13630	5445
O	9684	2769	10964	4220	10545	3740	14137	12462	11338	4220	11475	3133	10619	3917	14173	12879	11100	3742	11106	3962	10794	3859	10373	3431
P	2530	282	3096	308	2730	307	4557	540	2912	325	2916	327	2676	300	4614	530	2652	293	2614	308	2710	301	2550	298

## Sheet: Protocol Information
Plate layout
	1:2	3:4	5:6	7:8	9:10	11:12	13:14	15:16	17:18	19:20	21:22	23:24
A:H	Grey_Tesco	Grey_Tesco	Grey_Tesco	Blank	Grey_Tesco	Grey_Tesco	Grey_Tesco	Blank	Grey_Tesco	Grey_Tesco	Grey_Tesco	Grey_Tesco
I:P	Grey_Tesco	Grey_Tesco	Grey_Tesco	Blank	Grey_Tesco	Grey_Tesco	Grey_Tesco	Blank	Grey_Tesco	Grey_Tesco	Grey_Tesco	Grey_Tesco
Peptide layout
No Pep	Pent
GRP22	Hex
GRP35	Hex2
GRP46	Hept
GRP51	24D
GRP52	24E
GRP63	24K
GRP80	17K
