# Supplementary material for: Differential sensing with arrays of de novo designed peptide assemblies
Source: Nat Commun. 2023 Jan 24;14:383. doi: 10.1038/s41467-023-36024-y (PMC9873944; doi:10.1038/s41467-023-36024-y)
Supplement: Supplementary file 7 — Source Data [file 41467_2023_36024_MOESM7_ESM.zip › Source_data/4_Tea_data/Black_Twinings_repeat_4.xlsx]

## Sheet: End point
User: USER
Path: C:\Program Files (x86)\BMG\CLARIOstar\User\Data\
Test ID: 6633
Test Name: JMF_DPH_384_G1000
Date: 10/05/2019
Time: 16:16:30
ID1: 190510_Black_Twinings
Fluorescence (FI)
	1. Raw Data (350-15/450-20)
	1	2	3	4	5	6	7	8	9	10	11	12	13	14	15	16	17	18	19	20	21	22	23	24
A	187	2228	185	2963	190	3212	140	6186	192	3110	194	2932	192	3184	145	6631	194	2921	196	3142	233	3292	175	3756
B	7334	637	12460	798	11291	733	18511	1547	11889	834	11545	865	12648	799	19348	1906	11575	910	11013	884	10357	952	11745	1010
C	183	670	182	939	193	931	143	2266	192	918	187	914	186	851	154	2468	201	1077	198	923	209	928	236	995
D	342	4790	469	4774	451	5255	535	10606	432	5980	419	5906	432	5770	567	10805	405	5726	416	5630	400	4364	423	5936
E	9835	1427	13253	1932	12567	2519	18761	7648	12604	1869	13089	1883	13106	2119	18791	7540	12810	1792	12872	1701	13157	2084	13275	2221
F	9712	3147	11824	5106	12596	5499	16557	13401	11839	5403	12458	4878	13190	5197	17566	13492	11998	5248	11856	4969	12223	5146	12072	5386
G	10935	4939	11422	4929	11568	4869	15934	13098	12457	6742	12227	4408	12358	4757	16544	13632	11657	4518	12154	4858	12040	5479	12011	5892
H	2608	365	2913	332	2614	371	4975	637	2379	359	2498	375	2637	357	5117	618	3128	342	2404	368	2453	361	3154	356
I	189	2775	179	2462	188	2618	141	5885	191	2369	189	2348	196	2547	148	5796	207	2680	201	2486	206	2249	235	2816
J	12033	723	10990	644	12177	715	19399	1694	11192	700	9663	640	11754	683	19830	1506	10189	671	10031	663	10912	723	10013	847
K	179	895	183	833	176	918	140	2148	183	1081	190	938	189	759	151	2396	202	1004	209	795	203	895	213	879
L	448	4869	367	5445	398	3333	522	10867	425	6234	404	4304	409	4628	674	10640	427	6118	502	4990	389	5138	518	5327
M	12843	1089	12279	1628	12669	1417	18128	7112	12061	1051	12752	1593	12930	1394	18758	7495	12214	1296	13221	1354	12813	1483	13081	1779
N	12633	4549	8722	4719	12725	4851	17007	12765	11884	4807	12572	4821	12890	4578	16992	12793	11508	4027	12143	4141	12087	4757	12373	4732
O	9696	2544	9513	3741	10710	2988	15186	13067	11576	3467	11019	3607	11244	3889	15529	12689	11254	3081	11364	3766	11555	2861	10759	3156
P	2689	279	2593	304	2702	296	4695	524	2591	382	2799	321	2548	312	4766	551	2494	310	2461	318	2474	331	2359	320

## Sheet: Protocol Information
Plate layout
	1:2	3:4	5:6	7:8	9:10	11:12	13:14	15:16	17:18	19:20	21:22	23:24
A:H	Black_Twinings	Black_Twinings	Black_Twinings	Blank	Black_Twinings	Black_Twinings	Black_Twinings	Blank	Black_Twinings	Black_Twinings	Black_Twinings	Black_Twinings
I:P	Black_Twinings	Black_Twinings	Black_Twinings	Blank	Black_Twinings	Black_Twinings	Black_Twinings	Blank	Black_Twinings	Black_Twinings	Black_Twinings	Black_Twinings
Peptide layout
No Pep	Pent
GRP22	Hex
GRP35	Hex2
GRP46	Hept
GRP51	24D
GRP52	24E
GRP63	24K
GRP80	17K
