# Supplementary material for: Differential sensing with arrays of de novo designed peptide assemblies
Source: Nat Commun. 2023 Jan 24;14:383. doi: 10.1038/s41467-023-36024-y (PMC9873944; doi:10.1038/s41467-023-36024-y)
Supplement: Supplementary file 7 — Source Data [file 41467_2023_36024_MOESM7_ESM.zip › Source_data/4_Tea_data/Green_Dragonfly_repeat_1.xlsx]

## Sheet: End point
User: USER
Path: C:\Program Files (x86)\BMG\CLARIOstar\User\Data\
Test ID: 6469
Test Name: JMF_DPH_384_G1000
Date: 17/04/2019
Time: 16:52:12
ID1: 190417_Green_Dragonfly
Fluorescence (FI)
	1. Raw Data (350-15/450-20)
	1	2	3	4	5	6	7	8	9	10	11	12	13	14	15	16	17	18	19	20	21	22	23	24
A	150	2839	161	3218	159	965	121	4396	168	3523	181	3391	185	3342	138	4732	193	3687	193	3444	197	3885	207	3995
B	7253	627	9754	808	10275	809	13902	1166	11191	1038	10344	984	10725	1052	14208	1100	10112	1060	9537	977	10208	1038	10373	966
C	184	886	173	1163	191	1415	145	1884	206	1763	212	1610	214	1695	158	2078	232	1770	241	1517	219	1207	246	1297
D	467	3586	591	5145	607	5522	597	7008	677	6021	685	5668	679	5829	670	7338	675	5818	671	5827	647	4489	648	4502
E	11118	2820	14466	3938	14292	4187	15530	5339	15152	4440	15208	4588	15164	4517	16653	5994	14941	4463	15065	4491	15130	4424	14954	3699
F	12300	2980	15313	4795	15665	4771	16589	6148	16325	4078	16267	4410	16052	4171	17591	6474	16708	4880	16654	5129	16673	5347	16031	4643
G	10303	6184	10545	6963	10766	7541	11628	10888	12318	7870	12027	8076	11940	8271	12538	11230	12057	8203	12286	7445	11455	7944	11343	7305
H	2060	318	2486	328	2523	352	2611	352	2845	390	2902	373	2749	393	2908	363	2773	363	2729	370	2740	359	2422	336
I	167	3417	172	3261	168	3599	126	4155	183	3592	189	3664	199	3418	140	4019	203	3838	206	3575	210	3724	214	3402
J	10270	916	9506	962	12665	1019	14205	997	13071	1106	11950	1053	13111	1176	14284	1221	13177	1195	11310	1153	11896	1377	10557	918
K	186	1197	188	1283	201	1644	146	1842	216	1726	215	1611	240	1643	167	2030	268	1746	250	1761	239	1627	242	1144
L	607	4548	558	5022	636	5602	619	6851	733	6353	675	5904	690	5778	671	6834	746	6151	719	6067	653	5069	648	4376
M	13592	2951	14432	3651	14288	3937	15560	5142	14899	4072	15219	4293	15421	4860	16359	5285	15470	3798	15689	4094	15378	3562	14937	3555
N	14539	3245	14851	3967	15643	3999	16201	6117	16608	4325	16932	4621	16942	4366	16935	6602	16147	4454	16511	4624	16535	3758	15335	4120
O	9470	5906	10512	7203	11321	8280	11698	10971	12558	8924	11886	9110	12186	8963	12331	11673	11705	8120	12440	8128	11300	7237	11186	6868
P	1948	278	2239	299	2387	281	2673	331	2382	334	2251	328	2348	318	2767	346	2304	309	2217	329	2441	324	2352	312

## Sheet: Protocol Information
Plate layout
	1:2	3:4	5:6	7:8	9:10	11:12	13:14	15:16	17:18	19:20	21:22	23:24
A:H	Green_Dragonfly	Green_Dragonfly	Green_Dragonfly	Blank	Green_Dragonfly	Green_Dragonfly	Green_Dragonfly	Blank	Green_Dragonfly	Green_Dragonfly	Green_Dragonfly	Green_Dragonfly
I:P	Green_Dragonfly	Green_Dragonfly	Green_Dragonfly	Blank	Green_Dragonfly	Green_Dragonfly	Green_Dragonfly	Blank	Green_Dragonfly	Green_Dragonfly	Green_Dragonfly	Green_Dragonfly
Peptide layout
No Pep	Pent
GRP22	Hex
GRP35	Hex2
GRP46	Hept
GRP51	24D
GRP52	24E
GRP63	24K
GRP80	17K
