# Supplementary material for: Differential sensing with arrays of de novo designed peptide assemblies
Source: Nat Commun. 2023 Jan 24;14:383. doi: 10.1038/s41467-023-36024-y (PMC9873944; doi:10.1038/s41467-023-36024-y)
Supplement: Supplementary file 7 — Source Data [file 41467_2023_36024_MOESM7_ESM.zip › Source_data/4_Tea_data/Green_Joes_repeat_6.xlsx]

## Sheet: End point
User: USER
Path: C:\Program Files (x86)\BMG\CLARIOstar\User\Data\
Test ID: 6746
Test Name: JMF_DPH_384_G1000
Date: 17/05/2019
Time: 15:12:04
ID1: 190517_Green_Joes
Fluorescence (FI)
	1. Raw Data (350-15/450-20)
	1	2	3	4	5	6	7	8	9	10	11	12	13	14	15	16	17	18	19	20	21	22	23	24
A	137	3388	139	3901	138	3940	110	4164	136	4114	136	4065	139	4156	117	4316	138	3778	135	4031	136	4076	142	4062
B	8192	773	9712	837	9934	946	11032	1095	9852	975	9860	787	10404	943	11322	1047	10558	1061	9131	1041	9889	1093	10411	1088
C	153	623	158	766	162	709	158	1012	167	860	161	803	165	873	140	944	176	747	181	783	173	710	184	763
D	284	1941	332	2506	327	2287	320	3028	331	2534	324	2431	307	2488	302	3067	309	2510	304	2385	292	2295	321	2258
E	6775	3054	8019	3838	7838	3897	8410	4715	7963	3801	7972	3876	8135	3931	8526	4812	7887	3763	8172	3727	7932	3672	8122	3586
F	7159	5097	8515	6165	8418	6180	8614	7205	8543	6281	8503	6168	8416	6144	8799	7101	8528	5806	8391	5833	8281	5889	8652	6365
G	7764	6753	7671	6767	7758	6784	7924	8156	7490	7125	7950	7159	7670	7007	8062	8171	7351	7009	7712	7360	7691	7023	7285	7223
H	1909	246	1779	236	1795	245	1811	256	1947	262	1872	249	1824	252	1920	249	1813	237	1785	217	1660	237	1740	206
I	138	3667	143	3559	131	3822	114	3866	135	3884	135	3535	140	3866	123	4102	144	3537	150	3498	151	3340	144	3531
J	9738	935	9679	815	9825	883	10938	920	9975	807	9376	818	10384	907	12178	1204	9317	851	9402	886	9216	828	9920	868
K	160	731	162	748	155	822	147	971	166	933	158	851	156	813	147	1059	168	825	170	830	165	751	174	702
L	306	2383	301	2347	300	2487	290	2958	301	2555	297	2451	308	2567	277	3034	292	2629	283	2459	277	2334	278	2229
M	8043	3713	7920	3662	7891	3692	8422	4677	7804	3641	8097	3919	8332	3845	8602	4915	7859	3531	8149	3621	7948	3684	7987	3713
N	8648	6139	8841	6284	8750	6220	8770	7068	8589	6227	8857	6229	8795	6396	9220	7378	8463	5692	8420	5729	8730	6155	8824	6175
O	6784	6376	7718	6862	7418	6761	7860	8143	7791	6978	7721	7150	7660	6609	8270	8486	7500	6797	7644	6943	7633	6727	7396	6777
P	1705	224	1853	263	1820	245	2036	234	1934	243	2061	248	2007	240	2147	241	1816	235	1817	225	1895	230	1827	223

## Sheet: Protocol Information
Plate layout
	1:2	3:4	5:6	7:8	9:10	11:12	13:14	15:16	17:18	19:20	21:22	23:24
A:H	Green_Joes	Green_Joes	Green_Joes	Blank	Green_Joes	Green_Joes	Green_Joes	Blank	Green_Joes	Green_Joes	Green_Joes	Green_Joes
I:P	Green_Joes	Green_Joes	Green_Joes	Blank	Green_Joes	Green_Joes	Green_Joes	Blank	Green_Joes	Green_Joes	Green_Joes	Green_Joes
Peptide layout
No Pep	Pent
GRP22	Hex
GRP35	Hex2
GRP46	Hept
GRP51	24D
GRP52	24E
GRP63	24K
GRP80	17K
