# Supplementary material for: Differential sensing with arrays of de novo designed peptide assemblies
Source: Nat Commun. 2023 Jan 24;14:383. doi: 10.1038/s41467-023-36024-y (PMC9873944; doi:10.1038/s41467-023-36024-y)
Supplement: Supplementary file 7 — Source Data [file 41467_2023_36024_MOESM7_ESM.zip › Source_data/4_Tea_data/Grey_Joes_repeat_6.xlsx]

## Sheet: End point
User: USER
Path: C:\Program Files (x86)\BMG\CLARIOstar\User\Data\
Test ID: 6726
Test Name: JMF_DPH_384_G1000
Date: 17/05/2019
Time: 12:51:59
ID1: 190517_Grey_Joes
Fluorescence (FI)
	1. Raw Data (350-15/450-20)
	1	2	3	4	5	6	7	8	9	10	11	12	13	14	15	16	17	18	19	20	21	22	23	24
A	11017	2419	143	2695	138	2776	112	4195	139	2667	161	2675	143	2781	118	4371	144	2654	141	2475	144	2707	145	2922
B	7840	645	8322	668	8569	692	11340	1140	8204	641	8227	606	8191	700	11838	1129	8379	741	7814	537	8330	723	8674	773
C	157	425	158	501	154	507	151	942	154	513	146	477	155	525	147	960	154	482	156	508	159	470	162	555
D	251	1162	275	1499	282	1467	318	2959	275	1441	283	1449	271	1559	306	2996	279	1444	265	1741	251	1433	283	1490
E	4731	1134	6369	1816	6524	1765	8180	4609	6213	1653	6242	1773	6225	1720	8442	4356	6044	1631	6205	1613	6019	1590	6211	1669
F	7200	3242	7468	3606	7412	3421	9206	7104	7285	3476	7276	3298	7291	3325	9229	7151	7333	3369	7307	3206	7260	3197	7476	3334
G	6657	4024	6036	3516	6075	3769	8165	8147	5835	3948	5994	3664	6037	3633	7895	8210	5614	3857	5890	3795	5775	3755	6049	4080
H	1558	197	1498	178	1390	193	2063	262	1457	192	1378	189	1258	186	1960	252	1278	180	1362	177	1222	182	1334	174
I	155	2181	159	2213	156	2429	111	3433	157	2392	157	2075	150	2391	109	3487	156	6262	150	2151	156	2175	153	2179
J	7471	554	7488	555	7848	596	10497	900	9158	581	7147	536	8022	752	9746	887	7700	550	6826	557	7195	616	7623	582
K	164	501	162	461	161	470	155	1077	160	547	156	492	155	481	157	731	160	494	160	478	157	416	163	411
L	273	1374	266	1319	262	1513	296	2874	276	1494	263	1381	269	1427	294	2780	260	1485	292	1440	271	1141	257	1232
M	6147	1702	6009	1621	6155	1624	8198	4424	6179	1588	6417	1713	6481	1817	8629	4640	5857	1360	6000	1408	6115	1688	6160	1579
N	7144	3428	7412	3612	7809	3550	8950	6852	7310	3501	7432	3556	7567	3620	9213	7063	7131	3154	7171	3249	7490	3237	7331	3462
O	5339	3103	5936	3594	5739	3365	7705	7938	6093	3682	6006	3936	5822	3384	7937	8018	5737	3484	5790	3360	5703	3244	5460	3219
P	1303	181	1575	191	1435	186	1975	227	1575	178	1481	166	1376	161	1945	209	1292	181	1425	180	1364	177	1301	176

## Sheet: Protocol Information
Plate layout
	1:2	3:4	5:6	7:8	9:10	11:12	13:14	15:16	17:18	19:20	21:22	23:24
A:H	Grey_Joes	Grey_Joes	Grey_Joes	Blank	Grey_Joes	Grey_Joes	Grey_Joes	Blank	Grey_Joes	Grey_Joes	Grey_Joes	Grey_Joes
I:P	Grey_Joes	Grey_Joes	Grey_Joes	Blank	Grey_Joes	Grey_Joes	Grey_Joes	Blank	Grey_Joes	Grey_Joes	Grey_Joes	Grey_Joes
Peptide layout
No Pep	Pent
GRP22	Hex
GRP35	Hex2
GRP46	Hept
GRP51	24D
GRP52	24E
GRP63	24K
GRP80	17K
