# Supplementary material for: Differential sensing with arrays of de novo designed peptide assemblies
Source: Nat Commun. 2023 Jan 24;14:383. doi: 10.1038/s41467-023-36024-y (PMC9873944; doi:10.1038/s41467-023-36024-y)
Supplement: Supplementary file 7 — Source Data [file 41467_2023_36024_MOESM7_ESM.zip › Source_data/4_Tea_data/Black_Tesco_repeat_1.xlsx]

## Sheet: End point
User: USER
Path: C:\Program Files (x86)\BMG\CLARIOstar\User\Data\
Test ID: 6463
Test Name: JMF_DPH_384_G1000
Date: 17/04/2019
Time: 16:03:47
ID1: 190417_Black_Tesco
Fluorescence (FI)
	1. Raw Data (350-15/450-20)
	1	2	3	4	5	6	7	8	9	10	11	12	13	14	15	16	17	18	19	20	21	22	23	24
A	202	2802	190	2830	177	2829	137	4778	175	2924	167	2854	170	2972	130	5117	174	2836	172	2896	162	3099	171	3441
B	8518	608	8856	635	8923	643	14578	1295	8372	593	9018	569	9092	650	14597	1155	8698	623	7112	656	8566	688	8921	665
C	203	688	202	682	183	660	177	1864	185	733	181	763	178	768	155	1774	184	717	191	658	178	665	189	739
D	500	3401	546	3741	509	3932	671	7038	537	3821	536	3820	527	3928	643	7282	519	3948	468	3413	501	3471	458	3321
E	9687	1803	11471	2431	11669	2113	16386	5590	11282	2644	11572	2540	11457	2514	16466	5705	11305	2083	11865	2368	11301	2416	12024	2835
F	10519	1350	12457	1841	12327	1839	17157	6679	13049	2135	12503	1585	12798	1371	17321	6370	12558	1422	12314	1986	12722	1953	12727	2232
G	9346	3973	9336	3697	8756	3077	12585	11525	8978	3082	9233	3549	9500	2839	12153	12017	9331	3359	10045	4152	9404	4324	9683	4655
H	1947	254	1963	254	1829	254	2780	356	1939	259	1955	259	1859	261	2584	332	1873	238	1817	262	1967	232	1942	236
I	204	2512	195	2535	182	2633	138	4702	177	2447	182	2700	177	2723	133	4566	175	2524	171	2417	173	2718	176	2902
J	9673	615	8158	589	9292	643	14154	1050	9504	616	9314	724	9952	597	14686	1183	8446	613	8098	573	7712	577	8418	602
K	216	734	197	696	194	786	172	1975	189	840	184	746	189	791	166	1922	196	788	189	739	196	638	196	732
L	538	3897	489	3766	491	3966	602	7534	519	4244	497	4049	493	3986	619	7136	474	3929	444	3900	413	3181	436	3334
M	11873	1871	12528	1935	12327	1976	15947	5426	12246	1825	12612	1939	12893	1857	16502	6049	12454	1697	12392	1858	10851	1970	12600	2037
N	12881	1693	13213	1521	13468	1620	16855	6345	13201	1487	13597	1867	13750	1836	17096	6517	13102	1739	12912	1707	13010	1823	13070	2053
O	8481	3413	9725	4677	8786	4304	11588	11020	10080	4475	9625	3872	9761	3874	12266	12354	9425	4684	9463	3931	9591	4344	9328	4303
P	1747	208	2113	239	2080	236	2747	320	2097	239	2051	246	1953	232	2608	316	1872	220	2146	225	1880	236	1871	225

## Sheet: Protocol Information
Plate layout
	1:2	3:4	5:6	7:8	9:10	11:12	13:14	15:16	17:18	19:20	21:22	23:24
A:H	Black_Tesco	Black_Tesco	Black_Tesco	Blank	Black_Tesco	Black_Tesco	Black_Tesco	Blank	Black_Tesco	Black_Tesco	Black_Tesco	Black_Tesco
I:P	Black_Tesco	Black_Tesco	Black_Tesco	Blank	Black_Tesco	Black_Tesco	Black_Tesco	Blank	Black_Tesco	Black_Tesco	Black_Tesco	Black_Tesco
Peptide layout
No Pep	Pent
GRP22	Hex
GRP35	Hex2
GRP46	Hept
GRP51	24D
GRP52	24E
GRP63	24K
GRP80	17K
