# Supplementary material for: Differential sensing with arrays of de novo designed peptide assemblies
Source: Nat Commun. 2023 Jan 24;14:383. doi: 10.1038/s41467-023-36024-y (PMC9873944; doi:10.1038/s41467-023-36024-y)
Supplement: Supplementary file 7 — Source Data [file 41467_2023_36024_MOESM7_ESM.zip › Source_data/4_Tea_data/Green_Sainsburys_repeat_1.xlsx]

## Sheet: End point
User: USER
Path: C:\Program Files (x86)\BMG\CLARIOstar\User\Data\
Test ID: 6447
Test Name: JMF_DPH_384_G1000
Date: 17/04/2019
Time: 12:15:44
ID1: 20190417_Green_Sainsburys
Fluorescence (FI)
	1. Raw Data (350-15/450-20)
	1	2	3	4	5	6	7	8	9	10	11	12	13	14	15	16	17	18	19	20	21	22	23	24
A	144	2711	151	3305	155	3422	116	3884	146	3363	151	3462	151	3430	116	4026	155	3434	159	3318	155	3505	160	3536
B	10948	940	13179	1049	13531	1133	15283	1238	12709	1047	13223	1086	13203	1059	15756	1225	13196	1096	13162	1074	12493	1221	13117	1257
C	172	1079	174	1195	176	1151	153	1828	177	1233	175	1213	176	937	157	1863	177	1288	183	1133	189	1124	190	1061
D	467	5539	495	5689	486	5675	472	7138	481	5544	480	5700	469	5703	515	6964	475	5773	449	5552	427	5203	456	5377
E	11824	2891	14239	3760	13623	3740	14394	4823	14082	3759	13925	3889	14072	3889	14713	4725	14145	3674	13637	3586	13942	3536	14032	3658
F	12362	3603	15384	4894	14923	4673	16045	6481	15059	4678	15129	4837	15126	4855	15938	6552	15169	4523	14340	4600	14590	4697	14987	4959
G	10112	7977	10179	8020	9949	8103	10446	9900	10042	8234	10350	8259	10486	7998	10726	9948	10056	7947	10060	7966	9907	8478	10245	8195
H	1854	286	1789	279	1820	289	2110	305	1845	288	1774	297	1816	303	2095	319	1811	279	1695	270	1678	271	1678	262
I	147	3241	144	3202	153	3105	111	3838	152	2989	149	3170	146	3172	111	3697	156	3058	154	3005	157	2948	154	3214
J	13492	1006	11875	1064	13398	1008	15652	1222	13974	927	12310	994	13252	1063	15693	1233	12539	1016	11969	1047	11961	1087	12636	1113
K	178	1122	171	1063	173	1095	148	1853	180	1209	176	1163	179	1123	149	1820	183	1183	195	1153	182	1065	191	1074
L	450	5530	447	5223	437	5538	440	4467	479	5891	449	5317	442	5272	441	6620	451	5744	455	5573	401	5108	436	5476
M	13422	3172	14032	3444	13977	3634	14300	4873	13983	3481	14134	3675	14138	3751	14410	4709	14081	3399	14043	3479	13807	3629	14546	3923
N	14686	4402	15434	4861	15561	4980	15737	6433	15101	4727	15118	4751	15505	4947	16075	6337	14087	4463	14607	4622	15425	4928	14845	4827
O	8856	7255	10600	8281	9753	8036	10727	9910	10577	8481	10349	8625	10466	8375	10801	10168	10374	8205	9999	8203	10094	8191	9681	7969
P	1612	229	1979	276	1803	268	2238	291	1945	279	1868	290	1895	272	2261	341	1773	264	1739	261	1817	270	1725	250

## Sheet: Protocol Information
Plate layout
	1:2	3:4	5:6	7:8	9:10	11:12	13:14	15:16	17:18	19:20	21:22	23:24
A:H	Green_Sainsburys	Green_Sainsburys	Green_Sainsburys	Blank	Green_Sainsburys	Green_Sainsburys	Green_Sainsburys	Blank	Green_Sainsburys	Green_Sainsburys	Green_Sainsburys	Green_Sainsburys
I:P	Green_Sainsburys	Green_Sainsburys	Green_Sainsburys	Blank	Green_Sainsburys	Green_Sainsburys	Green_Sainsburys	Blank	Green_Sainsburys	Green_Sainsburys	Green_Sainsburys	Green_Sainsburys
Peptide layout
No Pep	Pent
GRP22	Hex
GRP35	Hex2
GRP46	Hept
GRP51	24D
GRP52	24E
GRP63	24K
GRP80	17K
