# Supplementary material for: Differential sensing with arrays of de novo designed peptide assemblies
Source: Nat Commun. 2023 Jan 24;14:383. doi: 10.1038/s41467-023-36024-y (PMC9873944; doi:10.1038/s41467-023-36024-y)
Supplement: Supplementary file 7 — Source Data [file 41467_2023_36024_MOESM7_ESM.zip › Source_data/4_Tea_data/Grey_Twinings_repeat_2.xlsx]

## Sheet: End point
User: USER
Path: C:\Program Files (x86)\BMG\CLARIOstar\User\Data\
Test ID: 6490
Test Name: JMF_DPH_384_G1000
Date: 24/04/2019
Time: 11:54:57
ID1: 190424_Grey_Twinings
Fluorescence (FI)
	1. Raw Data (350-15/450-20)
	1	2	3	4	5	6	7	8	9	10	11	12	13	14	15	16	17	18	19	20	21	22	23	24
A	182	2519	189	2729	187	2930	150	5097	200	3046	189	2871	192	2787	145	5495	197	2730	235	2772	206	2969	210	3265
B	5921	510	6955	586	7220	633	12465	1050	6731	601	6921	618	7029	616	13090	646	7117	605	6051	636	6288	678	6711	623
C	187	632	194	777	200	726	157	1887	200	904	198	824	204	862	161	1830	213	758	212	915	205	842	228	846
D	393	4012	433	5106	478	4972	547	9225	478	5129	507	5146	465	5084	571	8476	465	1789	436	4690	389	4348	644	4637
E	5989	1203	7833	2022	8333	1904	11778	6218	7642	1981	8133	2133	7974	2139	12055	6625	7503	1995	7700	1985	7295	2058	7555	2144
F	11724	1403	14773	2104	14427	2024	19959	7823	14151	1949	14762	2093	14564	2167	19761	7396	14177	2163	14357	1982	14336	2056	14676	2453
G	10754	5132	9867	4599	9553	4320	13392	13347	10439	4414	10137	4257	10107	4464	13709	13998	9758	4334	9929	5274	10227	4782	9679	4925
H	2298	365	2172	352	2049	376	2967	569	2180	376	2172	366	1972	369	3046	490	2009	339	1992	349	2060	341	2105	371
I	195	2687	191	2664	193	2745	140	4747	196	2629	196	2259	196	2476	145	5375	205	2504	197	2451	201	2725	212	2567
J	7742	589	6944	548	7293	619	12429	975	7266	553	6752	555	7606	606	12614	1050	6627	666	6106	555	6773	566	6417	601
K	198	729	194	733	191	688	161	2036	205	772	204	717	191	706	167	1963	210	802	212	730	208	654	223	755
L	397	4908	386	4437	383	2436	489	9406	430	4226	426	4697	422	4540	729	9033	407	4623	398	4663	385	4026	407	4008
M	7355	1615	7956	1949	7691	1854	11790	6363	7430	1866	7905	2075	7511	1931	11984	6271	7167	1629	7552	1759	7355	2049	7204	1955
N	15214	2420	15642	2603	2142	2342	20042	7819	15023	2140	15673	2316	15709	2258	20156	7785	14454	1982	14472	2072	14785	2399	14905	2636
O	8406	4017	10086	5125	9657	4577	13219	13385	10385	5262	10926	5399	10554	5279	13680	13996	10203	4594	10251	5187	9882	4621	9311	4472
P	1911	305	2277	374	2422	308	3196	546	2343	354	2357	375	2224	358	3252	507	2034	343	2119	352	2198	354	2173	336

## Sheet: Protocol Information
Plate layout
	1:2	3:4	5:6	7:8	9:10	11:12	13:14	15:16	17:18	19:20	21:22	23:24
A:H	Grey_Twinings	Grey_Twinings	Grey_Twinings	Blank	Grey_Twinings	Grey_Twinings	Grey_Twinings	Blank	Grey_Twinings	Grey_Twinings	Grey_Twinings	Grey_Twinings
I:P	Grey_Twinings	Grey_Twinings	Grey_Twinings	Blank	Grey_Twinings	Grey_Twinings	Grey_Twinings	Blank	Grey_Twinings	Grey_Twinings	Grey_Twinings	Grey_Twinings
Peptide layout
No Pep	Pent
GRP22	Hex
GRP35	Hex2
GRP46	Hept
GRP51	24D
GRP52	24E
GRP63	24K
GRP80	17K
