# Supplementary material for: Differential sensing with arrays of de novo designed peptide assemblies
Source: Nat Commun. 2023 Jan 24;14:383. doi: 10.1038/s41467-023-36024-y (PMC9873944; doi:10.1038/s41467-023-36024-y)
Supplement: Supplementary file 7 — Source Data [file 41467_2023_36024_MOESM7_ESM.zip › Source_data/4_Tea_data/Green_Twinings_repeat_2.xlsx]

## Sheet: End point
User: USER
Path: C:\Program Files (x86)\BMG\CLARIOstar\User\Data\
Test ID: 6498
Test Name: JMF_DPH_384_G1000
Date: 24/04/2019
Time: 13:33:21
ID1: 190424_Green_Twinings
Fluorescence (FI)
	1. Raw Data (350-15/450-20)
	1	2	3	4	5	6	7	8	9	10	11	12	13	14	15	16	17	18	19	20	21	22	23	24
A	166	3333	170	3262	166	3968	118	4816	172	3848	171	4186	169	4027	120	4866	172	4067	169	3868	173	4148	175	4441
B	7432	523	8322	615	8880	696	11929	768	9171	666	8977	607	9020	650	12490	780	7833	627	8431	641	8379	692	9493	596
C	175	718	182	836	175	850	140	1417	190	972	188	897	184	952	140	1297	197	918	205	872	203	517	210	864
D	487	4452	544	5309	527	5272	554	7586	575	5448	555	5437	645	5598	548	7510	570	5447	520	5237	458	4925	530	5115
E	7767	2826	9756	3691	9620	3725	10966	5659	9807	3925	10112	3974	9851	3897	10828	5894	9461	3782	9716	3813	9412	3760	9968	3760
F	14259	3284	16711	4565	16632	4503	18205	7058	16416	4477	16870	4610	16869	4580	18454	7344	16895	4430	16611	4412	16746	4757	16835	4758
G	10702	8567	10031	8402	9569	8829	11423	12014	10553	9072	10861	8770	11056	8358	12019	12662	10265	8625	10795	8538	10454	8986	10598	9567
H	2179	483	2173	518	2004	485	2658	514	2281	514	2262	519	2148	541	2654	522	2269	480	2111	491	2042	465	2165	453
I	177	3869	170	3726	168	3808	129	4311	176	3853	178	3887	182	3613	122	4651	181	3721	180	3679	177	3537	178	3850
J	8661	575	8407	565	8441	640	7350	723	9286	649	8876	570	9668	763	12198	772	9750	639	8020	629	8276	655	9150	677
K	181	819	175	774	184	872	137	1439	192	1001	188	902	191	863	137	1523	196	983	198	991	200	781	202	801
L	518	5293	493	4709	500	5191	526	7329	579	5828	538	5256	531	5184	526	7716	526	5779	500	5779	451	4469	508	4547
M	8925	3459	9392	3682	9345	3654	10796	5726	9962	3809	10072	4085	10399	3942	11064	5865	9523	3791	9321	3625	9516	3751	9928	3668
N	15870	4220	16321	4599	16856	4621	17628	7023	16676	4659	17163	4583	17036	4845	18340	7062	16052	4405	16173	4328	17489	4586	16657	4768
O	9340	7565	10655	8919	10165	8565	11667	12581	10977	8964	10692	9030	10737	8975	11914	12780	10527	9029	10294	8674	10683	8708	10048	8805
P	2065	432	2522	567	2434	480	2903	519	2339	486	2312	503	2264	474	2807	495	2224	451	2171	460	2266	454	2232	450

## Sheet: Protocol Information
Plate layout
	1:2	3:4	5:6	7:8	9:10	11:12	13:14	15:16	17:18	19:20	21:22	23:24
A:H	Green_Twinings	Green_Twinings	Green_Twinings	Blank	Green_Twinings	Green_Twinings	Green_Twinings	Blank	Green_Twinings	Green_Twinings	Green_Twinings	Green_Twinings
I:P	Green_Twinings	Green_Twinings	Green_Twinings	Blank	Green_Twinings	Green_Twinings	Green_Twinings	Blank	Green_Twinings	Green_Twinings	Green_Twinings	Green_Twinings
Peptide layout
No Pep	Pent
GRP22	Hex
GRP35	Hex2
GRP46	Hept
GRP51	24D
GRP52	24E
GRP63	24K
GRP80	17K
