# Supplementary material for: Differential sensing with arrays of de novo designed peptide assemblies
Source: Nat Commun. 2023 Jan 24;14:383. doi: 10.1038/s41467-023-36024-y (PMC9873944; doi:10.1038/s41467-023-36024-y)
Supplement: Supplementary file 7 — Source Data [file 41467_2023_36024_MOESM7_ESM.zip › Source_data/4_Tea_data/Green_Clipper_repeat_1.xlsx]

## Sheet: End point
User: USER
Path: C:\Program Files (x86)\BMG\CLARIOstar\User\Data\
Test ID: 6473
Test Name: JMF_DPH_384_G1000
Date: 17/04/2019
Time: 17:04:30
ID1: 190417_Gren_Clipper
Fluorescence (FI)
	1. Raw Data (350-15/450-20)
	1	2	3	4	5	6	7	8	9	10	11	12	13	14	15	16	17	18	19	20	21	22	23	24
A	140	2875	133	3320	133	3429	101	3732	135	3363	136	3362	138	3477	112	3943	144	3314	159	3278	149	3408	154	3547
B	11391	829	13262	923	13064	949	15237	1085	13357	931	12681	843	13179	997	15736	1091	12854	1011	12492	1028	12883	1173	13274	1150
C	162	1151	163	1180	160	1169	138	1652	167	1227	161	1229	163	1232	149	1745	178	1255	179	1205	180	1153	189	1191
D	473	5350	488	5338	491	5288	528	6525	539	5776	499	5473	524	5557	527	6377	500	5407	498	5288	461	5023	487	5395
E	11073	2724	13553	3686	13214	3578	13994	4853	13568	3887	13277	3986	13095	3835	14242	5155	13494	3885	13390	3557	13318	3744	13712	3840
F	12203	3711	15173	4608	14293	4750	15491	6165	14485	4608	14858	4626	14873	4742	15687	6247	14666	4640	14492	4650	14388	4647	14610	4836
G	9885	7462	9681	7485	9646	7321	10486	9399	10092	7618	10059	7644	10138	7395	10496	10226	10031	7431	9286	7657	10259	7532	9889	7681
H	1874	309	1819	319	1933	327	2067	330	1897	343	1983	351	1854	332	2086	331	1791	321	1825	315	1696	312	1756	295
I	138	3257	134	3027	135	3271	105	3287	138	3321	151	2911	143	3312	131	3631	147	3124	149	2971	153	3265	156	3139
J	13081	910	13174	879	13293	1006	15330	1008	13785	881	10374	964	13527	855	16397	1127	12676	2013	12300	972	13121	1020	12538	1053
K	161	1208	160	1043	162	1179	139	1786	168	1331	162	1248	165	1249	142	1867	180	1341	184	1263	177	1137	188	1173
L	451	5581	431	5240	458	5534	511	6731	508	5777	495	5496	504	5547	491	5604	496	5497	466	5514	417	4964	444	5317
M	13242	3317	13475	3672	13587	3828	13678	4619	13543	3779	13895	3846	14078	3784	13856	5075	13630	3509	13407	3738	13715	3591	13663	3686
N	14154	4294	14870	4736	15060	4681	15346	5972	14899	4603	15283	4739	15492	4809	15690	5999	14508	4603	14473	4569	14761	4559	14771	4728
O	9418	7344	10353	8253	10149	7982	10528	10168	10458	8216	10415	8226	10515	8232	11084	10247	10276	7878	10272	7830	10015	8346	9672	7818
P	1661	262	2032	304	1765	299	2183	312	1947	316	1938	312	1907	303	2167	315	1877	294	1847	289	1803	292	1742	285

## Sheet: Protocol Information
Plate layout
	1:2	3:4	5:6	7:8	9:10	11:12	13:14	15:16	17:18	19:20	21:22	23:24
A:H	Green_Clipper	Green_Clipper	Green_Clipper	Blank	Green_Clipper	Green_Clipper	Green_Clipper	Blank	Green_Clipper	Green_Clipper	Green_Clipper	Green_Clipper
I:P	Green_Clipper	Green_Clipper	Green_Clipper	Blank	Green_Clipper	Green_Clipper	Green_Clipper	Blank	Green_Clipper	Green_Clipper	Green_Clipper	Green_Clipper
Peptide layout
No Pep	Pent
GRP22	Hex
GRP35	Hex2
GRP46	Hept
GRP51	24D
GRP52	24E
GRP63	24K
GRP80	17K
