# Supplementary material for: Differential sensing with arrays of de novo designed peptide assemblies
Source: Nat Commun. 2023 Jan 24;14:383. doi: 10.1038/s41467-023-36024-y (PMC9873944; doi:10.1038/s41467-023-36024-y)
Supplement: Supplementary file 7 — Source Data [file 41467_2023_36024_MOESM7_ESM.zip › Source_data/4_Tea_data/Black_Diplomat_repeat_4.xlsx]

## Sheet: End point
User: USER
Path: C:\Program Files (x86)\BMG\CLARIOstar\User\Data\
Test ID: 6640
Test Name: JMF_DPH_384_G1000
Date: 10/05/2019
Time: 16:38:26
ID1: 190510_Black_Devonshire
Fluorescence (FI)
	1. Raw Data (350-15/450-20)
	1	2	3	4	5	6	7	8	9	10	11	12	13	14	15	16	17	18	19	20	21	22	23	24
A	175	3563	230	4392	182	4603	138	6728	186	4489	188	4472	186	4448	151	6967	187	4423	202	4308	191	3742	191	4717
B	11400	900	14241	1148	14911	1236	14468	1957	13542	1154	10366	1126	13832	1182	18437	1884	14055	1162	12593	1130	12913	1115	12082	1241
C	187	707	184	1165	183	1052	152	2425	191	1050	189	1018	194	936	165	2656	204	1035	209	891	210	827	218	910
D	386	5609	425	6813	440	6250	476	9491	451	6883	427	5823	490	6820	493	10177	426	6706	403	5077	392	5939	597	6270
E	11951	1666	15177	3007	11262	3047	18502	7464	14324	2495	14668	2880	14314	3146	18346	7763	14204	2696	14478	2647	14289	2604	14286	2765
F	11719	4452	14595	6881	13860	6662	16879	12442	13851	6781	13558	6612	13546	6605	16996	12482	13533	5091	12340	5554	12888	5009	13224	5809
G	11858	5543	12985	6332	12617	6535	15261	13947	13029	7814	12245	4341	12606	7185	15593	14370	12646	6232	12552	6569	12109	7107	12199	5892
H	3595	350	3437	378	3458	416	4560	582	3555	365	3122	388	3210	353	4797	604	3225	341	3402	351	2630	345	3384	355
I	184	3591	183	3527	195	4070	148	5897	192	3538	194	3705	198	4091	158	6196	203	3563	198	3494	202	3519	198	4239
J	12892	1013	13252	982	13847	1088	19456	1775	13491	991	10593	930	13816	1184	18027	1877	12373	979	11131	1005	11638	1033	12062	914
K	179	992	178	951	188	989	161	2496	190	1055	189	932	191	939	170	2491	198	1020	211	957	206	783	209	917
L	433	4996	479	6239	424	6794	471	10019	542	6735	422	6161	413	6395	452	9952	409	6446	414	6255	518	4318	400	5899
M	14435	2110	14484	2037	14511	2364	18049	7218	14189	2244	14763	1575	14667	2372	18017	7392	14130	1688	13892	2201	14097	1617	14309	2214
N	13698	5267	13980	6093	14148	6043	16996	12268	13535	6159	14247	5569	13351	6357	16830	12385	12361	5329	12442	5775	12933	5735	12646	6064
O	11152	3875	12312	4774	11641	4853	14037	12602	12256	5064	12120	4919	11928	4636	14420	12986	11762	4242	11225	4564	11607	4897	11392	3511
P	3047	284	4263	336	4361	322	4299	504	3323	329	2964	342	3075	332	4348	533	2957	313	2968	326	2974	313	2943	339

## Sheet: Protocol Information
Plate layout
	1:2	3:4	5:6	7:8	9:10	11:12	13:14	15:16	17:18	19:20	21:22	23:24
A:H	Black_Diplomat	Black_Diplomat	Black_Diplomat	Blank	Black_Diplomat	Black_Diplomat	Black_Diplomat	Blank	Black_Diplomat	Black_Diplomat	Black_Diplomat	Black_Diplomat
I:P	Black_Diplomat	Black_Diplomat	Black_Diplomat	Blank	Black_Diplomat	Black_Diplomat	Black_Diplomat	Blank	Black_Diplomat	Black_Diplomat	Black_Diplomat	Black_Diplomat
Peptide layout
No Pep	Pent
GRP22	Hex
GRP35	Hex2
GRP46	Hept
GRP51	24D
GRP52	24E
GRP63	24K
GRP80	17K
