# Supplementary material for: Differential sensing with arrays of de novo designed peptide assemblies
Source: Nat Commun. 2023 Jan 24;14:383. doi: 10.1038/s41467-023-36024-y (PMC9873944; doi:10.1038/s41467-023-36024-y)
Supplement: Supplementary file 7 — Source Data [file 41467_2023_36024_MOESM7_ESM.zip › Source_data/4_Tea_data/Green_Doubledragon_repeat_2.xlsx]

## Sheet: End point
User: USER
Path: C:\Program Files (x86)\BMG\CLARIOstar\User\Data\
Test ID: 6496
Test Name: JMF_DPH_384_G1000
Date: 24/04/2019
Time: 13:26:43
ID1: 190424_Green_DoubleDragon
Fluorescence (FI)
	1. Raw Data (350-15/450-20)
	1	2	3	4	5	6	7	8	9	10	11	12	13	14	15	16	17	18	19	20	21	22	23	24
A	165	3163	165	3780	160	4002	120	4815	162	3957	164	4113	160	4013	115	5219	159	4208	163	4115	170	4127	172	4281
B	7148	578	8479	611	9016	752	12498	797	8803	749	8948	712	9449	768	12608	886	9062	753	8494	739	8099	811	9047	757
C	166	700	177	829	179	870	140	1428	181	971	205	938	181	978	142	1367	195	916	195	872	195	910	206	896
D	449	4479	532	5016	520	5006	515	7830	530	5594	547	5435	517	5773	532	8005	509	5799	481	5231	468	5158	498	5470
E	7641	2454	9559	3408	9761	3350	11098	5562	9401	3343	10219	3410	10094	3597	11885	5486	9598	3456	10130	3363	9410	3303	9918	3383
F	14087	3085	16521	4173	16880	4101	18189	7007	16519	3790	16905	3979	16772	4056	18914	7261	16928	3830	16887	3826	16805	4019	16745	4761
G	10374	7792	10076	7701	10114	7649	11219	11772	10873	7640	10500	7748	10508	7857	11562	12539	9956	7911	10463	7908	10372	8056	10919	7996
H	2124	451	2106	458	1903	483	2817	498	2171	494	2168	480	2046	481	2841	522	2063	455	2009	452	2112	446	2041	436
I	174	3842	167	3664	168	3859	120	4872	169	3844	166	3751	170	3886	120	4897	169	3776	166	3710	169	3747	176	3783
J	8505	644	8295	681	9106	740	11427	788	9188	725	8708	643	9183	728	12425	647	9786	707	8124	898	8069	696	8544	737
K	179	797	175	789	174	1468	137	1542	184	1008	182	836	180	915	145	1473	195	956	196	929	189	770	195	896
L	498	5364	466	4602	481	5422	499	7687	534	5716	486	5546	540	5631	557	7700	478	6060	492	5599	449	4664	457	4830
M	8807	2852	9569	3128	9650	3388	11194	5672	9718	3440	10040	3537	10436	3397	10960	5654	9383	2541	9950	3165	9800	3262	9460	3406
N	16010	3473	16643	3922	16683	3779	18460	6896	16702	4182	16859	4305	17385	4062	18574	7059	16183	3905	13488	3968	16750	3893	16617	4075
O	9295	6816	10579	8144	9978	7346	11931	12014	10755	7908	10742	7991	10545	7862	11796	12665	10562	7798	10439	7745	10545	7907	10229	7661
P	1942	395	2279	460	2167	441	2839	503	2345	477	2355	487	2213	466	2913	502	2208	446	2169	451	2150	462	2112	433

## Sheet: Protocol Information
Plate layout
	1:2	3:4	5:6	7:8	9:10	11:12	13:14	15:16	17:18	19:20	21:22	23:24
A:H	Green_Doubledragon	Green_Doubledragon	Green_Doubledragon	Blank	Green_Doubledragon	Green_Doubledragon	Green_Doubledragon	Blank	Green_Doubledragon	Green_Doubledragon	Green_Doubledragon	Green_Doubledragon
I:P	Green_Doubledragon	Green_Doubledragon	Green_Doubledragon	Blank	Green_Doubledragon	Green_Doubledragon	Green_Doubledragon	Blank	Green_Doubledragon	Green_Doubledragon	Green_Doubledragon	Green_Doubledragon
Peptide layout
No Pep	Pent
GRP22	Hex
GRP35	Hex2
GRP46	Hept
GRP51	24D
GRP52	24E
GRP63	24K
GRP80	17K
