# Supplementary material for: Differential sensing with arrays of de novo designed peptide assemblies
Source: Nat Commun. 2023 Jan 24;14:383. doi: 10.1038/s41467-023-36024-y (PMC9873944; doi:10.1038/s41467-023-36024-y)
Supplement: Supplementary file 7 — Source Data [file 41467_2023_36024_MOESM7_ESM.zip › Source_data/4_Tea_data/Black_Tesco_repeat_6.xlsx]

## Sheet: End point
User: USER
Path: C:\Program Files (x86)\BMG\CLARIOstar\User\Data\
Test ID: 6732
Test Name: JMF_DPH_384_G1000
Date: 17/05/2019
Time: 14:26:20
ID1: 190517_Black_Tesco
Fluorescence (FI)
	1. Raw Data (350-15/450-20)
	1	2	3	4	5	6	7	8	9	10	11	12	13	14	15	16	17	18	19	20	21	22	23	24
A	158	2196	160	2100	156	2121	115	4343	158	2131	157	2067	160	2147	109	4283	163	2143	162	1949	161	2050	169	2250
B	7649	528	7399	517	7595	486	11678	1025	7127	539	7125	521	7329	558	11433	1036	7127	432	6772	295	7011	623	7340	617
C	168	530	169	536	169	540	138	1206	170	472	171	598	173	616	143	1273	171	508	175	611	187	464	183	575
D	451	1582	275	1530	259	1457	294	3146	475	1569	263	1541	264	1558	286	2965	264	1554	258	1389	256	1357	263	1507
E	5430	1081	5632	1140	5553	1139	7960	4331	5501	1150	5155	935	5306	1084	7834	4355	4649	1090	5268	1113	5094	986	5436	983
F	5464	1880	6387	2580	6235	2564	8648	7023	6134	2454	5895	2547	6057	2490	8333	6820	5846	2216	5833	2350	5603	2301	5835	2264
G	5472	2934	5473	2492	5508	2140	7818	7966	5285	2296	5561	2295	4997	2106	7903	7846	5277	2066	5196	2116	5267	2181	5082	2071
H	1217	189	1252	179	1267	180	2040	289	1156	176	1194	175	1175	182	1960	285	1064	172	1085	168	1040	172	1074	176
I	166	2010	164	1734	162	2058	110	3902	162	2055	162	1683	160	1842	114	3821	169	1553	168	1652	170	1603	168	1732
J	7396	468	6567	432	6957	447	11061	843	6367	444	6002	386	7017	510	10775	882	6159	434	6048	434	5693	450	6685	538
K	165	489	165	448	164	480	145	1261	168	549	165	485	165	505	140	1218	174	515	174	493	170	430	174	418
L	283	1355	245	1375	251	1547	288	2999	254	1470	248	1448	244	1221	273	2999	249	1412	244	1375	239	1220	243	1318
M	5406	1006	5527	1121	5535	1222	7909	4265	5301	1024	5575	1072	5401	1116	7833	4278	5166	1011	5240	978	5277	1087	5349	1048
N	5984	2129	6204	2364	6338	2556	8553	6741	5774	2340	5987	2576	5981	2364	8232	6722	5669	1907	5681	2177	5731	2284	5812	2268
O	5094	2925	5497	3014	5035	2812	7842	7699	5246	2886	5141	2990	4979	3025	7790	8043	5061	2825	4966	2716	4820	2597	5017	2755
P	1173	205	1401	206	1234	185	2102	250	1279	206	1271	201	1219	185	2005	255	1141	189	1160	197	1124	190	1076	172

## Sheet: Protocol Information
Plate layout
	1:2	3:4	5:6	7:8	9:10	11:12	13:14	15:16	17:18	19:20	21:22	23:24
A:H	Black_Tesco	Black_Tesco	Black_Tesco	Blank	Black_Tesco	Black_Tesco	Black_Tesco	Blank	Black_Tesco	Black_Tesco	Black_Tesco	Black_Tesco
I:P	Black_Tesco	Black_Tesco	Black_Tesco	Blank	Black_Tesco	Black_Tesco	Black_Tesco	Blank	Black_Tesco	Black_Tesco	Black_Tesco	Black_Tesco
Peptide layout
No Pep	Pent
GRP22	Hex
GRP35	Hex2
GRP46	Hept
GRP51	24D
GRP52	24E
GRP63	24K
GRP80	17K
