# Supplementary material for: Differential sensing with arrays of de novo designed peptide assemblies
Source: Nat Commun. 2023 Jan 24;14:383. doi: 10.1038/s41467-023-36024-y (PMC9873944; doi:10.1038/s41467-023-36024-y)
Supplement: Supplementary file 7 — Source Data [file 41467_2023_36024_MOESM7_ESM.zip › Source_data/4_Tea_data/Grey_Joes_repeat_1.xlsx]

## Sheet: End point
User: USER
Path: C:\Program Files (x86)\BMG\CLARIOstar\User\Data\
Test ID: 6458
Test Name: JMF_DPH_384_G1000
Date: 17/04/2019
Time: 15:12:18
ID1: 190417_Grey_Joes
Fluorescence (FI)
	1. Raw Data (350-15/450-20)
	1	2	3	4	5	6	7	8	9	10	11	12	13	14	15	16	17	18	19	20	21	22	23	24
A	133	2127	132	2541	133	2656	112	3720	129	2807	125	2647	153	2626	106	3913	131	2490	133	2643	133	2591	135	2939
B	10118	622	11611	718	12323	732	14902	1123	11877	781	11882	726	11771	764	15223	1201	11938	830	11342	809	11375	882	11941	890
C	150	926	146	931	144	943	136	1850	146	947	143	952	142	975	140	1907	143	984	156	971	150	884	155	918
D	358	3895	422	4571	405	4522	460	6605	410	4640	417	4463	411	4494	474	6675	404	4590	382	4466	371	4282	382	4373
E	9435	1683	11577	2546	11022	2342	13299	4845	10984	2307	11025	2366	11025	2286	13493	4860	11075	2184	11297	2139	11271	2321	11853	2368
F	10265	1879	12745	2620	12497	2473	15091	6069	12387	2320	12815	2549	12612	2408	15167	5921	12379	2339	12411	2365	12120	2396	12477	2753
G	8817	5080	8614	4639	8529	4392	10696	9796	9324	4434	8736	4392	8828	4080	10324	10020	8564	4489	9609	4609	8822	4813	8935	5421
H	1703	241	1631	245	1720	246	2033	321	1643	261	1697	241	1614	243	2010	311	1577	239	1650	235	1452	228	1728	232
I	136	2529	134	2402	131	2453	110	3581	129	2633	134	2486	134	2616	113	3545	129	2540	132	2305	135	2269	133	2930
J	11706	670	11417	640	11976	733	15798	1116	11414	681	11254	672	11924	717	15497	1089	11369	743	10663	745	12443	855	11533	772
K	147	952	145	911	149	1017	138	1897	150	940	142	944	150	1005	137	1873	150	1026	152	927	144	828	154	860
L	397	4421	359	4238	385	4595	451	6728	401	4722	370	4346	368	4231	450	6625	375	4640	358	4464	332	3758	375	4399
M	11030	2238	11538	2493	11397	2523	13383	4711	11057	2364	11350	2565	11175	2365	13458	4879	10589	2231	11033	2411	11503	2233	11760	2446
N	12210	2410	13145	2699	12691	2552	15214	5994	12357	2421	12836	2753	12878	2582	15061	5930	12432	2455	12679	2509	12965	2613	12751	2839
O	7863	4436	9168	5475	8437	4807	10378	10029	8972	5015	9039	5141	9258	4679	9931	10115	8562	4754	8714	4923	9021	5378	8546	4850
P	1562	212	1760	247	1687	228	2093	311	1653	257	1744	234	2002	236	2032	293	1579	219	1643	234	1675	224	1592	216

## Sheet: Protocol Information
Plate layout
	1:2	3:4	5:6	7:8	9:10	11:12	13:14	15:16	17:18	19:20	21:22	23:24
A:H	Grey_Joes	Grey_Joes	Grey_Joes	Blank	Grey_Joes	Grey_Joes	Grey_Joes	Blank	Grey_Joes	Grey_Joes	Grey_Joes	Grey_Joes
I:P	Grey_Joes	Grey_Joes	Grey_Joes	Blank	Grey_Joes	Grey_Joes	Grey_Joes	Blank	Grey_Joes	Grey_Joes	Grey_Joes	Grey_Joes
Peptide layout
No Pep	Pent
GRP22	Hex
GRP35	Hex2
GRP46	Hept
GRP51	24D
GRP52	24E
GRP63	24K
GRP80	17K
