# Supplementary material for: Differential sensing with arrays of de novo designed peptide assemblies
Source: Nat Commun. 2023 Jan 24;14:383. doi: 10.1038/s41467-023-36024-y (PMC9873944; doi:10.1038/s41467-023-36024-y)
Supplement: Supplementary file 7 — Source Data [file 41467_2023_36024_MOESM7_ESM.zip › Source_data/4_Tea_data/Green_Joes_repeat_1.xlsx]

## Sheet: End point
User: USER
Path: C:\Program Files (x86)\BMG\CLARIOstar\User\Data\
Test ID: 6466
Test Name: JMF_DPH_384_G1000
Date: 17/04/2019
Time: 16:13:44
ID1: 190417_Green_Joes
Fluorescence (FI)
	1. Raw Data (350-15/450-20)
	1	2	3	4	5	6	7	8	9	10	11	12	13	14	15	16	17	18	19	20	21	22	23	24
A	359	2949	133	3249	123	3393	113	3786	133	3307	126	3633	125	3289	98	3939	142	3372	135	3469	136	3441	133	3655
B	12217	892	14023	1005	14231	1021	15084	1139	14251	1046	14065	1068	13918	1010	15528	1194	13520	1071	13626	1130	13627	952	14092	1229
C	154	1274	161	1446	150	1426	140	1860	159	1580	153	1483	156	1482	146	1915	159	1493	171	1447	177	1350	174	1400
D	432	5358	439	5869	466	6079	446	6787	483	6229	462	5817	481	6168	458	6658	464	6225	443	5649	449	5725	432	5763
E	11522	3485	13301	4166	13092	4096	13731	4858	12869	4279	13299	4272	13175	4270	13762	4828	13309	4055	13269	4151	13213	4119	13513	4161
F	13213	5015	14891	4925	14482	4974	15431	6052	14726	4886	14608	4817	14798	4749	15420	6396	14724	5391	14389	4794	14232	4762	14703	4457
G	9823	8840	9828	8423	10157	8541	10017	9736	10521	8488	10677	8846	10541	8849	10347	10001	9911	8451	10330	9225	10320	8761	10573	9232
H	1925	293	1889	303	1832	302	1950	332	1895	332	1942	353	1893	317	1974	322	1811	296	1905	317	1757	284	1882	292
I	137	3515	117	3081	131	3230	104	3384	129	3270	130	2989	130	3097	113	3472	134	3077	128	2967	129	3135	131	3253
J	14648	1059	13845	454	14332	1034	15125	1113	14176	980	14008	934	14649	1038	15519	1127	14065	1047	13231	996	13254	1076	13749	1111
K	156	1382	155	1488	146	1508	138	1923	156	1706	153	1571	149	1570	157	1987	166	1613	1974	1482	162	1348	171	1420
L	451	6061	404	5635	431	6135	446	6774	468	6294	429	5945	444	6123	439	6698	459	5957	435	6090	373	5474	408	5737
M	13093	3892	13263	4070	13457	4218	13204	4761	13214	4196	13364	4392	13634	4302	13531	4691	12907	4123	13556	4142	13133	4030	13885	4259
N	14590	4790	15041	5019	15079	5061	15326	5907	14596	4952	14838	4985	14974	4860	15058	6067	14322	4583	14513	4805	14726	4760	14653	5230
O	9553	8560	10513	9597	10245	9094	10478	9955	10529	9272	10454	9285	10476	9305	10504	10209	10117	9104	9947	8557	10302	9237	9897	8888
P	1771	262	2029	297	1850	283	2106	305	1929	1025	2034	294	1947	297	2073	299	1781	412	1852	286	1850	275	1798	280

## Sheet: Protocol Information
Plate layout
	1:2	3:4	5:6	7:8	9:10	11:12	13:14	15:16	17:18	19:20	21:22	23:24
A:H	Green_Joes	Green_Joes	Green_Joes	Blank	Green_Joes	Green_Joes	Green_Joes	Blank	Green_Joes	Green_Joes	Green_Joes	Green_Joes
I:P	Green_Joes	Green_Joes	Green_Joes	Blank	Green_Joes	Green_Joes	Green_Joes	Blank	Green_Joes	Green_Joes	Green_Joes	Green_Joes
Peptide layout
No Pep	Pent
GRP22	Hex
GRP35	Hex2
GRP46	Hept
GRP51	24D
GRP52	24E
GRP63	24K
GRP80	17K
