# Supplementary material for: Differential sensing with arrays of de novo designed peptide assemblies
Source: Nat Commun. 2023 Jan 24;14:383. doi: 10.1038/s41467-023-36024-y (PMC9873944; doi:10.1038/s41467-023-36024-y)
Supplement: Supplementary file 7 — Source Data [file 41467_2023_36024_MOESM7_ESM.zip › Source_data/4_Tea_data/Green_Dragonfly_repeat_6.xlsx]

## Sheet: End point
User: USER
Path: C:\Program Files (x86)\BMG\CLARIOstar\User\Data\
Test ID: 6737
Test Name: JMF_DPH_384_G1000
Date: 17/05/2019
Time: 14:42:12
ID1: 190517_Green_Dragonfly
Fluorescence (FI)
	1. Raw Data (350-15/450-20)
	1	2	3	4	5	6	7	8	9	10	11	12	13	14	15	16	17	18	19	20	21	22	23	24
A	178	2785	177	3213	178	3514	135	4339	176	3431	176	3376	180	3546	141	4311	189	3385	191	3469	194	3539	196	3680
B	7730	621	8731	811	8401	837	11026	944	8713	870	8288	827	8583	834	10676	1091	8144	881	8620	928	8525	1015	9067	980
C	186	664	186	803	189	829	167	1307	201	845	192	816	201	809	166	1198	199	851	203	838	216	789	228	827
D	274	2086	340	2351	334	2406	325	3328	338	2489	344	2416	348	2529	318	3262	332	2539	341	2351	331	2245	342	2301
E	6206	1758	7274	2474	7106	2502	7978	4548	7192	2497	7126	2476	7266	2471	8031	4524	7128	2370	7272	2387	7092	2399	7676	2448
F	6542	3385	7787	4584	7752	4687	8507	7022	7840	4590	7666	4410	7784	4595	8509	6921	7622	4455	7715	4429	7699	4286	8013	5018
G	6725	5031	6560	5036	6717	4948	8143	8184	6930	5197	6880	5535	6790	5142	7820	8458	7002	5368	7189	5528	6960	5585	7111	5839
H	1407	240	1484	248	1410	259	1942	312	1557	271	1573	264	1538	263	2029	307	1499	255	1415	259	1454	262	1425	262
I	181	3306	173	3108	176	3242	123	4031	182	3275	187	3056	188	3275	134	4131	193	3381	190	2842	203	3086	206	3168
J	8273	731	8319	679	8231	721	11017	869	7930	718	8184	685	8098	756	12305	1093	7487	748	7649	794	7940	937	8382	815
K	184	823	183	767	186	829	148	1398	191	885	192	832	191	932	163	1378	203	847	212	852	208	761	219	822
L	321	2229	314	2165	321	2267	292	3394	329	2400	326	2205	325	2297	295	3454	327	2362	326	2302	312	2226	318	2220
M	7490	2396	7544	2270	7490	2481	8127	4574	7329	2464	7342	2388	7634	2584	8256	4768	7297	2227	7428	2485	7435	2322	7408	2486
N	8075	4496	7941	4497	8101	4597	8723	7138	7942	4477	8090	4692	8218	4816	8653	7136	7851	4467	7888	4595	8079	4529	8072	4709
O	6226	4667	6719	5224	6647	4996	8180	8661	6983	5631	6995	5269	7000	5379	8294	8819	6740	5202	6755	5342	6808	5345	6446	5298
P	1393	215	1710	249	1537	252	2206	297	1774	265	1789	258	1537	247	2385	300	1597	259	1612	261	1493	253	1463	258

## Sheet: Protocol Information
Plate layout
	1:2	3:4	5:6	7:8	9:10	11:12	13:14	15:16	17:18	19:20	21:22	23:24
A:H	Green_Dragonfly	Green_Dragonfly	Green_Dragonfly	Blank	Green_Dragonfly	Green_Dragonfly	Green_Dragonfly	Blank	Green_Dragonfly	Green_Dragonfly	Green_Dragonfly	Green_Dragonfly
I:P	Green_Dragonfly	Green_Dragonfly	Green_Dragonfly	Blank	Green_Dragonfly	Green_Dragonfly	Green_Dragonfly	Blank	Green_Dragonfly	Green_Dragonfly	Green_Dragonfly	Green_Dragonfly
Peptide layout
No Pep	Pent
GRP22	Hex
GRP35	Hex2
GRP46	Hept
GRP51	24D
GRP52	24E
GRP63	24K
GRP80	17K
