# Supplementary material for: Differential sensing with arrays of de novo designed peptide assemblies
Source: Nat Commun. 2023 Jan 24;14:383. doi: 10.1038/s41467-023-36024-y (PMC9873944; doi:10.1038/s41467-023-36024-y)
Supplement: Supplementary file 7 — Source Data [file 41467_2023_36024_MOESM7_ESM.zip › Source_data/4_Tea_data/Grey_Tesco_repeat_3.xlsx]

## Sheet: End point
User: USER
Path: C:\Program Files (x86)\BMG\CLARIOstar\User\Data\
Test ID: 6541
Test Name: JMF_DPH_384_G1000
Date: 29/04/2019
Time: 12:45:46
ID1: 190429_Grey_Tesco
Fluorescence (FI)
	1. Raw Data (350-15/450-20)
	1	2	3	4	5	6	7	8	9	10	11	12	13	14	15	16	17	18	19	20	21	22	23	24
A	127	2863	134	3515	134	3718	114	6043	150	3563	141	3584	145	3597	129	6183	151	3684	161	3513	153	3513	169	3614
B	2087	228	2780	264	2972	286	4724	391	3031	306	2854	280	2842	303	4453	421	2708	333	2827	308	2784	324	2842	337
C	130	613	125	737	131	780	130	1842	144	799	147	780	158	788	142	2095	166	796	169	756	169	746	189	800
D	242	3647	331	4577	372	4585	477	8615	364	4653	377	4635	367	4738	519	8640	402	4526	374	4403	361	4145	418	4374
E	9542	1964	12241	2968	12291	3260	16573	7653	12443	3298	12933	3195	12341	3425	17123	8133	12840	3063	12696	3201	12873	3163	13011	3189
F	11361	3933	14779	6118	14931	6024	18508	12706	15080	5764	14748	6221	15447	5838	19151	12788	15247	5816	14899	5969	14944	5536	15050	6108
G	10304	6965	10160	6726	10495	7651	13549	14000	11192	7799	10789	6659	10809	4657	13545	14480	10540	7069	10871	6886	10430	7706	10688	8021
H	2001	324	2136	328	1978	355	2929	513	2336	392	2082	356	2111	373	2987	511	2132	353	2182	354	2048	369	2243	348
I	135	3215	134	2859	136	3561	121	5594	136	3090	143	2922	147	3207	123	6110	161	2770	158	3060	161	2950	169	3382
J	1487	287	2557	246	2966	255	4873	396	2901	264	3083	273	3101	305	4893	463	2689	288	2489	276	2617	323	2624	306
K	133	697	135	743	142	717	126	1919	144	827	153	791	151	760	148	1821	162	852	170	756	176	734	192	752
L	314	4478	346	4145	320	4694	479	8288	379	4803	342	4773	367	4457	499	8369	378	4510	365	4828	342	3788	368	4210
M	12403	2448	11773	2781	12108	2840	15458	7260	12777	2893	12065	3052	12450	3118	16595	7733	10850	2582	11861	2664	12108	2533	11261	2883
N	13337	5667	14522	6129	14988	5615	18391	11854	14167	5388	14999	5879	15019	6296	18049	11791	14197	5178	14555	5392	14261	5367	14266	5313
O	9070	4709	11106	6605	10334	5845	12980	14192	11103	5312	10974	5608	10704	5637	13686	13531	9820	5071	10804	5454	10044	5603	9712	5616
P	1752	271	1944	341	1955	299	2769	440	1988	315	2039	332	1962	317	2880	475	1946	317	1906	319	2139	334	1909	351

## Sheet: Protocol Information
Plate layout
	1:2	3:4	5:6	7:8	9:10	11:12	13:14	15:16	17:18	19:20	21:22	23:24
A:H	Grey_Tesco	Grey_Tesco	Grey_Tesco	Blank	Grey_Tesco	Grey_Tesco	Grey_Tesco	Blank	Grey_Tesco	Grey_Tesco	Grey_Tesco	Grey_Tesco
I:P	Grey_Tesco	Grey_Tesco	Grey_Tesco	Blank	Grey_Tesco	Grey_Tesco	Grey_Tesco	Blank	Grey_Tesco	Grey_Tesco	Grey_Tesco	Grey_Tesco
Peptide layout
No Pep	Pent
GRP22	Hex
GRP35	Hex2
GRP46	Hept
GRP51	24D
GRP52	24E
GRP63	24K
GRP80	17K
