# Supplementary material for: Differential sensing with arrays of de novo designed peptide assemblies
Source: Nat Commun. 2023 Jan 24;14:383. doi: 10.1038/s41467-023-36024-y (PMC9873944; doi:10.1038/s41467-023-36024-y)
Supplement: Supplementary file 7 — Source Data [file 41467_2023_36024_MOESM7_ESM.zip › Source_data/4_Tea_data/Black_Twinings_repeat_3.xlsx]

## Sheet: End point
User: USER
Path: C:\Program Files (x86)\BMG\CLARIOstar\User\Data\
Test ID: 6533
Test Name: JMF_DPH_384_G1000
Date: 29/04/2019
Time: 11:22:01
ID1: 190429_Black_Twinings
Fluorescence (FI)
	1. Raw Data (350-15/450-20)
	1	2	3	4	5	6	7	8	9	10	11	12	13	14	15	16	17	18	19	20	21	22	23	24
A	208	2282	203	2512	195	2669	141	5349	184	2734	185	2445	178	2778	135	5531	180	2663	179	2465	184	2951	175	3121
B	1926	271	2367	281	2213	267	4201	381	2423	259	2354	256	2490	271	4206	413	2437	285	2384	269	2374	273	2426	270
C	205	538	191	651	187	701	150	1951	182	649	179	692	177	677	141	2012	179	737	182	630	187	624	184	657
D	355	2662	392	3379	404	3433	545	7517	452	3618	390	3549	384	3546	537	7819	380	3198	395	3420	370	3132	365	3269
E	7997	1117	10832	2011	10657	1950	16288	7174	11041	1899	10656	1855	11141	2231	16625	7593	11217	1821	11179	2059	11009	1936	11226	1726
F	9418	2458	13593	3877	13164	3781	18419	11917	13395	3611	13319	3487	13547	3780	19229	11880	13396	3488	12684	3682	12909	3309	13241	3771
G	9625	4597	9250	4552	9682	4801	13596	13687	9541	4280	9718	5135	10118	5140	13949	13495	9078	4802	10279	4912	9277	4536	9424	5317
H	2229	356	2341	333	2244	317	3372	479	2222	311	2277	305	2067	299	3237	452	2025	304	2030	304	1941	299	2060	288
I	221	2424	204	2327	202	2348	147	4980	192	2230	190	2087	186	2502	147	5211	189	2102	186	2050	177	2163	179	2259
J	2175	277	2286	281	2519	283	4224	409	2472	265	2286	259	2411	267	4380	461	2217	258	2264	256	2039	255	1393	252
K	207	677	198	582	196	665	154	2152	185	723	181	618	178	666	147	2051	181	669	180	642	177	583	180	591
L	436	3313	422	3206	421	3428	582	7733	423	3719	397	3545	397	3524	557	7721	398	3604	390	3486	334	3045	371	3122
M	9812	1539	10422	1791	10665	1928	15707	7317	10790	1989	11256	2226	10554	1956	17165	7304	10498	1808	10811	2140	10888	1679	10736	1866
N	12293	2772	13082	3375	13203	3336	18417	11713	13601	3250	13922	3382	13450	3537	18898	11841	12752	3206	13952	3024	12857	2964	13103	3349
O	7782	2091	9364	3046	8795	2747	13456	12643	9280	3125	9495	3264	9141	3334	13391	12834	9002	2690	9108	2711	9554	2857	8582	3129
P	1664	261	2177	288	1899	269	3006	415	2047	280	2064	281	2008	270	3019	412	1909	261	1854	266	1963	280	1751	262

## Sheet: Protocol Information
Plate layout
	1:2	3:4	5:6	7:8	9:10	11:12	13:14	15:16	17:18	19:20	21:22	23:24
A:H	Black_Twinings	Black_Twinings	Black_Twinings	Blank	Black_Twinings	Black_Twinings	Black_Twinings	Blank	Black_Twinings	Black_Twinings	Black_Twinings	Black_Twinings
I:P	Black_Twinings	Black_Twinings	Black_Twinings	Blank	Black_Twinings	Black_Twinings	Black_Twinings	Blank	Black_Twinings	Black_Twinings	Black_Twinings	Black_Twinings
Peptide layout
No Pep	Pent
GRP22	Hex
GRP35	Hex2
GRP46	Hept
GRP51	24D
GRP52	24E
GRP63	24K
GRP80	17K
