# Supplementary material for: Differential sensing with arrays of de novo designed peptide assemblies
Source: Nat Commun. 2023 Jan 24;14:383. doi: 10.1038/s41467-023-36024-y (PMC9873944; doi:10.1038/s41467-023-36024-y)
Supplement: Supplementary file 7 — Source Data [file 41467_2023_36024_MOESM7_ESM.zip › Source_data/4_Tea_data/Green_Qi_repeat_4.xlsx]

## Sheet: End point
User: USER
Path: C:\Program Files (x86)\BMG\CLARIOstar\User\Data\
Test ID: 6630
Test Name: JMF_DPH_384_G1000
Date: 10/05/2019
Time: 12:49:13
ID1: 190510_Green_Qi
Fluorescence (FI)
	1. Raw Data (350-15/450-20)
	1	2	3	4	5	6	7	8	9	10	11	12	13	14	15	16	17	18	19	20	21	22	23	24
A	150	4719	151	5419	149	5330	117	5867	157	5201	154	5384	151	5433	117	6228	156	5501	161	5395	149	5411	164	5968
B	12126	974	14632	1091	14787	1163	17835	1437	14850	1233	14580	1173	15097	1327	18262	1587	14690	1241	13852	1381	14081	1350	14609	1337
C	151	779	164	1007	159	919	126	1628	167	1073	158	1151	158	1029	126	1569	171	1128	178	1045	176	1005	187	1013
D	526	5612	614	6973	636	6614	589	8717	579	6938	605	7268	587	7173	584	8639	565	6901	558	6602	474	6352	544	6196
E	15468	4516	17942	5721	17438	5712	17932	7821	17819	5741	17878	5660	18462	5866	20407	7737	17743	5400	18513	5351	17555	5461	18078	5197
F	14441	8392	16602	11093	16792	11075	16529	13538	16481	10924	16584	10986	16564	10935	17713	12943	16532	10025	16425	10699	15561	10426	16062	10046
G	13874	10214	13797	9850	13239	10618	14928	12907	14053	10372	14092	9991	14285	9818	15670	14588	13234	10380	13770	10389	14502	10055	14236	10408
H	3413	429	3375	420	3063	435	3584	511	3127	447	3464	473	2901	446	3745	491	3261	432	3158	449	3224	430	3260	403
I	160	4738	170	4779	155	4936	123	5152	158	5349	159	4642	160	5369	129	5621	167	4925	163	4745	167	4522	1002	5054
J	11569	1109	13193	1042	14365	1141	17155	1438	14432	1136	16237	1084	14930	920	17919	1478	13249	1106	12608	1196	13255	1225	13529	1191
K	160	979	161	1054	157	1018	131	1737	163	1178	167	1069	168	1080	129	1774	171	1178	178	1129	175	1007	177	1026
L	574	6628	555	6329	536	6628	577	9209	591	7383	587	7007	539	7102	676	8859	562	6800	535	6755	507	6149	541	6186
M	16688	4911	17616	5210	17946	5320	18100	7667	17429	4844	18122	5480	18356	5292	18480	8249	18014	5204	17104	5366	17536	5130	17762	5313
N	15576	10004	16477	10741	16483	10969	17045	13015	16440	10887	16751	10916	17528	11171	17102	13452	16816	10161	15898	10415	16077	10282	15945	10300
O	12554	8555	13810	9816	13188	9427	14301	12552	13933	9754	14353	10355	13549	9445	14635	13252	13731	9451	13844	9854	13885	9329	13422	9726
P	3099	330	3248	389	3184	356	3619	477	3332	391	3231	410	3040	377	3818	448	3024	383	3193	390	3081	368	3010	358

## Sheet: Protocol Information
Plate layout
	1:2	3:4	5:6	7:8	9:10	11:12	13:14	15:16	17:18	19:20	21:22	23:24
A:H	Green_Qi	Green_Qi	Green_Qi	Blank	Green_Qi	Green_Qi	Green_Qi	Blank	Green_Qi	Green_Qi	Green_Qi	Green_Qi
I:P	Green_Qi	Green_Qi	Green_Qi	Blank	Green_Qi	Green_Qi	Green_Qi	Blank	Green_Qi	Green_Qi	Green_Qi	Green_Qi
Peptide layout
No Pep	Pent
GRP22	Hex
GRP35	Hex2
GRP46	Hept
GRP51	24D
GRP52	24E
GRP63	24K
GRP80	17K
