# Supplementary material for: Differential sensing with arrays of de novo designed peptide assemblies
Source: Nat Commun. 2023 Jan 24;14:383. doi: 10.1038/s41467-023-36024-y (PMC9873944; doi:10.1038/s41467-023-36024-y)
Supplement: Supplementary file 7 — Source Data [file 41467_2023_36024_MOESM7_ESM.zip › Source_data/4_Tea_data/Black_Pgtips_repeat_4.xlsx]

## Sheet: End point
User: USER
Path: C:\Program Files (x86)\BMG\CLARIOstar\User\Data\
Test ID: 6628
Test Name: JMF_DPH_384_G1000
Date: 10/05/2019
Time: 12:41:58
ID1: 190510_Black_PGTips
Fluorescence (FI)
	1. Raw Data (350-15/450-20)
	1	2	3	4	5	6	7	8	9	10	11	12	13	14	15	16	17	18	19	20	21	22	23	24
A	172	2353	181	2669	185	2785	129	5695	190	3100	210	2828	214	2852	145	5735	212	2959	210	2723	211	2855	214	3327
B	9311	511	11427	676	11360	682	18310	978	11535	671	10751	655	10969	663	18409	1593	10095	683	7338	737	10085	752	10468	870
C	183	498	166	720	178	719	147	2248	188	722	192	673	195	784	167	2265	201	769	210	789	214	682	223	852
D	339	3825	404	4975	418	5141	553	9826	422	5126	434	5017	465	5025	550	10384	448	5137	421	4954	409	4551	447	5170
E	9186	1370	11909	1712	11568	1781	17297	7804	11656	1718	11656	1688	11672	1507	18257	8159	11349	1695	11813	1774	11837	1736	12346	1966
F	8994	3070	11576	5089	9880	5024	16284	13115	11499	4434	10697	4455	11055	4524	16651	13711	10587	4378	10855	4491	10965	4609	11124	4688
G	10396	4679	10329	4719	10068	4250	15072	13929	11302	4878	11768	4955	10867	4229	15506	14197	10976	5496	11008	6106	10559	6316	11127	5485
H	2136	303	2178	317	2101	307	3468	561	2487	350	2021	313	2197	321	3285	565	2057	326	2139	324	2382	318	2579	339
I	185	2288	187	2108	192	1326	141	4998	200	2036	203	1852	209	2484	150	4856	212	1861	221	1810	220	1902	225	2165
J	10518	492	9258	531	10178	538	17678	1427	9453	524	8710	467	9264	554	18737	1557	8417	505	8820	544	7131	552	8621	590
K	180	695	182	658	185	697	147	2034	199	796	200	729	201	683	162	2135	212	705	218	797	214	685	215	993
L	391	4855	402	4592	374	4818	520	9493	430	5560	422	4632	412	4678	1605	8164	492	5336	437	4809	403	4397	423	4681
M	11742	1136	11903	1125	11844	1121	17310	7536	11367	1003	11791	1139	12053	1119	17512	7994	11509	969	11760	1067	11896	1054	12131	1070
N	11009	3087	11534	3782	11370	4180	16506	12948	10766	3590	11611	4173	11274	3785	16011	13392	10475	3492	10614	3660	10894	3851	10910	2962
O	9222	2489	10027	2997	9455	2626	14090	13477	10172	2955	10155	3082	10035	3158	14698	13866	9728	2682	9595	2905	10149	2856	9590	2913
P	2207	256	2365	281	2166	286	3527	1058	2239	298	2131	300	2074	284	3394	576	1858	281	2208	292	2177	292	2003	279

## Sheet: Protocol Information
Plate layout
	1:2	3:4	5:6	7:8	9:10	11:12	13:14	15:16	17:18	19:20	21:22	23:24
A:H	Black_Pgtips	Black_Pgtips	Black_Pgtips	Blank	Black_Pgtips	Black_Pgtips	Black_Pgtips	Blank	Black_Pgtips	Black_Pgtips	Black_Pgtips	Black_Pgtips
I:P	Black_Pgtips	Black_Pgtips	Black_Pgtips	Blank	Black_Pgtips	Black_Pgtips	Black_Pgtips	Blank	Black_Pgtips	Black_Pgtips	Black_Pgtips	Black_Pgtips
Peptide layout
No Pep	Pent
GRP22	Hex
GRP35	Hex2
GRP46	Hept
GRP51	24D
GRP52	24E
GRP63	24K
GRP80	17K
