# Supplementary material for: Differential sensing with arrays of de novo designed peptide assemblies
Source: Nat Commun. 2023 Jan 24;14:383. doi: 10.1038/s41467-023-36024-y (PMC9873944; doi:10.1038/s41467-023-36024-y)
Supplement: Supplementary file 7 — Source Data [file 41467_2023_36024_MOESM7_ESM.zip › Source_data/4_Tea_data/Black_Tetley_repeat_1.xlsx]

## Sheet: End point
User: USER
Path: C:\Program Files (x86)\BMG\CLARIOstar\User\Data\
Test ID: 6467
Test Name: JMF_DPH_384_G1000
Date: 17/04/2019
Time: 16:16:53
ID1: 190417_Black_Tetley
Fluorescence (FI)
	1. Raw Data (350-15/450-20)
	1	2	3	4	5	6	7	8	9	10	11	12	13	14	15	16	17	18	19	20	21	22	23	24
A	161	2277	156	2473	156	2697	116	4697	162	2671	175	2567	163	2786	115	4958	161	2676	380	2562	167	2839	171	2884
B	6943	529	8979	696	9346	690	14336	1296	9396	620	9206	628	9601	679	14056	1354	9014	653	9250	622	8672	718	9086	713
C	167	544	171	674	167	648	140	1836	172	701	175	511	169	699	145	1974	174	708	178	662	180	646	188	681
D	326	3150	395	3759	402	3871	485	7505	414	4090	411	3990	397	4324	502	7390	397	3924	375	3435	363	3253	389	3294
E	8889	1234	11066	1395	10942	1511	16066	5468	10926	1389	11334	1786	11173	1761	16463	5753	11477	1701	11331	1274	11036	1809	11720	1656
F	9087	784	11962	1366	12045	1318	17064	6343	11674	1411	12309	1298	12498	1339	17567	6674	12116	1484	12631	1485	12179	1504	12430	2008
G	8612	2791	8828	2747	8915	2909	11892	10555	9667	3110	9141	2994	9183	3103	12951	10952	8952	3172	9601	3331	8943	3477	9748	3679
H	1866	217	1821	212	1770	226	2441	321	1969	234	1906	235	2011	230	2565	335	1919	223	1764	233	1872	232	1974	223
I	162	2469	160	2347	161	2465	113	4283	168	2443	168	2218	170	2591	114	4474	173	2345	173	2327	171	2410	175	2642
J	9320	665	8552	591	9349	652	14263	1195	10045	600	8698	549	9796	634	15517	1296	8286	564	8271	569	8857	582	8149	609
K	176	656	170	625	166	677	139	1902	172	784	177	687	550	727	152	2004	180	734	182	711	177	610	182	733
L	374	3543	353	3526	355	3552	453	7172	382	4195	372	3757	379	3943	466	7553	378	3816	368	4021	349	3293	356	3619
M	10657	1102	11520	1467	11442	1502	15909	5268	11369	1453	12064	1642	11786	1601	16302	5574	11394	1578	11676	1561	12110	1543	11835	1735
N	12231	1621	12758	1451	12398	1627	17159	6230	12934	1476	12862	1653	13101	1575	17314	6372	11922	1534	12783	1624	12992	1877	12913	1865
O	8097	3601	8966	4003	8300	3201	11796	10700	9515	4345	9771	3813	9270	3473	12152	11688	9269	3791	9646	3439	9257	4368	8846	4426
P	1838	218	2083	229	1915	210	2643	306	2064	248	2092	233	2063	231	2673	304	1852	225	2010	239	2061	250	1936	262

## Sheet: Protocol Information
Plate layout
	1:2	3:4	5:6	7:8	9:10	11:12	13:14	15:16	17:18	19:20	21:22	23:24
A:H	Black_Tetley	Black_Tetley	Black_Tetley	Blank	Black_Tetley	Black_Tetley	Black_Tetley	Blank	Black_Tetley	Black_Tetley	Black_Tetley	Black_Tetley
I:P	Black_Tetley	Black_Tetley	Black_Tetley	Blank	Black_Tetley	Black_Tetley	Black_Tetley	Blank	Black_Tetley	Black_Tetley	Black_Tetley	Black_Tetley
Peptide layout
No Pep	Pent
GRP22	Hex
GRP35	Hex2
GRP46	Hept
GRP51	24D
GRP52	24E
GRP63	24K
GRP80	17K
