# Supplementary material for: Differential sensing with arrays of de novo designed peptide assemblies
Source: Nat Commun. 2023 Jan 24;14:383. doi: 10.1038/s41467-023-36024-y (PMC9873944; doi:10.1038/s41467-023-36024-y)
Supplement: Supplementary file 7 — Source Data [file 41467_2023_36024_MOESM7_ESM.zip › Source_data/4_Tea_data/Green_Handb_repeat_3.xlsx]

## Sheet: End point
User: USER
Path: C:\Program Files (x86)\BMG\CLARIOstar\User\Data\
Test ID: 6546
Test Name: JMF_DPH_384_G1000
Date: 29/04/2019
Time: 14:14:07
ID1: 190429_Green_HandB
Fluorescence (FI)
	1. Raw Data (350-15/450-20)
	1	2	3	4	5	6	7	8	9	10	11	12	13	14	15	16	17	18	19	20	21	22	23	24
A	166	3359	159	3869	160	3979	115	5241	163	4141	158	4136	161	4246	122	5633	169	4026	165	4304	159	4068	173	3518
B	2390	454	2863	538	2956	524	4198	702	2920	563	2930	527	2801	552	4531	694	3052	539	2765	569	3127	573	2965	539
C	160	903	167	1154	163	1203	122	2291	164	1257	163	1158	174	1261	122	2346	171	1110	214	1109	179	1059	186	1077
D	420	4296	498	5518	498	5592	512	8384	529	5499	603	5526	492	5774	554	8717	482	5910	468	5155	454	5111	474	5384
E	12655	2273	15262	3264	14785	3216	17034	6225	15526	3254	15486	3306	15405	3352	17246	6158	15356	3111	15606	3264	14939	3012	15687	3255
F	15098	4459	18157	6336	18232	6131	20388	10981	18829	6239	18310	6512	18484	6388	21180	10861	18549	6011	18399	5746	18080	5897	18279	5912
G	11201	5787	10723	5351	11448	6868	13096	10054	11745	5799	11242	5675	11131	6390	13397	10192	11261	5284	11060	5392	10529	5908	11098	6434
H	2698	452	2741	435	2575	439	3705	500	3098	434	3053	442	2763	428	3733	491	2721	390	2782	439	2455	390	2496	395
I	3729	3863	174	3562	169	3815	122	4516	168	4044	173	3352	170	3938	128	4861	172	3455	168	3546	172	3450	171	3698
J	2707	515	2986	502	3178	543	4370	668	3172	625	3185	557	3459	604	4492	759	2986	572	3208	564	2713	516	2997	532
K	171	1178	165	1045	162	1219	128	2563	174	1262	170	1179	171	1207	126	2525	173	1305	176	1189	176	983	177	1016
L	479	5665	450	5089	481	5484	516	8637	501	5903	485	5661	502	5594	511	8581	472	5973	458	5528	430	4890	448	4910
M	14017	2583	14894	2791	15026	2832	16202	5989	15058	2992	15608	2898	15532	2946	16371	6156	15148	2720	15151	2805	15250	2769	15013	2933
N	17084	5039	17790	5570	18213	5951	19311	10257	18148	5986	18456	6103	18715	6428	19840	10552	17952	5722	17966	5493	18146	5647	17608	4934
O	10034	4108	11231	5340	10989	4715	12222	10027	11922	5417	11830	5253	11306	4861	12635	10197	11177	4847	11015	4840	11311	4967	10684	4804
P	2278	344	2785	410	2636	386	3602	479	2692	421	2781	441	2773	412	3738	474	2624	401	2546	388	2675	396	2377	385

## Sheet: Protocol Information
Plate layout
	1:2	3:4	5:6	7:8	9:10	11:12	13:14	15:16	17:18	19:20	21:22	23:24
A:H	Green_Handb	Green_Handb	Green_Handb	Blank	Green_Handb	Green_Handb	Green_Handb	Blank	Green_Handb	Green_Handb	Green_Handb	Green_Handb
I:P	Green_Handb	Green_Handb	Green_Handb	Blank	Green_Handb	Green_Handb	Green_Handb	Blank	Green_Handb	Green_Handb	Green_Handb	Green_Handb
Peptide layout
No Pep	Pent
GRP22	Hex
GRP35	Hex2
GRP46	Hept
GRP51	24D
GRP52	24E
GRP63	24K
GRP80	17K
