# Supplementary material for: Differential sensing with arrays of de novo designed peptide assemblies
Source: Nat Commun. 2023 Jan 24;14:383. doi: 10.1038/s41467-023-36024-y (PMC9873944; doi:10.1038/s41467-023-36024-y)
Supplement: Supplementary file 7 — Source Data [file 41467_2023_36024_MOESM7_ESM.zip › Source_data/4_Tea_data/Black_Yorkshire_repeat_1.xlsx]

## Sheet: End point
User: USER
Path: C:\Program Files (x86)\BMG\CLARIOstar\User\Data\
Test ID: 6446
Test Name: JMF_DPH_384_G1000
Date: 17/04/2019
Time: 12:12:27
ID1: 20190417_Black_Yorkshire
Fluorescence (FI)
	1. Raw Data (350-15/450-20)
	1	2	3	4	5	6	7	8	9	10	11	12	13	14	15	16	17	18	19	20	21	22	23	24
A	160	1786	160	2198	158	2198	114	3679	153	2369	143	2172	145	2304	104	3876	159	2226	160	2147	163	2316	157	2387
B	9141	570	11272	752	11237	719	15418	1227	11204	664	11154	714	10977	670	15421	1217	10651	736	10760	801	10849	813	11117	831
C	171	614	165	722	167	728	149	1902	170	813	164	729	158	804	147	1956	168	741	168	696	166	576	177	701
D	316	3638	359	4294	367	4443	422	7105	362	4442	348	4169	350	4335	424	7278	355	4262	344	4009	331	4107	347	4254
E	9432	1091	11358	1799	11040	1862	14102	4629	10696	1712	11042	1847	10819	1742	14096	4657	11030	1605	11058	1715	10885	1608	11239	1663
F	9979	1119	12335	1895	12254	1791	15967	6319	12009	1885	12305	1854	12219	2046	15791	6278	12345	1814	11842	1775	12279	1822	12323	2028
G	8535	3896	8351	3520	7996	3331	10455	9408	8326	3422	8184	3318	8304	3186	10582	9566	7972	3025	8480	3099	8063	3261	8038	3249
H	1595	216	1498	214	1471	220	2031	332	1523	209	1477	214	1457	211	2063	317	1388	197	1384	194	1465	203	1370	198
I	149	2199	152	1986	153	2155	115	3585	153	2187	160	1977	151	2275	110	3665	150	1951	158	1903	160	2282	150	2310
J	11285	677	10882	624	11329	659	15636	1105	10910	623	10737	762	11683	607	15778	1165	10730	586	9771	738	10353	658	10491	744
K	171	735	158	679	163	712	140	1902	164	844	162	717	166	707	138	1880	174	496	166	746	164	655	167	656
L	570	4298	421	4086	343	4141	409	5129	367	4678	330	4107	343	4059	199	6645	344	4328	332	4276	311	3770	319	4090
M	10576	1522	11491	3321	11194	1760	13720	4538	10808	1683	11218	1803	11059	1701	13610	4628	10962	1454	10927	1553	11521	1735	11420	1635
N	12117	1566	12274	2029	12825	2033	16051	6205	12313	1896	12638	1907	12724	1965	15729	6156	11731	1885	12000	1669	12943	1962	11811	1671
O	7638	2490	8820	3610	8110	3212	10890	9869	8791	3595	8659	3489	8464	3383	10597	9840	8251	3191	8310	3339	8577	3413	8094	3185
P	1352	186	1656	224	1499	216	2192	268	1631	211	1608	213	1542	212	2208	285	1507	206	1467	207	1487	203	1493	209

## Sheet: Protocol Information
Plate layout
	1:2	3:4	5:6	7:8	9:10	11:12	13:14	15:16	17:18	19:20	21:22	23:24
A:H	Black_Yorkshire	Black_Yorkshire	Black_Yorkshire	Blank	Black_Yorkshire	Black_Yorkshire	Black_Yorkshire	Blank	Black_Yorkshire	Black_Yorkshire	Black_Yorkshire	Black_Yorkshire
I:P	Black_Yorkshire	Black_Yorkshire	Black_Yorkshire	Blank	Black_Yorkshire	Black_Yorkshire	Black_Yorkshire	Blank	Black_Yorkshire	Black_Yorkshire	Black_Yorkshire	Black_Yorkshire
Peptide layout
No Pep	Pent
GRP22	Hex
GRP35	Hex2
GRP46	Hept
GRP51	24D
GRP52	24E
GRP63	24K
GRP80	17K
