# Supplementary material for: Differential sensing with arrays of de novo designed peptide assemblies
Source: Nat Commun. 2023 Jan 24;14:383. doi: 10.1038/s41467-023-36024-y (PMC9873944; doi:10.1038/s41467-023-36024-y)
Supplement: Supplementary file 7 — Source Data [file 41467_2023_36024_MOESM7_ESM.zip › Source_data/4_Tea_data/Black_Clipper_repeat_1.xlsx]

## Sheet: End point
User: USER
Path: C:\Program Files (x86)\BMG\CLARIOstar\User\Data\
Test ID: 6460
Test Name: JMF_DPH_384_G1000
Date: 17/04/2019
Time: 15:19:14
ID1: 190417_Black_Clipper
Fluorescence (FI)
	1. Raw Data (350-15/450-20)
	1	2	3	4	5	6	7	8	9	10	11	12	13	14	15	16	17	18	19	20	21	22	23	24
A	155	2178	151	2532	155	2731	110	3565	150	2704	150	2629	147	2857	114	3822	154	2758	157	2691	160	2903	160	2880
B	9290	590	11616	740	11343	715	14665	1118	11784	796	11546	765	11922	761	15101	1206	11397	292	11427	853	11540	887	11735	887
C	166	763	154	809	164	807	135	1857	163	866	157	819	164	811	137	1867	164	847	164	825	170	767	175	768
D	375	4370	391	4510	394	4514	429	6636	409	2042	400	4635	397	4710	431	7041	391	4730	380	4450	366	4351	388	4731
E	9358	1420	11195	2135	11055	2098	13902	4768	11042	2048	11288	2174	11201	2066	13420	4855	11392	1965	11127	1836	11714	1956	11690	1941
F	10367	1481	12494	2372	12251	2392	15203	6081	12808	2238	12614	2346	12703	2215	15234	6145	12800	2398	12598	2110	12637	2410	12646	2429
G	8292	3988	8548	4256	8777	4329	10145	9523	9220	4622	8808	4491	8884	4173	10244	10102	8843	4347	9208	4479	8861	4196	9242	4353
H	1668	228	1566	232	1730	232	2020	311	1714	242	1732	239	1622	230	2115	310	1667	224	1627	232	1652	231	1646	223
I	154	2545	151	2400	153	2664	105	3656	154	2589	155	2494	155	2653	113	3588	152	2535	155	2547	159	2527	159	2661
J	11644	679	11100	673	12031	591	14943	1053	12024	728	11804	653	12507	710	15838	1124	12090	739	11096	762	12542	818	11652	862
K	165	756	160	752	160	784	137	1874	167	881	166	867	167	786	143	1903	168	843	172	830	168	744	172	779
L	402	4636	346	4213	371	4643	426	6729	396	5011	370	4412	389	4736	409	6710	382	4767	402	4753	337	4171	359	4598
M	11169	1769	11362	2065	11148	2063	13415	4945	11232	1999	11749	2215	11532	2159	13454	4772	11166	1918	11847	1970	11680	2004	11363	1953
N	12020	2132	12830	2314	12928	2280	15218	6011	12524	2404	13193	2439	12717	2401	16010	6375	12304	2072	12995	2326	12521	2184	13118	2378
O	7852	3383	10874	4580	8509	4103	10079	9742	9088	4575	8902	4402	8891	4092	10208	9999	8871	3923	8826	4168	8938	4228	8582	3910
P	1444	200	1792	228	1611	216	2067	283	1778	227	1718	215	1710	228	1975	283	1587	220	1711	224	1719	239	1624	210

## Sheet: Protocol Information
Plate layout
	1:2	3:4	5:6	7:8	9:10	11:12	13:14	15:16	17:18	19:20	21:22	23:24
A:H	Black_Clipper	Black_Clipper	Black_Clipper	Blank	Black_Clipper	Black_Clipper	Black_Clipper	Blank	Black_Clipper	Black_Clipper	Black_Clipper	Black_Clipper
I:P	Black_Clipper	Black_Clipper	Black_Clipper	Blank	Black_Clipper	Black_Clipper	Black_Clipper	Blank	Black_Clipper	Black_Clipper	Black_Clipper	Black_Clipper
Peptide layout
No Pep	Pent
GRP22	Hex
GRP35	Hex2
GRP46	Hept
GRP51	24D
GRP52	24E
GRP63	24K
GRP80	17K
