# Supplementary material for: Differential sensing with arrays of de novo designed peptide assemblies
Source: Nat Commun. 2023 Jan 24;14:383. doi: 10.1038/s41467-023-36024-y (PMC9873944; doi:10.1038/s41467-023-36024-y)
Supplement: Supplementary file 7 — Source Data [file 41467_2023_36024_MOESM7_ESM.zip › Source_data/4_Tea_data/Grey_Diplomat_repeat_5.xlsx]

## Sheet: End point
User: USER
Path: C:\Program Files (x86)\BMG\CLARIOstar\User\Data\
Test ID: 6676
Test Name: JMF_DPH_384_G1000
Date: 15/05/2019
Time: 12:03:15
ID1: 190515_Grey_Diplomat
Fluorescence (FI)
	1. Raw Data (350-15/450-20)
	1	2	3	4	5	6	7	8	9	10	11	12	13	14	15	16	17	18	19	20	21	22	23	24
A	223	2451	207	2659	193	2938	151	4986	183	2790	180	2573	182	2686	142	5092	182	2961	182	2733	182	2938	184	3122
B	7922	592	9697	666	10514	718	15682	1581	10114	648	10165	666	10018	624	16762	1635	9391	657	9291	687	9672	796	10378	864
C	219	554	203	543	194	547	164	1548	183	558	179	541	179	540	150	1532	183	548	181	468	181	523	183	521
D	490	4521	516	4800	511	4900	669	9287	503	4927	495	4831	487	4720	671	9256	500	5058	483	4795	432	4578	480	4807
E	9871	1310	12088	2018	12015	1854	17212	7791	12119	1796	12098	1805	12272	2245	17504	7981	12641	2101	12141	1578	11963	1633	12532	2126
F	11106	3000	14945	4962	15050	4791	20616	13932	15401	4026	15084	4612	15211	4659	21604	14157	15054	4013	14688	4248	15095	4134	15283	5100
G	10827	3751	11202	3852	11080	3577	15720	12142	13054	5367	13032	5548	12980	5348	15894	12022	12770	4799	12048	2901	11241	3810	11743	4906
H	2112	376	2111	342	1978	331	3053	556	2363	417	2382	438	2167	397	3034	553	2401	367	1841	318	1935	313	1904	308
I	239	2668	221	2200	207	2595	160	4224	197	2604	196	2381	195	3440	150	4267	186	2500	186	2438	181	2065	182	2715
J	9700	646	8859	583	9237	618	16266	1471	8114	583	9569	868	11097	808	16234	1561	8314	638	7786	563	7585	680	8613	602
K	219	582	204	532	196	546	168	1777	187	601	187	572	183	556	160	1689	184	580	189	532	179	483	180	484
L	528	4910	480	4479	485	4760	666	9311	500	5124	491	5051	476	4692	653	9132	464	5064	465	5017	419	4239	434	4483
M	11545	1597	12073	1597	11923	1711	17561	7755	11060	1932	11983	1904	12728	1856	17381	7872	11715	1282	12083	1491	13210	1892	12561	1827
N	14428	4657	14932	4790	15064	4920	20927	13723	14567	4707	15695	4651	15192	4857	21391	14073	14741	4000	14376	4056	14999	4296	15439	4650
O	10210	4155	11705	5662	11044	4645	15664	11791	11980	5219	11543	5160	11862	4550	16224	12190	11118	4407	11161	4655	11253	4755	10910	4743
P	1793	346	2350	400	2165	351	3206	535	2253	427	2194	370	2225	369	3155	524	1995	344	1989	367	2243	366	1921	369

## Sheet: Protocol Information
Plate layout
	1:2	3:4	5:6	7:8	9:10	11:12	13:14	15:16	17:18	19:20	21:22	23:24
A:H	Grey_Diplomat	Grey_Diplomat	Grey_Diplomat	Blank	Grey_Diplomat	Grey_Diplomat	Grey_Diplomat	Blank	Grey_Diplomat	Grey_Diplomat	Grey_Diplomat	Grey_Diplomat
I:P	Grey_Diplomat	Grey_Diplomat	Grey_Diplomat	Blank	Grey_Diplomat	Grey_Diplomat	Grey_Diplomat	Blank	Grey_Diplomat	Grey_Diplomat	Grey_Diplomat	Grey_Diplomat
Peptide layout
No Pep	Pent
GRP22	Hex
GRP35	Hex2
GRP46	Hept
GRP51	24D
GRP52	24E
GRP63	24K
GRP80	17K
