# Supplementary material for: Differential sensing with arrays of de novo designed peptide assemblies
Source: Nat Commun. 2023 Jan 24;14:383. doi: 10.1038/s41467-023-36024-y (PMC9873944; doi:10.1038/s41467-023-36024-y)
Supplement: Supplementary file 7 — Source Data [file 41467_2023_36024_MOESM7_ESM.zip › Source_data/4_Tea_data/Green_Diplomat_repeat_5.xlsx]

## Sheet: End point
User: USER
Path: C:\Program Files (x86)\BMG\CLARIOstar\User\Data\
Test ID: 6673
Test Name: JMF_DPH_384_G1000
Date: 15/05/2019
Time: 11:53:15
ID1: 190515_Green_Diplomat
Fluorescence (FI)
	1. Raw Data (350-15/450-20)
	1	2	3	4	5	6	7	8	9	10	11	12	13	14	15	16	17	18	19	20	21	22	23	24
A	158	3758	160	4295	158	4404	113	4997	164	4600	162	4648	161	4781	123	5665	159	4826	167	4760	164	4718	170	4828
B	9713	1020	12424	1379	12852	1399	16298	1950	13535	1436	13058	1421	13571	1514	15642	2019	12479	1444	12559	1274	13109	1463	12956	1530
C	156	857	160	984	159	1034	119	1910	159	1062	165	1070	168	1026	127	1996	180	1132	180	1065	183	1031	188	1004
D	477	5933	560	6561	569	7191	606	9555	591	7395	593	7794	566	7505	659	9752	582	7734	565	7367	515	6972	544	7204
E	13112	3756	15784	5081	15847	4880	17568	7807	16634	5223	16887	5464	16593	5492	18167	7942	16182	5364	16513	4857	16362	5029	16374	4938
F	15137	7608	18976	10003	19054	10183	21147	13282	19919	10060	19429	10441	20064	10375	21831	14230	19977	9937	19331	9578	19386	9248	19343	9667
G	13952	8086	13627	8420	14353	8299	17023	11869	15213	9118	14677	8694	14766	8378	17158	12366	14883	8298	14669	8684	14602	8245	14540	8635
H	2449	453	2484	431	2567	470	3321	633	2768	496	2530	485	2698	514	3689	636	2682	510	2717	493	2604	452	2690	453
I	165	4294	159	4073	166	4182	120	4966	164	4456	176	3915	168	4462	119	5250	174	4323	172	4076	171	4034	168	4526
J	12817	1291	11606	1174	12410	1290	16540	1701	12630	1220	13004	1225	13302	1321	17243	1894	12428	1403	11713	1428	12309	1351	13082	1327
K	165	954	164	993	167	1081	122	1929	168	1171	170	1122	171	1172	130	1818	179	1179	178	1170	179	1036	178	896
L	550	6800	519	6707	530	6978	589	9830	572	7789	576	7336	546	7225	601	10022	558	7701	543	7655	493	6666	506	7100
M	14994	4474	15726	4860	16316	4948	16634	7813	16088	4640	17009	5354	17051	5451	18002	8054	16676	5078	16367	5139	16877	4999	16518	8128
N	18218	9156	18668	9952	19310	9875	20658	13855	19360	9995	20033	10235	20001	10615	21260	13836	19009	9477	19646	9411	19479	9909	19525	9986
O	12236	6916	14227	8567	13490	8286	15725	11983	14893	8052	14842	7740	14663	8291	16083	12152	14338	7695	14252	7979	14723	8019	13454	7674
P	2252	432	2977	522	2683	486	3857	577	2943	500	3039	569	2863	497	3733	606	2730	479	2926	506	2891	517	2786	496

## Sheet: Protocol Information
Plate layout
	1:2	3:4	5:6	7:8	9:10	11:12	13:14	15:16	17:18	19:20	21:22	23:24
A:H	Green_Diplomat	Green_Diplomat	Green_Diplomat	Blank	Green_Diplomat	Green_Diplomat	Green_Diplomat	Blank	Green_Diplomat	Green_Diplomat	Green_Diplomat	Green_Diplomat
I:P	Green_Diplomat	Green_Diplomat	Green_Diplomat	Blank	Green_Diplomat	Green_Diplomat	Green_Diplomat	Blank	Green_Diplomat	Green_Diplomat	Green_Diplomat	Green_Diplomat
Peptide layout
No Pep	Pent
GRP22	Hex
GRP35	Hex2
GRP46	Hept
GRP51	24D
GRP52	24E
GRP63	24K
GRP80	17K
