# Supplementary material for: Differential sensing with arrays of de novo designed peptide assemblies
Source: Nat Commun. 2023 Jan 24;14:383. doi: 10.1038/s41467-023-36024-y (PMC9873944; doi:10.1038/s41467-023-36024-y)
Supplement: Supplementary file 7 — Source Data [file 41467_2023_36024_MOESM7_ESM.zip › Source_data/4_Tea_data/Grey_Coop_repeat_3.xlsx]

## Sheet: End point
User: USER
Path: C:\Program Files (x86)\BMG\CLARIOstar\User\Data\
Test ID: 6558
Test Name: JMF_DPH_384_G1000
Date: 29/04/2019
Time: 15:25:32
ID1: 190429_Grey_Coop
Fluorescence (FI)
	1. Raw Data (350-15/450-20)
	1	2	3	4	5	6	7	8	9	10	11	12	13	14	15	16	17	18	19	20	21	22	23	24
A	145	3690	140	3626	140	3829	116	5430	140	3660	141	3710	140	3868	116	5456	145	3562	142	3481	135	3446	145	3669
B	2637	290	2895	292	2858	305	4387	434	2795	311	2960	288	2615	315	4474	413	3133	329	2859	321	2739	307	2885	297
C	135	666	141	827	138	755	122	2060	147	817	143	799	142	814	126	2089	149	788	154	802	148	722	166	759
D	359	3771	414	4286	433	4357	488	7752	597	4731	417	4663	439	4799	494	7962	440	4647	393	4314	362	4083	394	4097
E	10758	2434	13357	3568	12998	3522	16300	7032	13520	3648	13310	3483	13559	3476	16655	7195	13585	3336	13808	3420	12782	3259	13773	3291
F	12141	4523	15578	6993	15934	6814	18342	11988	16026	7114	15596	6622	15926	6804	19058	12081	16064	6618	15678	5819	15254	6164	15512	6377
G	11591	7849	10931	6833	10702	7488	13168	13727	11221	7661	11372	7343	11401	7184	13807	13294	10721	7512	10939	7107	10867	6842	10926	7142
H	2748	338	2592	334	2705	358	3259	507	2734	365	2636	355	2419	389	3231	467	2421	344	2426	359	2412	348	2486	350
I	145	3510	140	3185	144	3324	130	4887	145	3540	147	3036	145	3648	114	5205	150	3012	146	3320	145	3033	148	3250
J	2828	300	2879	287	3048	317	4510	433	3335	254	2829	338	3538	310	4846	437	3085	335	3177	312	3028	330	3238	299
K	142	720	138	773	141	857	125	2268	139	866	147	892	144	853	271	2250	147	952	150	792	150	826	151	833
L	412	4449	382	4483	401	4793	463	8106	414	4956	425	4712	400	4849	476	8018	404	4955	377	4602	373	4363	363	4452
M	11970	2603	12920	2988	13029	3195	15429	6872	12607	3086	13636	3234	13515	3143	15865	7033	13116	2906	1979	3146	13426	3104	13155	3040
N	14190	5965	15339	6270	15474	6583	17564	11041	15398	6482	15872	6727	16094	6641	18043	11347	15455	6110	15311	6302	15579	6191	15541	6064
O	9614	5298	10906	6386	10943	6266	12998	12289	11154	6568	11243	6242	11200	6087	13201	12575	10788	5940	11118	6206	11163	5873	10491	5790
P	2182	284	2574	330	2416	312	3158	458	2641	323	2644	321	2468	309	3191	444	2436	300	2426	315	2419	319	2242	316

## Sheet: Protocol Information
Plate layout
	1:2	3:4	5:6	7:8	9:10	11:12	13:14	15:16	17:18	19:20	21:22	23:24
A:H	Grey_Coop	Grey_Coop	Grey_Coop	Blank	Grey_Coop	Grey_Coop	Grey_Coop	Blank	Grey_Coop	Grey_Coop	Grey_Coop	Grey_Coop
I:P	Grey_Coop	Grey_Coop	Grey_Coop	Blank	Grey_Coop	Grey_Coop	Grey_Coop	Blank	Grey_Coop	Grey_Coop	Grey_Coop	Grey_Coop
Peptide layout
No Pep	Pent
GRP22	Hex
GRP35	Hex2
GRP46	Hept
GRP51	24D
GRP52	24E
GRP63	24K
GRP80	17K
