# Supplementary material for: Differential sensing with arrays of de novo designed peptide assemblies
Source: Nat Commun. 2023 Jan 24;14:383. doi: 10.1038/s41467-023-36024-y (PMC9873944; doi:10.1038/s41467-023-36024-y)
Supplement: Supplementary file 7 — Source Data [file 41467_2023_36024_MOESM7_ESM.zip › Source_data/4_Tea_data/Grey_Pukka_repeat_6.xlsx]

## Sheet: End point
User: USER
Path: C:\Program Files (x86)\BMG\CLARIOstar\User\Data\
Test ID: 6720
Test Name: JMF_DPH_384_G1000
Date: 17/05/2019
Time: 12:31:54
ID1: 190517_Grey_pukka
Fluorescence (FI)
	1. Raw Data (350-15/450-20)
	1	2	3	4	5	6	7	8	9	10	11	12	13	14	15	16	17	18	19	20	21	22	23	24
A	152	2854	143	2755	146	2899	106	3991	141	2841	146	2768	144	2923	108	4156	146	2854	145	2626	149	2890	149	2972
B	9131	677	9223	688	9440	721	11090	987	9041	703	8961	700	9400	735	11234	1052	8846	723	8586	762	9138	855	9536	900
C	151	532	154	596	157	634	133	1248	151	667	152	581	154	598	143	927	156	585	158	616	160	574	163	632
D	252	1669	291	1837	281	1894	286	2946	278	1856	280	1862	288	1840	277	2991	273	1913	262	1815	260	1803	272	1951
E	5298	1383	6639	2143	6620	2111	7724	4102	6499	2049	6349	2065	6519	2095	7894	4211	6286	2038	6467	2041	6242	1944	6573	1994
F	6198	2836	7522	4109	7460	3902	8369	6418	7262	3806	7216	3840	7319	4103	8389	6596	7092	3773	7133	3699	7015	3704	7462	3930
G	6494	4452	6297	4271	6130	4263	7750	7618	6318	4306	6176	4236	6122	4335	7407	7756	6168	4241	6369	4505	6062	4403	6263	4813
H	1438	182	1396	184	1327	185	1777	248	1359	185	1310	186	1299	183	1757	243	1232	173	1278	186	1271	183	1308	184
I	150	2531	146	2455	144	2618	109	3959	146	2452	146	2375	145	2565	106	3700	149	2544	145	2162	147	2417	145	2555
J	8827	627	9430	610	8935	615	10989	887	9234	595	8364	609	9099	727	11354	944	8496	590	8425	660	8609	697	8463	614
K	154	612	155	607	151	585	135	1245	153	647	148	541	157	584	132	1207	159	602	158	617	159	577	158	556
L	274	1750	255	1657	268	1872	269	3050	278	1903	266	1853	275	1885	262	2947	268	1738	292	1858	241	1656	249	1101
M	6795	2165	6682	2443	6801	2468	7617	4007	6920	2393	6703	2363	7029	2520	7849	4074	6491	2291	6642	2283	6672	2367	7079	2072
N	7801	4367	7641	3862	7665	4129	8566	6536	7259	3971	7566	4141	7649	4295	8564	6634	7191	3744	7319	3807	7790	4020	7420	4089
O	5814	3895	6141	4572	6069	4545	7556	7759	6183	4560	6310	4445	5892	4228	7580	7860	5715	4197	6034	4257	5706	4386	5781	4271
P	1357	191	1544	211	1579	191	1846	248	1492	191	1558	197	1298	191	2003	254	1352	186	1320	184	1303	187	1292	188

## Sheet: Protocol Information
Plate layout
	1:2	3:4	5:6	7:8	9:10	11:12	13:14	15:16	17:18	19:20	21:22	23:24
A:H	Grey_Pukka	Grey_Pukka	Grey_Pukka	Blank	Grey_Pukka	Grey_Pukka	Grey_Pukka	Blank	Grey_Pukka	Grey_Pukka	Grey_Pukka	Grey_Pukka
I:P	Grey_Pukka	Grey_Pukka	Grey_Pukka	Blank	Grey_Pukka	Grey_Pukka	Grey_Pukka	Blank	Grey_Pukka	Grey_Pukka	Grey_Pukka	Grey_Pukka
Peptide layout
No Pep	Pent
GRP22	Hex
GRP35	Hex2
GRP46	Hept
GRP51	24D
GRP52	24E
GRP63	24K
GRP80	17K
