# Supplementary material for: Differential sensing with arrays of de novo designed peptide assemblies
Source: Nat Commun. 2023 Jan 24;14:383. doi: 10.1038/s41467-023-36024-y (PMC9873944; doi:10.1038/s41467-023-36024-y)
Supplement: Supplementary file 7 — Source Data [file 41467_2023_36024_MOESM7_ESM.zip › Source_data/4_Tea_data/Grey_Mands_repeat_3.xlsx]

## Sheet: End point
User: USER
Path: C:\Program Files (x86)\BMG\CLARIOstar\User\Data\
Test ID: 6544
Test Name: JMF_DPH_384_G1000
Date: 29/04/2019
Time: 12:55:28
ID1: 190429_Grey_MandS
Fluorescence (FI)
	1. Raw Data (350-15/450-20)
	1	2	3	4	5	6	7	8	9	10	11	12	13	14	15	16	17	18	19	20	21	22	23	24
A	134	3082	134	3662	138	3758	111	5941	149	3721	147	3605	153	3967	129	6058	157	3984	165	3749	169	3962	177	3910
B	1872	243	2513	299	2681	314	4302	545	2689	325	2707	330	2720	321	4360	562	2643	345	2708	310	2650	340	2942	371
C	131	524	134	705	139	723	125	1962	150	741	145	691	155	741	140	2150	168	774	173	724	179	707	185	779
D	235	3163	339	3951	344	4114	427	7863	369	4279	340	4228	375	4210	474	8166	354	3797	365	4102	367	3914	394	3968
E	10224	1645	12314	2640	12361	2553	15612	7305	12572	2632	12430	2702	12551	2851	16421	7717	12698	2954	12589	2692	12511	2847	12919	2986
F	11576	3463	14758	5208	14714	5172	18293	11671	15062	5097	14997	5362	15047	5336	18526	12004	15488	5336	14775	5223	14818	5061	15298	5358
G	10153	5173	9813	5222	10125	6072	12871	13216	10889	5960	10521	5691	10558	4702	13927	13752	10387	5817	10404	5456	10348	5990	10761	6581
H	2032	314	2064	271	2177	292	3140	454	2247	325	2084	312	2103	293	2953	454	1976	304	2094	292	2083	319	2035	322
I	139	3498	139	3081	139	3768	116	5232	149	3353	155	3149	164	3550	129	5676	169	3160	165	3098	175	3356	174	3350
J	2334	272	2340	288	2531	302	4428	479	2649	295	2588	319	2399	303	4872	598	2451	305	2389	297	2261	330	2592	301
K	142	641	139	598	143	656	127	2170	172	725	158	792	155	684	148	2093	171	746	178	741	174	624	186	674
L	302	3933	316	3558	322	3899	454	7854	372	4386	344	4075	351	4191	453	7765	352	4239	369	4319	344	3644	365	3657
M	11775	2547	12176	2416	11994	2539	15297	6970	12522	2480	12469	2524	12532	2512	15365	7249	11797	2340	12035	440	12102	3149	11707	2569
N	14446	4622	14646	5018	14920	5053	17466	11354	14429	5170	14896	4977	14729	4998	17681	11543	14180	4323	14473	4642	16243	5521	14591	4676
O	8579	3565	10548	4692	9435	4394	12668	12592	10446	4334	10019	4357	10285	4153	13067	13420	10458	4210	10175	4403	10371	4540	9949	3900
P	1509	214	1964	280	1800	262	2822	427	2082	276	1956	271	1898	257	2931	423	1859	265	1927	277	1914	300	1846	295

## Sheet: Protocol Information
Plate layout
	1:2	3:4	5:6	7:8	9:10	11:12	13:14	15:16	17:18	19:20	21:22	23:24
A:H	Grey_Mands	Grey_Mands	Grey_Mands	Blank	Grey_Mands	Grey_Mands	Grey_Mands	Blank	Grey_Mands	Grey_Mands	Grey_Mands	Grey_Mands
I:P	Grey_Mands	Grey_Mands	Grey_Mands	Blank	Grey_Mands	Grey_Mands	Grey_Mands	Blank	Grey_Mands	Grey_Mands	Grey_Mands	Grey_Mands
Peptide layout
No Pep	Pent
GRP22	Hex
GRP35	Hex2
GRP46	Hept
GRP51	24D
GRP52	24E
GRP63	24K
GRP80	17K
