# Supplementary material for: Differential sensing with arrays of de novo designed peptide assemblies
Source: Nat Commun. 2023 Jan 24;14:383. doi: 10.1038/s41467-023-36024-y (PMC9873944; doi:10.1038/s41467-023-36024-y)
Supplement: Supplementary file 7 — Source Data [file 41467_2023_36024_MOESM7_ESM.zip › Source_data/4_Tea_data/Black_Pukka_repeat_3.xlsx]

## Sheet: End point
User: USER
Path: C:\Program Files (x86)\BMG\CLARIOstar\User\Data\
Test ID: 6552
Test Name: JMF_DPH_384_G1000
Date: 29/04/2019
Time: 14:33:32
ID1: 190429_Black_Pukka
Fluorescence (FI)
	1. Raw Data (350-15/450-20)
	1	2	3	4	5	6	7	8	9	10	11	12	13	14	15	16	17	18	19	20	21	22	23	24
A	136	2961	139	3512	141	3610	119	4971	145	3684	140	3552	143	3708	123	5422	150	3562	148	3636	136	3609	145	3875
B	2214	446	2561	529	2948	538	4012	897	2867	584	2744	573	2809	569	4016	897	2998	568	2713	577	2871	557	2917	560
C	135	705	138	756	137	771	126	2369	141	843	139	764	138	855	124	2288	143	814	149	791	143	750	158	774
D	366	4541	407	5001	414	5070	693	8152	407	5293	413	5284	388	5473	468	8500	400	5377	385	5200	330	4998	384	5358
E	11439	1899	14285	2636	13437	2568	16869	6036	14283	2793	14159	2633	14365	2739	16938	6113	13904	2632	14649	2408	14348	2520	14519	2521
F	14398	3596	17000	5491	17334	5310	19997	10674	17472	5557	17280	5568	17042	5302	20575	10749	17397	4868	18090	5016	17132	5094	17076	5315
G	10734	4457	10564	4269	10357	4570	12446	9971	11187	4670	11069	4730	10890	4410	13138	10724	10764	4712	10542	4627	10506	4598	10512	4644
H	2791	355	2830	362	2840	361	3458	527	3091	370	3063	365	2726	362	3580	528	2689	350	2742	343	2689	361	2710	319
I	146	3175	143	3055	143	3217	119	4725	147	3150	140	2970	147	3212	118	4679	146	3249	148	2906	147	2860	142	3126
J	2771	519	2850	514	3122	558	4337	868	3167	548	2908	479	3328	542	4591	893	3467	518	2821	508	2833	607	2811	491
K	140	779	140	744	140	835	125	2606	137	869	139	875	138	851	124	2686	149	799	149	831	144	743	148	764
L	423	5051	353	5024	369	5342	448	8518	392	5723	379	5433	382	5448	445	8620	375	5564	362	5335	336	4805	357	5033
M	12974	1909	13282	2277	13513	2417	16311	5961	13610	2219	13955	2333	13793	2393	16634	6030	13437	2110	14015	2206	13784	2143	13919	2956
N	16074	3978	16632	4901	17755	5058	18841	10219	16759	5176	17404	5163	17267	5046	19930	10556	16308	4633	16778	4942	17058	4813	16554	4907
O	9179	3165	10673	4076	10146	4051	12233	9726	11029	4082	11153	3925	10667	4054	12810	10096	10336	3630	10875	3738	10545	3949	10169	4100
P	2850	306	2904	335	2420	309	3433	499	2776	844	2834	324	2829	309	3350	495	2581	303	2504	305	2630	308	2316	309

## Sheet: Protocol Information
Plate layout
	1:2	3:4	5:6	7:8	9:10	11:12	13:14	15:16	17:18	19:20	21:22	23:24
A:H	Black_Pukka	Black_Pukka	Black_Pukka	Blank	Black_Pukka	Black_Pukka	Black_Pukka	Blank	Black_Pukka	Black_Pukka	Black_Pukka	Black_Pukka
I:P	Black_Pukka	Black_Pukka	Black_Pukka	Blank	Black_Pukka	Black_Pukka	Black_Pukka	Blank	Black_Pukka	Black_Pukka	Black_Pukka	Black_Pukka
Peptide layout
No Pep	Pent
GRP22	Hex
GRP35	Hex2
GRP46	Hept
GRP51	24D
GRP52	24E
GRP63	24K
GRP80	17K
