# Supplementary material for: Differential sensing with arrays of de novo designed peptide assemblies
Source: Nat Commun. 2023 Jan 24;14:383. doi: 10.1038/s41467-023-36024-y (PMC9873944; doi:10.1038/s41467-023-36024-y)
Supplement: Supplementary file 7 — Source Data [file 41467_2023_36024_MOESM7_ESM.zip › Source_data/4_Tea_data/Black_Pukka_repeat_2.xlsx]

## Sheet: End point
User: USER
Path: C:\Program Files (x86)\BMG\CLARIOstar\User\Data\
Test ID: 6502
Test Name: JMF_DPH_384_G1000
Date: 24/04/2019
Time: 13:46:07
ID1: 190424_Black_Pukka
Fluorescence (FI)
	1. Raw Data (350-15/450-20)
	1	2	3	4	5	6	7	8	9	10	11	12	13	14	15	16	17	18	19	20	21	22	23	24
A	138	2574	142	3195	139	3314	124	4412	145	3414	140	3276	142	3205	116	4921	144	2852	147	3244	147	3199	146	3398
B	6751	568	8128	682	8157	659	11693	924	8272	687	7975	679	8507	710	11868	874	7754	707	450	606	435	512	7943	690
C	148	498	159	615	157	558	139	1477	161	632	153	609	157	626	135	1361	167	612	163	450	159	529	169	599
D	398	4169	428	5180	434	4811	489	7574	446	5413	433	5167	434	5296	466	7725	430	5210	254	4259	374	4594	400	4910
E	6632	1690	8679	2489	8214	2473	10809	5554	8286	2399	8890	2585	8138	2431	11082	5427	7866	2394	8428	2190	7968	2292	2778	1893
F	12636	1593	15223	2487	15487	2470	17531	7057	15080	2356	15791	2439	15141	2287	18618	7188	14353	2165	10005	2274	14453	2391	14971	1996
G	9584	5372	9611	5394	8859	5480	11903	11521	9056	5778	9658	5748	9732	5210	11608	12070	9402	5613	9493	5599	6160	5640	9724	5342
H	2005	316	2044	315	2045	331	2417	336	2106	345	2195	331	1363	272	2625	494	2103	308	1950	306	2069	319	2031	307
I	149	3225	144	3088	150	3291	122	3813	143	1954	140	3145	151	3210	121	4582	146	2859	138	2709	166	2884	148	3003
J	8241	732	7665	607	8282	674	11775	960	7929	693	7524	602	8861	683	11785	1013	7844	643	7036	651	7516	397	8041	459
K	157	563	153	495	155	542	138	1480	162	562	161	652	163	505	140	1518	165	634	169	494	165	507	163	570
L	402	5231	392	4641	405	4192	398	7265	425	4381	452	5166	396	5096	491	7506	389	5120	310	4996	350	4454	386	4575
M	8033	1936	7961	2244	8140	2402	10681	5302	8110	1839	8429	2479	8634	1847	10645	5529	8053	1830	8161	1972	8137	2564	8048	2093
N	14890	2147	15312	2337	15347	2586	18332	6741	15321	2537	15761	2332	15706	2464	18483	6759	14876	2034	14476	2027	15189	2254	14347	2247
O	8638	3881	9659	5945	9134	5294	11443	11964	9970	1067	9705	6347	9574	4926	11384	12394	9883	5068	8994	5362	9498	5351	9117	5242
P	1744	282	2129	341	2057	324	2783	475	2115	347	2359	340	2142	307	2658	483	1975	323	2194	324	1987	320	2013	170

## Sheet: Protocol Information
Plate layout
	1:2	3:4	5:6	7:8	9:10	11:12	13:14	15:16	17:18	19:20	21:22	23:24
A:H	Black_Pukka	Black_Pukka	Black_Pukka	Blank	Black_Pukka	Black_Pukka	Black_Pukka	Blank	Black_Pukka	Black_Pukka	Black_Pukka	Black_Pukka
I:P	Black_Pukka	Black_Pukka	Black_Pukka	Blank	Black_Pukka	Black_Pukka	Black_Pukka	Blank	Black_Pukka	Black_Pukka	Black_Pukka	Black_Pukka
Peptide layout
No Pep	Pent
GRP22	Hex
GRP35	Hex2
GRP46	Hept
GRP51	24D
GRP52	24E
GRP63	24K
GRP80	17K
