# Supplementary material for: Differential sensing with arrays of de novo designed peptide assemblies
Source: Nat Commun. 2023 Jan 24;14:383. doi: 10.1038/s41467-023-36024-y (PMC9873944; doi:10.1038/s41467-023-36024-y)
Supplement: Supplementary file 7 — Source Data [file 41467_2023_36024_MOESM7_ESM.zip › Source_data/4_Tea_data/Grey_Devonshire_repeat_6.xlsx]

## Sheet: End point
User: USER
Path: C:\Program Files (x86)\BMG\CLARIOstar\User\Data\
Test ID: 6727
Test Name: JMF_DPH_384_G1000
Date: 17/05/2019
Time: 12:55:30
ID1: 190517_Grey_Devonshire
Fluorescence (FI)
	1. Raw Data (350-15/450-20)
	1	2	3	4	5	6	7	8	9	10	11	12	13	14	15	16	17	18	19	20	21	22	23	24
A	140	2499	141	2856	139	3074	109	3974	141	2987	136	2905	139	2940	110	4167	142	2864	141	2814	142	2884	142	3072
B	7044	551	8655	772	8702	738	11282	1075	8537	747	8359	715	8443	773	12140	1180	8447	794	8473	769	8355	834	8858	928
C	153	198	156	512	151	478	144	948	152	509	152	583	154	537	146	925	155	567	159	491	157	475	160	511
D	267	1356	303	1594	293	1778	303	3030	336	1618	291	1609	288	1706	303	2985	288	1776	271	1721	270	1513	301	1684
E	5283	1531	6861	2227	6664	2105	8345	4375	6895	2129	6690	2077	6733	2120	8358	4474	6337	1857	6946	1997	6385	1952	6613	1992
F	6504	2903	8076	4113	7581	4198	9103	7010	7838	4035	7788	4059	7749	4013	9420	6781	7684	3806	7886	3677	7502	3881	7811	3914
G	6503	3564	6511	3381	6059	3473	8174	7844	6608	3661	7030	3206	6616	3586	8150	8317	6504	3571	6719	3515	6202	3335	6726	3334
H	1420	159	1443	160	1422	159	2005	253	1456	170	1424	163	1333	163	1840	238	1377	156	1290	157	1305	172	1345	153
I	149	2434	147	2584	143	2606	108	3908	147	2494	146	2564	147	2466	112	3676	148	2408	148	2338	146	2263	148	2372
J	7900	583	8279	610	8377	694	11603	931	8025	628	7753	715	8187	636	11337	917	8127	694	7464	608	8149	712	8257	713
K	157	535	149	463	148	513	138	1011	149	535	145	474	151	505	139	914	155	517	152	465	151	457	153	446
L	278	1627	265	1598	280	1688	292	2917	282	1780	277	1635	267	1661	282	2847	269	1686	261	1688	256	1451	269	1569
M	6309	1735	6528	2070	6774	2082	8256	4187	6529	2039	6860	2109	6693	2149	8596	4330	6090	1816	6461	1959	6642	1788	6499	1929
N	7786	3862	7758	3843	7930	4217	9027	6682	7594	3985	7847	4012	7720	4042	9394	7106	7598	3581	7576	3928	7660	3908	7791	3789
O	5687	3171	6315	3852	5934	3401	7771	7753	6407	3712	6085	3861	6029	3681	7610	8008	6058	3487	6166	3506	6238	3556	5959	3367
P	1433	176	1602	182	1493	185	2010	225	1712	182	1560	189	1535	177	1980	211	1416	172	1456	177	1400	178	1402	179

## Sheet: Protocol Information
Plate layout
	1:2	3:4	5:6	7:8	9:10	11:12	13:14	15:16	17:18	19:20	21:22	23:24
A:H	Grey_Devonshire	Grey_Devonshire	Grey_Devonshire	Blank	Grey_Devonshire	Grey_Devonshire	Grey_Devonshire	Blank	Grey_Devonshire	Grey_Devonshire	Grey_Devonshire	Grey_Devonshire
I:P	Grey_Devonshire	Grey_Devonshire	Grey_Devonshire	Blank	Grey_Devonshire	Grey_Devonshire	Grey_Devonshire	Blank	Grey_Devonshire	Grey_Devonshire	Grey_Devonshire	Grey_Devonshire
Peptide layout
No Pep	Pent
GRP22	Hex
GRP35	Hex2
GRP46	Hept
GRP51	24D
GRP52	24E
GRP63	24K
GRP80	17K
