# Supplementary material for: Differential sensing with arrays of de novo designed peptide assemblies
Source: Nat Commun. 2023 Jan 24;14:383. doi: 10.1038/s41467-023-36024-y (PMC9873944; doi:10.1038/s41467-023-36024-y)
Supplement: Supplementary file 7 — Source Data [file 41467_2023_36024_MOESM7_ESM.zip › Source_data/4_Tea_data/Grey_Mands_repeat_2.xlsx]

## Sheet: End point
User: USER
Path: C:\Program Files (x86)\BMG\CLARIOstar\User\Data\
Test ID: 6500
Test Name: JMF_DPH_384_G1000
Date: 24/04/2019
Time: 13:39:50
ID1: 190424_Grey_MandS
Fluorescence (FI)
	1. Raw Data (350-15/450-20)
	1	2	3	4	5	6	7	8	9	10	11	12	13	14	15	16	17	18	19	20	21	22	23	24
A	201	3762	199	3823	192	3916	161	5413	179	3824	170	3802	171	3921	146	5799	170	3835	170	3788	163	4041	171	4314
B	7366	760	7680	756	8117	794	12314	1037	7971	762	7884	716	8181	797	13017	1003	7931	766	6948	776	6870	734	8026	793
C	209	788	206	786	192	803	1106	1831	186	884	179	813	176	885	162	1759	181	877	186	940	184	780	192	914
D	498	5522	474	5738	466	5737	555	9369	479	6099	452	6016	435	5907	509	9551	421	6001	405	5665	373	5270	418	5548
E	8685	2662	9052	3217	8946	3258	11627	6210	9706	3361	9233	3356	9223	3133	11930	6436	8895	3134	9135	3072	8704	3253	8847	3025
F	16180	2569	17014	2896	16711	2709	19945	7420	17804	2933	16911	2952	16839	2598	20273	7554	16764	2976	16818	3017	16502	3334	16390	3383
G	10732	6402	11167	6770	11186	7086	13043	12527	10878	6972	11017	6684	11161	7091	13219	14191	10994	7266	11094	7564	10697	7334	10912	7456
H	2283	367	2180	370	2432	385	2847	566	2205	387	2361	385	2173	388	2848	533	2234	357	2095	347	2110	344	2165	341
I	213	3694	205	3620	194	3715	162	5248	189	3537	181	3325	178	3565	143	5269	177	3437	170	3369	167	3430	167	3677
J	7457	754	7272	725	7795	814	11842	910	8354	735	7737	676	8539	728	13324	1130	7492	682	7338	681	7735	688	7263	721
K	220	780	204	759	197	797	174	1863	188	867	184	856	193	816	158	1899	174	852	177	873	174	757	185	827
L	479	5211	440	5372	462	5731	533	8951	448	6198	458	5889	426	6144	504	9204	404	6171	404	6111	406	5342	397	5438
M	7120	3119	9305	3174	9279	3140	11938	6196	8863	2979	9589	3266	9821	3237	11940	6528	8935	2954	9045	3048	9085	3139	8806	3080
N	17669	2932	17655	2864	17187	3016	20364	7205	17004	2826	17476	2845	17307	2984	20664	7537	16818	2820	16505	2688	17127	3109	17077	3574
O	11348	6807	10911	6970	10956	6745	12962	14083	11522	6581	11135	6852	11257	6795	13447	14299	11189	6721	11051	6278	11428	6685	10657	6196
P	1995	414	2324	421	2204	352	3081	557	2352	401	2262	380	2330	361	3174	524	2220	333	2261	342	2291	357	2283	336

## Sheet: Protocol Information
Plate layout
	1:2	3:4	5:6	7:8	9:10	11:12	13:14	15:16	17:18	19:20	21:22	23:24
A:H	Grey_Mands	Grey_Mands	Grey_Mands	Blank	Grey_Mands	Grey_Mands	Grey_Mands	Blank	Grey_Mands	Grey_Mands	Grey_Mands	Grey_Mands
I:P	Grey_Mands	Grey_Mands	Grey_Mands	Blank	Grey_Mands	Grey_Mands	Grey_Mands	Blank	Grey_Mands	Grey_Mands	Grey_Mands	Grey_Mands
Peptide layout
No Pep	Pent
GRP22	Hex
GRP35	Hex2
GRP46	Hept
GRP51	24D
GRP52	24E
GRP63	24K
GRP80	17K
