# Supplementary material for: Differential sensing with arrays of de novo designed peptide assemblies
Source: Nat Commun. 2023 Jan 24;14:383. doi: 10.1038/s41467-023-36024-y (PMC9873944; doi:10.1038/s41467-023-36024-y)
Supplement: Supplementary file 7 — Source Data [file 41467_2023_36024_MOESM7_ESM.zip › Source_data/4_Tea_data/Grey_Coop_repeat_2.xlsx]

## Sheet: End point
User: USER
Path: C:\Program Files (x86)\BMG\CLARIOstar\User\Data\
Test ID: 6493
Test Name: JMF_DPH_384_G1000
Date: 24/04/2019
Time: 12:04:07
ID1: 190424_Grey_Coop
Fluorescence (FI)
	1. Raw Data (350-15/450-20)
	1	2	3	4	5	6	7	8	9	10	11	12	13	14	15	16	17	18	19	20	21	22	23	24
A	536	2925	162	3427	160	3644	129	5266	162	3634	164	3752	162	3635	134	5701	164	3578	164	3608	161	3829	166	4130
B	6476	623	7990	762	8328	780	12546	1201	7906	780	8207	760	8436	862	12826	1229	7881	848	7314	865	7574	862	8218	845
C	156	567	168	766	163	754	145	1604	177	712	170	713	167	847	148	1512	183	777	184	733	184	710	193	765
D	382	4309	455	5388	421	6101	476	8962	437	5987	422	5775	440	5979	478	8840	435	6044	411	5490	347	5157	423	5207
E	7194	1806	9293	2779	9124	2847	11973	6103	9181	2859	9486	3112	9423	2890	12126	6153	9341	2738	9096	2644	9098	2633	8928	2947
F	13429	1512	16632	2434	16786	2814	20118	7098	16593	2662	16700	2790	16745	2706	20438	7167	16645	3040	16784	2853	16783	3154	17092	3311
G	11727	6007	11542	5775	11008	5812	13966	12053	11837	6274	11985	6427	11599	6497	13994	13139	11848	6664	11697	6592	11514	6583	11330	6381
H	2611	377	2576	389	2473	374	3127	570	2496	388	2563	396	2429	393	3221	564	2409	368	2503	365	2391	379	2412	382
I	171	3714	168	3376	161	3545	128	5492	168	3397	171	3556	167	3727	138	5097	170	3659	165	3233	175	3693	176	3734
J	8286	730	7860	714	8198	792	11889	1128	8695	762	8117	910	8670	804	14080	1222	7552	797	7675	784	7003	886	8244	761
K	170	760	165	712	168	692	144	1754	176	794	172	753	177	749	150	1698	186	791	187	758	185	646	190	656
L	443	5151	407	5418	406	5706	459	9189	424	6173	413	5628	389	6038	440	8985	396	5976	414	5554	374	4951	410	4623
M	8288	2362	8991	2777	8921	2734	11795	6213	9198	2816	9452	2843	10335	3014	11422	6266	8829	2666	9020	2729	9003	2726	8871	2570
N	16989	2497	16789	2606	16513	2816	20756	7150	16398	2627	17349	3082	17226	2871	20857	7282	16976	2487	16618	2659	16979	3026	17370	3063
O	9817	5038	11725	6660	10521	7070	13698	12360	11855	7956	12274	7297	11946	6626	13620	12477	10899	7192	11501	7112	11545	6822	10561	6888
P	2441	368	2899	451	2646	431	3481	520	2786	415	2779	451	2791	431	3253	539	2649	420	2688	407	2656	424	2554	385

## Sheet: Protocol Information
Plate layout
	1:2	3:4	5:6	7:8	9:10	11:12	13:14	15:16	17:18	19:20	21:22	23:24
A:H	Grey_Coop	Grey_Coop	Grey_Coop	Blank	Grey_Coop	Grey_Coop	Grey_Coop	Blank	Grey_Coop	Grey_Coop	Grey_Coop	Grey_Coop
I:P	Grey_Coop	Grey_Coop	Grey_Coop	Blank	Grey_Coop	Grey_Coop	Grey_Coop	Blank	Grey_Coop	Grey_Coop	Grey_Coop	Grey_Coop
Peptide layout
No Pep	Pent
GRP22	Hex
GRP35	Hex2
GRP46	Hept
GRP51	24D
GRP52	24E
GRP63	24K
GRP80	17K
