# Supplementary material for: Differential sensing with arrays of de novo designed peptide assemblies
Source: Nat Commun. 2023 Jan 24;14:383. doi: 10.1038/s41467-023-36024-y (PMC9873944; doi:10.1038/s41467-023-36024-y)
Supplement: Supplementary file 7 — Source Data [file 41467_2023_36024_MOESM7_ESM.zip › Source_data/4_Tea_data/Grey_Diplomat_repeat_4.xlsx]

## Sheet: End point
User: USER
Path: C:\Program Files (x86)\BMG\CLARIOstar\User\Data\
Test ID: 6637
Test Name: JMF_DPH_384_G1000
Date: 10/05/2019
Time: 16:29:01
ID1: 190510_Grey_Diplomat
Fluorescence (FI)
	1. Raw Data (350-15/450-20)
	1	2	3	4	5	6	7	8	9	10	11	12	13	14	15	16	17	18	19	20	21	22	23	24
A	167	3067	164	3638	165	3793	142	6705	163	3710	163	3411	166	3647	122	6791	179	3795	168	3286	168	3666	174	4153
B	11071	719	12858	688	12616	924	18177	1497	12720	846	12512	829	12790	856	18967	1883	11700	831	11306	814	11953	941	11593	902
C	172	711	165	764	167	776	139	1923	168	773	348	721	172	744	136	1356	171	772	172	753	172	744	176	796
D	380	5464	406	5980	441	5046	510	10825	457	6628	491	5845	437	6473	515	11169	416	6426	409	6335	389	6005	397	6216
E	11170	1901	13817	2531	13912	2548	18012	8310	13363	2392	13233	2421	13628	2332	19018	8275	13217	2236	13836	2492	13096	2302	14182	2396
F	11474	4169	13624	6398	13271	6086	17379	13995	13981	6929	13254	6334	13830	6072	17596	13630	12915	6051	12944	5876	12830	5967	13087	5390
G	12538	7087	11819	6712	12229	6497	15786	14709	12295	6292	12472	7027	12347	6729	16039	15161	12057	6850	13411	8387	12751	6860	12784	7446
H	2653	324	3622	317	2327	366	4181	526	2411	328	2360	363	2423	337	4242	538	2320	343	2166	348	2422	337	2119	355
I	169	3429	172	3058	162	3420	116	6215	162	3177	165	2256	174	3165	120	6388	170	2783	174	3094	172	2906	174	3447
J	10662	647	12103	695	10829	734	19741	1411	12336	662	12149	783	13086	663	19889	1552	8762	642	10739	712	11785	674	11459	819
K	165	780	160	603	159	718	126	2051	163	830	165	822	161	746	145	1929	167	791	164	807	171	716	166	718
L	397	6365	374	5725	383	6222	515	10907	405	6473	395	2950	450	6231	480	10655	517	6525	373	5646	386	5722	355	5738
M	13568	2101	13760	1750	13585	1650	18319	8169	13290	1448	14298	1752	13986	1839	18314	8053	13153	1381	13153	1437	13832	1904	13451	1830
N	13641	5752	13294	5641	13127	5572	16983	13167	13301	5008	13471	5758	13563	5821	17194	13503	12565	4981	12445	4900	13162	5356	13109	6055
O	11595	5555	11793	5389	11270	5504	15072	14396	12045	5384	11823	5381	11782	5410	14960	14474	11273	6283	12431	6367	11386	5197	11316	6457
P	2724	300	2741	296	2358	294	4378	482	2432	305	2500	257	2428	280	3819	485	2112	288	2177	297	2124	295	2138	299

## Sheet: Protocol Information
Plate layout
	1:2	3:4	5:6	7:8	9:10	11:12	13:14	15:16	17:18	19:20	21:22	23:24
A:H	Grey_Diplomat	Grey_Diplomat	Grey_Diplomat	Blank	Grey_Diplomat	Grey_Diplomat	Grey_Diplomat	Blank	Grey_Diplomat	Grey_Diplomat	Grey_Diplomat	Grey_Diplomat
I:P	Grey_Diplomat	Grey_Diplomat	Grey_Diplomat	Blank	Grey_Diplomat	Grey_Diplomat	Grey_Diplomat	Blank	Grey_Diplomat	Grey_Diplomat	Grey_Diplomat	Grey_Diplomat
Peptide layout
No Pep	Pent
GRP22	Hex
GRP35	Hex2
GRP46	Hept
GRP51	24D
GRP52	24E
GRP63	24K
GRP80	17K
