# Supplementary material for: Differential sensing with arrays of de novo designed peptide assemblies
Source: Nat Commun. 2023 Jan 24;14:383. doi: 10.1038/s41467-023-36024-y (PMC9873944; doi:10.1038/s41467-023-36024-y)
Supplement: Supplementary file 7 — Source Data [file 41467_2023_36024_MOESM7_ESM.zip › Source_data/4_Tea_data/Green_Diplomat_repeat_4.xlsx]

## Sheet: End point
User: USER
Path: C:\Program Files (x86)\BMG\CLARIOstar\User\Data\
Test ID: 6632
Test Name: JMF_DPH_384_G1000
Date: 10/05/2019
Time: 16:13:25
ID1: 190510_Green_Diplomat
Fluorescence (FI)
	1. Raw Data (350-15/450-20)
	1	2	3	4	5	6	7	8	9	10	11	12	13	14	15	16	17	18	19	20	21	22	23	24
A	165	4261	175	5150	178	5068	140	7008	185	5021	188	5211	195	4857	148	7186	198	4983	206	5118	200	5097	261	5852
B	13327	1107	14217	1396	15271	1398	19627	1637	15950	1548	15323	1393	15822	1577	19294	1641	14753	1431	14578	1522	14318	1491	15699	1814
C	173	1217	178	1572	187	1263	151	2366	200	1656	198	1598	196	1524	156	2242	215	1713	224	1739	300	1552	245	1772
D	443	6859	594	7509	501	6935	509	10491	526	8616	553	8264	997	8379	571	10726	514	8127	508	8449	538	7806	574	8433
E	15025	3831	17650	5202	17106	5301	19081	7549	17493	4986	17113	3964	17299	4867	19405	7754	17178	4982	17442	5131	17711	5043	17804	5266
F	13376	7444	16287	10460	15653	10510	18170	13707	16494	10727	16395	10470	16462	10621	17644	13824	15832	10213	15284	9590	15573	9925	16501	10188
G	14076	8290	13766	9482	13826	9436	16509	13875	14435	11419	14467	9435	14714	10835	16780	14569	14855	10410	15242	10246	14822	10466	14791	10470
H	3135	447	3037	470	2811	461	5164	600	4015	516	2953	495	3090	508	5370	628	3213	465	3030	507	2971	449	3220	462
I	182	4880	180	4414	185	4731	147	6464	191	4328	198	4404	197	3942	149	6416	210	4447	206	4069	204	4588	206	4121
J	14963	1272	15273	1283	15603	1314	19565	1415	16146	1151	15080	1348	15600	1303	17386	1630	14984	1307	13298	1361	14177	1445	14097	1250
K	182	1531	185	1520	187	1475	156	1543	198	1477	194	1572	201	1435	169	2401	212	1611	218	1459	217	1031	226	1432
L	513	8706	461	7890	497	7984	509	10790	542	8520	524	8588	524	8266	2233	10408	516	8479	537	8272	481	7141	478	7005
M	17648	4764	16995	5019	16789	4880	17747	7629	17127	4379	18389	5014	17236	5356	17669	7267	17020	4643	17314	4916	17813	4894	17351	5587
N	15972	9700	16178	9057	16512	10422	16870	12708	16001	10166	16710	10745	16407	10652	16789	13049	15031	9863	15490	9890	15731	9455	15110	9851
O	13204	8824	14607	9768	13568	9759	14845	13149	14376	10192	14356	10103	13332	7389	15878	13503	13369	9640	13949	9758	14352	10269	12959	8726
P	3146	392	3411	445	3510	416	4989	681	3354	464	3375	458	3204	458	4998	547	2993	444	3713	441	3257	468	2843	426

## Sheet: Protocol Information
Plate layout
	1:2	3:4	5:6	7:8	9:10	11:12	13:14	15:16	17:18	19:20	21:22	23:24
A:H	Green_Diplomat	Green_Diplomat	Green_Diplomat	Blank	Green_Diplomat	Green_Diplomat	Green_Diplomat	Blank	Green_Diplomat	Green_Diplomat	Green_Diplomat	Green_Diplomat
I:P	Green_Diplomat	Green_Diplomat	Green_Diplomat	Blank	Green_Diplomat	Green_Diplomat	Green_Diplomat	Blank	Green_Diplomat	Green_Diplomat	Green_Diplomat	Green_Diplomat
Peptide layout
No Pep	Pent
GRP22	Hex
GRP35	Hex2
GRP46	Hept
GRP51	24D
GRP52	24E
GRP63	24K
GRP80	17K
