# Supplementary material for: Differential sensing with arrays of de novo designed peptide assemblies
Source: Nat Commun. 2023 Jan 24;14:383. doi: 10.1038/s41467-023-36024-y (PMC9873944; doi:10.1038/s41467-023-36024-y)
Supplement: Supplementary file 7 — Source Data [file 41467_2023_36024_MOESM7_ESM.zip › Source_data/4_Tea_data/Green_Handb_repeat_2.xlsx]

## Sheet: End point
User: USER
Path: C:\Program Files (x86)\BMG\CLARIOstar\User\Data\
Test ID: 6499
Test Name: JMF_DPH_384_G1000
Date: 24/04/2019
Time: 13:36:41
ID1: 190424_Green_HandB
Fluorescence (FI)
	1. Raw Data (350-15/450-20)
	1	2	3	4	5	6	7	8	9	10	11	12	13	14	15	16	17	18	19	20	21	22	23	24
A	156	3046	160	3555	910	3731	112	4585	167	4052	165	3711	168	3714	130	5003	171	3603	169	3682	166	4107	173	3800
B	6693	562	8651	699	8525	728	12005	834	8321	674	8656	654	8433	682	11961	892	8709	702	7981	757	8756	713	9025	740
C	171	620	179	834	175	745	139	1422	186	989	180	880	184	795	139	1322	202	898	198	850	186	863	210	878
D	428	3997	510	4903	554	4976	522	7424	526	5440	535	5280	545	5253	523	7655	499	5422	492	5052	458	4862	520	5068
E	7601	2240	9517	3120	9334	3035	10944	5735	9593	3228	9642	3178	9755	3203	11256	5523	9643	2905	9627	3187	9129	2896	9308	3050
F	14115	2850	16438	3679	16453	3639	18014	6938	17144	3860	16926	3682	16520	3609	18425	6877	16831	3738	16302	3718	16421	3669	16415	3851
G	10520	6813	9893	6583	9448	6975	11583	12025	10240	6958	10141	7161	10448	7063	11825	12277	9874	6972	10013	7085	10171	7307	11031	6833
H	2165	456	2113	432	2111	482	2512	538	2171	490	2173	506	2110	499	2701	554	2160	439	2095	452	2074	442	2071	407
I	171	3784	164	3775	162	3602	123	4333	172	3727	174	3705	173	3500	123	4566	184	3739	175	3474	171	3313	178	3754
J	8793	722	8253	660	8964	744	11657	906	8758	709	8504	688	9132	714	12489	933	8613	744	8237	670	8523	712	8198	711
K	181	830	185	849	183	720	134	1496	186	907	189	826	183	921	143	1436	193	926	200	916	193	753	204	847
L	508	5261	465	4673	488	5058	505	7631	516	5846	591	5207	516	5151	491	7747	505	5568	478	5358	447	4392	477	4618
M	8620	2550	9255	2853	9537	3152	10681	5529	9543	2952	9347	2954	9691	3081	11417	6170	8933	2563	9437	2894	9676	2955	8993	3164
N	15743	3263	16422	3509	16443	3687	18345	6574	16599	3703	16885	3705	17109	3878	17813	6647	15906	3498	17955	3247	15843	3670	16270	3521
O	8764	5984	10073	6545	10396	6084	10981	12283	10932	6576	10325	7958	10462	6667	11264	11910	10276	6980	10510	6534	10596	7189	10055	6348
P	1834	395	2259	449	2188	433	2926	499	2222	455	2315	509	2328	473	2786	498	2486	442	2215	437	2228	442	2227	441

## Sheet: Protocol Information
Plate layout
	1:2	3:4	5:6	7:8	9:10	11:12	13:14	15:16	17:18	19:20	21:22	23:24
A:H	Green_Handb	Green_Handb	Green_Handb	Blank	Green_Handb	Green_Handb	Green_Handb	Blank	Green_Handb	Green_Handb	Green_Handb	Green_Handb
I:P	Green_Handb	Green_Handb	Green_Handb	Blank	Green_Handb	Green_Handb	Green_Handb	Blank	Green_Handb	Green_Handb	Green_Handb	Green_Handb
Peptide layout
No Pep	Pent
GRP22	Hex
GRP35	Hex2
GRP46	Hept
GRP51	24D
GRP52	24E
GRP63	24K
GRP80	17K
