# Supplementary material for: Differential sensing with arrays of de novo designed peptide assemblies
Source: Nat Commun. 2023 Jan 24;14:383. doi: 10.1038/s41467-023-36024-y (PMC9873944; doi:10.1038/s41467-023-36024-y)
Supplement: Supplementary file 7 — Source Data [file 41467_2023_36024_MOESM7_ESM.zip › Source_data/4_Tea_data/Green_Qi_repeat_5.xlsx]

## Sheet: End point
User: USER
Path: C:\Program Files (x86)\BMG\CLARIOstar\User\Data\
Test ID: 6688
Test Name: JMF_DPH_384_G1000
Date: 15/05/2019
Time: 15:06:57
ID1: 190515_Green_Qi
Fluorescence (FI)
	1. Raw Data (350-15/450-20)
	1	2	3	4	5	6	7	8	9	10	11	12	13	14	15	16	17	18	19	20	21	22	23	24
A	144	4204	185	4532	155	4732	117	5623	154	4730	144	4825	145	4958	117	5930	158	4850	154	4720	158	5077	164	5075
B	9836	1079	12122	1254	13063	1275	16300	1583	12746	1339	12619	1218	13093	1256	16856	1666	12682	1371	12166	1445	12280	1381	12434	1368
C	156	884	155	1022	159	963	119	1684	161	1099	161	1049	160	1025	122	1917	169	1109	173	1064	167	1026	174	1031
D	448	5728	527	6895	542	6791	533	8864	525	7264	519	6943	503	7000	530	9690	520	7106	507	7114	442	6730	501	6903
E	13406	3696	15904	4913	15749	5010	17066	7697	16299	5142	16358	5055	16577	5183	17456	7650	16297	4727	16575	4783	15619	4467	16273	4669
F	15774	7613	18751	9829	19164	10164	20334	13780	18606	10040	19220	10125	18892	10098	20390	13536	19029	9414	19093	9034	18618	9105	18943	9234
G	14056	7793	14000	9157	13534	8360	16875	12432	14584	8737	14593	8638	14646	8612	16132	12199	14168	8298	14468	7925	13954	7657	13771	7898
H	2337	413	2508	395	2353	418	3571	597	2420	454	2465	433	2206	442	3470	559	2488	428	2332	415	2391	433	2571	413
I	155	4816	156	4100	157	4498	112	5148	155	4580	157	4369	166	4302	116	5631	157	3910	160	4129	161	4185	159	4189
J	12303	1267	11185	1193	12172	1255	16285	1541	11964	1218	12207	1298	12435	1245	16473	1636	12008	1283	11039	1261	9799	1325	11059	1359
K	156	993	156	980	156	1056	122	1876	159	1055	160	1070	157	1084	121	1981	164	1148	161	1117	162	980	180	999
L	540	6703	487	6580	495	6942	496	9358	494	7134	504	7094	508	7140	484	9273	488	7269	510	7836	453	6040	462	7098
M	15390	4202	15645	4744	16039	4715	16906	7608	15389	4539	16444	4908	16653	5597	17374	7821	15978	4492	16195	4698	16346	4605	16226	4982
N	18657	9264	18451	9995	18944	10273	20449	13388	18385	10072	19265	10811	19183	10833	20590	13396	18805	9314	18895	9041	18831	9458	19252	9262
O	12346	7526	15187	8393	13868	8616	15225	11454	14794	9150	14290	9028	14445	9101	15799	12119	14019	8264	14041	7834	14398	8237	13586	7579
P	2288	367	2643	484	2517	477	3765	570	2621	476	2784	512	2525	479	3782	582	2528	464	2506	454	2766	495	2510	476

## Sheet: Protocol Information
Plate layout
	1:2	3:4	5:6	7:8	9:10	11:12	13:14	15:16	17:18	19:20	21:22	23:24
A:H	Green_Qi	Green_Qi	Green_Qi	Blank	Green_Qi	Green_Qi	Green_Qi	Blank	Green_Qi	Green_Qi	Green_Qi	Green_Qi
I:P	Green_Qi	Green_Qi	Green_Qi	Blank	Green_Qi	Green_Qi	Green_Qi	Blank	Green_Qi	Green_Qi	Green_Qi	Green_Qi
Peptide layout
No Pep	Pent
GRP22	Hex
GRP35	Hex2
GRP46	Hept
GRP51	24D
GRP52	24E
GRP63	24K
GRP80	17K
