# Supplementary material for: Differential sensing with arrays of de novo designed peptide assemblies
Source: Nat Commun. 2023 Jan 24;14:383. doi: 10.1038/s41467-023-36024-y (PMC9873944; doi:10.1038/s41467-023-36024-y)
Supplement: Supplementary file 7 — Source Data [file 41467_2023_36024_MOESM7_ESM.zip › Source_data/4_Tea_data/Black_Pgtips_repeat_5.xlsx]

## Sheet: End point
User: USER
Path: C:\Program Files (x86)\BMG\CLARIOstar\User\Data\
Test ID: 6690
Test Name: JMF_DPH_384_G1000
Date: 15/05/2019
Time: 15:13:21
ID1: 190515_Black_PGTips
Fluorescence (FI)
	1. Raw Data (350-15/450-20)
	1	2	3	4	5	6	7	8	9	10	11	12	13	14	15	16	17	18	19	20	21	22	23	24
A	182	2464	184	2831	185	3034	139	6291	185	3026	189	2995	192	3096	148	6282	195	3237	229	2969	197	3090	209	2795
B	6956	475	9330	654	9849	742	17552	1902	10260	718	9614	716	9483	646	17391	1896	9394	741	8667	651	8818	670	9592	710
C	171	441	168	619	173	597	140	2209	181	607	190	576	184	644	150	2214	186	627	206	604	212	629	206	617
D	305	3683	397	4498	390	4859	533	10217	406	4815	386	4736	415	4520	569	10232	373	5106	407	4900	389	4583	436	4730
E	8261	780	10492	1398	11184	1380	17844	8718	10950	1453	11252	1429	11372	1721	18442	8934	11231	1860	11324	1310	11520	1256	11221	1721
F	10922	2066	13267	4109	13613	3654	21017	15060	13941	4224	14032	3991	14074	3857	20851	15531	14259	3509	14028	3370	14339	3564	14343	3499
G	10559	2734	10551	2968	11163	3551	16331	12831	11077	3100	11591	3750	10814	3528	16967	13205	11385	3122	11021	3642	10915	3306	10505	2774
H	1912	353	1950	319	1988	361	3439	596	2049	352	1977	354	1817	368	3750	605	1822	354	1935	382	1875	367	2028	435
I	180	2877	185	2467	176	2747	133	5554	189	3190	193	2363	186	2572	143	6064	202	2627	204	2551	212	2550	210	3001
J	10671	610	1319	535	8940	900	16780	1655	9379	683	8585	523	9454	570	17714	2072	8382	620	7226	553	8195	618	8073	675
K	175	631	170	504	177	612	139	2089	184	686	186	615	188	587	162	2241	197	659	199	713	203	581	210	634
L	411	4475	374	4086	374	4205	569	10089	419	4829	402	4519	397	4303	581	10013	403	4531	432	4990	388	4421	434	4367
M	1991	1091	10452	1192	10971	1394	16881	8418	10495	1408	15677	1473	10942	1765	17601	8556	10517	1351	10733	1232	10856	1235	11076	1648
N	12984	3797	13465	3377	13450	3709	20538	14771	12940	3010	14061	3524	13645	3979	21897	15166	12660	3260	13633	3377	13419	3248	13960	3218
O	8984	2617	11004	3917	10898	3891	16148	12274	10698	3976	10235	4031	10752	3661	16822	12363	10493	3497	10306	3695	10602	3080	10310	3454
P	1724	361	2142	414	2040	416	3978	580	2145	400	2197	396	2074	412	3889	621	1940	407	2088	432	2139	440	2169	431

## Sheet: Protocol Information
Plate layout
	1:2	3:4	5:6	7:8	9:10	11:12	13:14	15:16	17:18	19:20	21:22	23:24
A:H	Black_Pgtips	Black_Pgtips	Black_Pgtips	Blank	Black_Pgtips	Black_Pgtips	Black_Pgtips	Blank	Black_Pgtips	Black_Pgtips	Black_Pgtips	Black_Pgtips
I:P	Black_Pgtips	Black_Pgtips	Black_Pgtips	Blank	Black_Pgtips	Black_Pgtips	Black_Pgtips	Blank	Black_Pgtips	Black_Pgtips	Black_Pgtips	Black_Pgtips
Peptide layout
No Pep	Pent
GRP22	Hex
GRP35	Hex2
GRP46	Hept
GRP51	24D
GRP52	24E
GRP63	24K
GRP80	17K
