# Supplementary material for: Differential sensing with arrays of de novo designed peptide assemblies
Source: Nat Commun. 2023 Jan 24;14:383. doi: 10.1038/s41467-023-36024-y (PMC9873944; doi:10.1038/s41467-023-36024-y)
Supplement: Supplementary file 7 — Source Data [file 41467_2023_36024_MOESM7_ESM.zip › Source_data/4_Tea_data/Grey_Tesco_repeat_2.xlsx]

## Sheet: End point
User: USER
Path: C:\Program Files (x86)\BMG\CLARIOstar\User\Data\
Test ID: 6492
Test Name: JMF_DPH_384_G1000
Date: 24/04/2019
Time: 12:01:06
ID1: 190424_Grey_Tesco
Fluorescence (FI)
	1. Raw Data (350-15/450-20)
	1	2	3	4	5	6	7	8	9	10	11	12	13	14	15	16	17	18	19	20	21	22	23	24
A	174	3493	173	3459	166	3609	134	5087	169	3435	164	3670	165	3575	133	5788	171	3609	181	3437	167	3766	167	4055
B	7185	576	7811	569	8028	623	12577	940	8123	596	7901	618	8187	641	13125	903	7901	643	6781	668	7251	690	7722	727
C	180	705	177	712	177	725	146	1630	176	817	174	826	175	819	146	1641	183	816	188	878	179	693	191	849
D	484	4792	464	5453	483	5422	545	8852	489	5604	479	5425	437	5858	524	8894	444	5702	432	5636	386	4694	427	5150
E	8463	2757	9010	2980	8862	2779	12281	6530	9173	2978	9580	3121	9267	2985	12368	6525	8860	3035	9056	2962	8707	2787	8851	2869
F	15829	2586	16733	2828	16498	2424	20080	7703	16761	2664	16514	2830	16938	2604	20213	7616	16729	3015	16642	2915	16771	3237	16590	3450
G	10864	6514	10671	6455	10608	6909	12845	13719	10764	6859	10735	7082	10901	6608	13082	14839	10562	7634	10631	7174	10917	7467	10892	7978
H	2240	358	2264	362	2190	368	2747	572	2293	403	2211	374	2078	396	2793	508	2199	381	2013	366	2061	365	2243	373
I	176	3334	178	3373	172	3329	123	4994	170	3480	165	2917	178	3842	132	5360	169	3039	173	3247	173	3075	177	3325
J	7563	572	7319	551	7855	597	12276	808	8221	599	7607	546	8284	781	13869	926	6946	604	7045	614	7375	685	7352	607
K	175	755	170	748	174	747	138	1764	174	848	172	778	174	800	145	1677	179	812	180	864	181	708	186	777
L	493	5047	442	5129	464	5549	530	8904	472	5675	458	5519	445	5547	534	9073	422	5686	428	5745	383	4699	403	4173
M	9135	3023	9116	2933	8861	2793	11800	6755	9180	2803	9401	3092	9727	3066	11996	6659	8821	2777	8822	2846	8796	3062	8556	2891
N	17179	2773	16950	2963	16678	2692	20204	7728	16512	2552	17303	2815	16818	2837	20387	7752	16082	2601	16400	2764	16497	3020	16812	3315
O	10635	7312	11023	7305	10741	6371	12973	14531	11456	8011	10886	7492	11268	7470	13408	14770	10712	7061	10768	7494	10581	7944	10796	7378
P	2454	369	2426	404	2348	417	2876	515	2460	427	2515	433	2529	421	2951	519	2231	403	2291	411	2347	390	2251	378

## Sheet: Protocol Information
Plate layout
	1:2	3:4	5:6	7:8	9:10	11:12	13:14	15:16	17:18	19:20	21:22	23:24
A:H	Grey_Tesco	Grey_Tesco	Grey_Tesco	Blank	Grey_Tesco	Grey_Tesco	Grey_Tesco	Blank	Grey_Tesco	Grey_Tesco	Grey_Tesco	Grey_Tesco
I:P	Grey_Tesco	Grey_Tesco	Grey_Tesco	Blank	Grey_Tesco	Grey_Tesco	Grey_Tesco	Blank	Grey_Tesco	Grey_Tesco	Grey_Tesco	Grey_Tesco
Peptide layout
No Pep	Pent
GRP22	Hex
GRP35	Hex2
GRP46	Hept
GRP51	24D
GRP52	24E
GRP63	24K
GRP80	17K
