# Supplementary material for: Differential sensing with arrays of de novo designed peptide assemblies
Source: Nat Commun. 2023 Jan 24;14:383. doi: 10.1038/s41467-023-36024-y (PMC9873944; doi:10.1038/s41467-023-36024-y)
Supplement: Supplementary file 7 — Source Data [file 41467_2023_36024_MOESM7_ESM.zip › Source_data/4_Tea_data/Black_Twinings_repeat_2.xlsx]

## Sheet: End point
User: USER
Path: C:\Program Files (x86)\BMG\CLARIOstar\User\Data\
Test ID: 6510
Test Name: JMF_DPH_384_G1000
Date: 24/04/2019
Time: 15:42:59
ID1: 190424_Black_Twinings
Fluorescence (FI)
	1. Raw Data (350-15/450-20)
	1	2	3	4	5	6	7	8	9	10	11	12	13	14	15	16	17	18	19	20	21	22	23	24
A	170	2540	166	2856	171	2834	126	4917	171	3087	166	2978	170	3095	132	5272	176	2987	171	3025	166	3074	179	3309
B	5527	549	7160	687	7386	737	12118	1139	6952	764	7129	677	7018	721	12356	1138	7361	711	6360	755	6977	755	7099	759
C	174	584	173	659	168	618	136	1561	174	737	174	677	177	742	135	1446	180	678	180	653	179	625	191	693
D	367	3865	481	4647	362	4910	428	8210	377	4786	363	4569	351	4971	430	8486	378	4708	341	4505	340	4277	375	4364
E	6206	1304	8014	2081	7668	1881	11363	5551	8046	2118	7980	2000	8227	2192	11578	5929	7268	2077	7703	1850	7589	1901	8643	2065
F	12251	1554	14900	3002	14250	2178	19221	7059	14388	1960	14667	2077	14215	1796	19701	6669	14450	1949	14333	1916	14419	1791	14857	2056
G	9746	4644	9881	4527	9465	4351	12562	12487	9628	5031	9728	4516	9696	4750	12656	13500	10012	4225	9249	4415	9725	4285	9513	4455
H	1971	297	1858	287	1785	304	2579	473	1843	325	1892	307	1773	310	2622	459	1936	293	1925	285	1861	296	1800	277
I	175	3020	176	2739	167	2962	121	4590	173	3127	176	2782	176	2969	125	5007	180	2789	174	2704	185	3144	178	2786
J	7058	716	6350	676	7036	718	11934	1160	7073	651	7062	625	7083	666	12744	1194	6253	627	6809	701	6324	680	6712	720
K	181	610	175	569	171	626	139	1543	179	673	184	647	177	630	142	1574	184	679	183	653	176	540	182	607
L	357	4089	336	4065	336	4448	431	8315	385	4894	354	4666	333	4044	446	8576	341	4758	342	4496	325	3691	332	3967
M	7536	1419	8146	1875	7811	1876	11478	5749	7815	2091	8174	1919	8103	2092	12008	6115	7787	1457	7910	1806	8002	1828	7584	1959
N	14672	1661	14586	2027	14920	1690	19774	6925	14361	1753	15545	1835	15492	1963	20428	6857	14130	1416	14359	1576	15019	1663	15346	1810
O	8662	3107	9696	4694	9272	4299	12452	12311	10079	4259	9446	4276	9625	4137	12876	12734	8894	3930	9496	4025	9639	3600	9443	3625
P	1648	266	2058	322	2020	300	2732	432	2064	309	2031	320	1980	304	2720	433	1869	296	1969	278	1958	292	1865	279

## Sheet: Protocol Information
Plate layout
	1:2	3:4	5:6	7:8	9:10	11:12	13:14	15:16	17:18	19:20	21:22	23:24
A:H	Black_Twinings	Black_Twinings	Black_Twinings	Blank	Black_Twinings	Black_Twinings	Black_Twinings	Blank	Black_Twinings	Black_Twinings	Black_Twinings	Black_Twinings
I:P	Black_Twinings	Black_Twinings	Black_Twinings	Blank	Black_Twinings	Black_Twinings	Black_Twinings	Blank	Black_Twinings	Black_Twinings	Black_Twinings	Black_Twinings
Peptide layout
No Pep	Pent
GRP22	Hex
GRP35	Hex2
GRP46	Hept
GRP51	24D
GRP52	24E
GRP63	24K
GRP80	17K
