# Supplementary material for: Differential sensing with arrays of de novo designed peptide assemblies
Source: Nat Commun. 2023 Jan 24;14:383. doi: 10.1038/s41467-023-36024-y (PMC9873944; doi:10.1038/s41467-023-36024-y)
Supplement: Supplementary file 7 — Source Data [file 41467_2023_36024_MOESM7_ESM.zip › Source_data/4_Tea_data/Black_Dragonfly_repeat_6.xlsx]

## Sheet: End point
User: USER
Path: C:\Program Files (x86)\BMG\CLARIOstar\User\Data\
Test ID: 6734
Test Name: JMF_DPH_384_G1000
Date: 17/05/2019
Time: 14:32:38
ID1: 190517_Black_Dragonfly
Fluorescence (FI)
	1. Raw Data (350-15/450-20)
	1	2	3	4	5	6	7	8	9	10	11	12	13	14	15	16	17	18	19	20	21	22	23	24
A	158	2059	151	1946	151	2005	116	4120	158	1937	151	1875	155	1900	114	3968	157	1844	159	1441	154	1852	162	2172
B	6207	523	6899	473	6889	415	10795	854	6627	440	6690	453	6810	478	10839	927	6264	481	6170	482	6595	516	7051	564
C	162	456	155	458	157	454	149	1253	160	467	159	478	160	457	155	1236	160	453	162	451	162	431	169	457
D	242	1389	250	1367	247	1297	305	2982	249	1404	252	1301	247	1346	311	2849	249	1283	242	1230	236	1195	251	1270
E	4451	707	5514	1161	5290	1250	7935	4315	5364	1039	5194	1052	5333	1044	7735	4210	5086	1016	5109	933	5135	950	5210	1036
F	4894	1638	6003	2460	5993	2428	8186	6608	5814	2342	5714	2218	5911	2334	8079	6621	5634	2168	5600	2175	5373	2062	5662	2238
G	5236	2616	5384	2973	5326	3142	7612	7938	5181	2703	5267	2744	5087	2926	7438	7641	5041	3077	5281	2783	5105	2852	5211	2646
H	1274	187	1236	187	1180	189	1923	290	1279	190	1246	189	1168	193	1864	294	1113	183	1124	184	1013	171	1145	177
I	155	1845	157	1790	154	1788	111	3700	151	1911	158	1681	153	1763	110	3715	157	1586	158	1634	157	1511	153	1748
J	6662	420	5977	409	6413	415	10383	781	6150	384	5865	358	6170	393	10620	788	5690	405	5488	545	5553	387	7109	474
K	159	471	167	437	159	478	141	1212	161	519	160	454	163	457	146	1174	165	480	158	469	160	394	161	387
L	246	1324	236	1271	237	1308	304	2914	248	1353	240	1261	241	1344	289	2702	236	1364	234	1305	224	1177	231	1226
M	5091	935	5404	1058	5480	1007	7765	4117	5296	1001	5226	1106	5324	1013	7459	4194	5198	839	4931	859	5247	937	5220	1176
N	5645	1855	5961	2312	6075	2400	8132	6513	5791	2260	5729	2164	5766	2097	7853	6399	5276	1796	5342	1925	5696	2183	5580	2419
O	4604	2363	5428	2758	4921	2792	7607	7823	5150	2756	5083	2908	4797	2635	7529	7751	4719	2417	4865	2387	4789	2649	4671	2922
P	1140	168	1237	188	1138	184	2020	264	1183	191	1207	193	1168	187	2128	271	1053	174	1327	179	973	178	937	172

## Sheet: Protocol Information
Plate layout
	1:2	3:4	5:6	7:8	9:10	11:12	13:14	15:16	17:18	19:20	21:22	23:24
A:H	Black_Dragonfly	Black_Dragonfly	Black_Dragonfly	Blank	Black_Dragonfly	Black_Dragonfly	Black_Dragonfly	Blank	Black_Dragonfly	Black_Dragonfly	Black_Dragonfly	Black_Dragonfly
I:P	Black_Dragonfly	Black_Dragonfly	Black_Dragonfly	Blank	Black_Dragonfly	Black_Dragonfly	Black_Dragonfly	Blank	Black_Dragonfly	Black_Dragonfly	Black_Dragonfly	Black_Dragonfly
Peptide layout
No Pep	Pent
GRP22	Hex
GRP35	Hex2
GRP46	Hept
GRP51	24D
GRP52	24E
GRP63	24K
GRP80	17K
