# Supplementary material for: Differential sensing with arrays of de novo designed peptide assemblies
Source: Nat Commun. 2023 Jan 24;14:383. doi: 10.1038/s41467-023-36024-y (PMC9873944; doi:10.1038/s41467-023-36024-y)
Supplement: Supplementary file 7 — Source Data [file 41467_2023_36024_MOESM7_ESM.zip › Source_data/4_Tea_data/Green_Doubledragon_repeat_3.xlsx]

## Sheet: End point
User: USER
Path: C:\Program Files (x86)\BMG\CLARIOstar\User\Data\
Test ID: 6536
Test Name: JMF_DPH_384_G1000
Date: 29/04/2019
Time: 12:29:38
ID1: 190429_Green_DoubleDragon
Fluorescence (FI)
	1. Raw Data (350-15/450-20)
	1	2	3	4	5	6	7	8	9	10	11	12	13	14	15	16	17	18	19	20	21	22	23	24
A	163	3575	178	4065	163	4170	127	5119	164	4187	159	4299	166	4207	128	5324	170	4286	165	4111	163	4064	175	4343
B	2194	276	2503	287	2566	308	3901	284	2737	295	2810	302	2758	289	3757	302	2849	332	2662	311	2887	341	2807	404
C	161	783	171	918	169	904	157	1761	167	956	178	915	169	968	442	1765	185	941	188	1011	184	879	195	928
D	371	4090	471	4933	484	5059	526	7055	483	5113	507	5154	504	5206	545	7632	507	4878	479	4999	441	4659	482	4918
E	12529	3012	15049	4391	14495	4340	15840	6794	15006	4499	15002	4177	14918	4275	16582	6633	15077	4049	15131	4216	15102	4139	15421	4089
F	14011	5759	17088	7877	16998	7866	18416	11515	16114	7550	16761	7902	16991	7708	19265	11527	17087	7398	17100	7275	16666	6928	17267	7762
G	11762	8192	11409	8221	11604	8346	13219	12549	11986	8572	11923	8139	11821	7981	13821	12893	11276	8353	11624	7929	11981	7609	11943	7813
H	2424	419	2566	432	2604	441	3270	523	2582	459	2603	495	2321	439	3273	495	2306	405	2540	422	2258	396	2350	379
I	171	4052	173	3562	169	3867	128	4979	171	3641	175	3614	169	4125	134	4759	180	3783	173	3571	175	3646	175	3869
J	2604	317	2645	307	2698	310	3828	306	2841	320	2762	293	2899	337	4317	322	2624	311	2861	330	2700	298	2396	317
K	175	916	168	863	236	928	138	1872	175	991	177	902	174	991	140	1817	184	1021	189	1015	186	796	189	861
L	433	5161	458	4669	474	5158	553	6996	502	5332	476	4958	480	5035	564	7074	505	5111	471	4980	428	3887	460	4578
M	14550	4415	14061	4061	14674	4080	15403	6556	14727	4124	14816	4163	15017	4228	16135	6713	14683	3973	14701	3933	14972	3877	14546	3969
N	16279	7905	16571	7633	16743	7741	17478	10837	16773	7632	17019	7798	17100	7807	18052	10960	16241	6970	16768	6916	16342	7159	16602	7061
O	10705	8408	11817	9518	11105	7222	12474	11602	11590	9169	11672	9325	11724	7758	12946	12434	11526	7467	11282	7106	11573	7712	11241	7181
P	2072	375	2283	453	2133	435	3177	485	2368	452	2343	467	2280	436	3288	504	2273	400	2255	420	2276	374	2285	369

## Sheet: Protocol Information
Plate layout
	1:2	3:4	5:6	7:8	9:10	11:12	13:14	15:16	17:18	19:20	21:22	23:24
A:H	Green_Doubledragon	Green_Doubledragon	Green_Doubledragon	Blank	Green_Doubledragon	Green_Doubledragon	Green_Doubledragon	Blank	Green_Doubledragon	Green_Doubledragon	Green_Doubledragon	Green_Doubledragon
I:P	Green_Doubledragon	Green_Doubledragon	Green_Doubledragon	Blank	Green_Doubledragon	Green_Doubledragon	Green_Doubledragon	Blank	Green_Doubledragon	Green_Doubledragon	Green_Doubledragon	Green_Doubledragon
Peptide layout
No Pep	Pent
GRP22	Hex
GRP35	Hex2
GRP46	Hept
GRP51	24D
GRP52	24E
GRP63	24K
GRP80	17K
