# Supplementary material for: Differential sensing with arrays of de novo designed peptide assemblies
Source: Nat Commun. 2023 Jan 24;14:383. doi: 10.1038/s41467-023-36024-y (PMC9873944; doi:10.1038/s41467-023-36024-y)
Supplement: Supplementary file 7 — Source Data [file 41467_2023_36024_MOESM7_ESM.zip › Source_data/4_Tea_data/Black_Sainsburysgold_repeat_6.xlsx]

## Sheet: End point
User: USER
Path: C:\Program Files (x86)\BMG\CLARIOstar\User\Data\
Test ID: 6733
Test Name: JMF_DPH_384_G1000
Date: 17/05/2019
Time: 14:29:30
ID1: 190517_Black_Sainsburysgold
Fluorescence (FI)
	1. Raw Data (350-15/450-20)
	1	2	3	4	5	6	7	8	9	10	11	12	13	14	15	16	17	18	19	20	21	22	23	24
A	170	2310	165	2089	165	2249	122	3837	162	2170	167	2160	160	2234	111	4180	167	2152	168	1967	163	2199	168	2237
B	7095	532	7110	558	7282	530	11189	958	6787	527	6609	523	7120	456	11036	970	6511	510	6381	537	6615	610	7164	643
C	174	359	173	405	176	432	153	1234	171	482	177	441	182	446	158	1243	180	446	183	418	180	433	183	440
D	247	1283	259	1500	210	1443	300	2368	280	1328	264	1370	271	1449	296	2975	252	1405	262	1238	261	1272	267	1368
E	5409	1030	5786	1216	5653	1163	7876	4463	5564	1120	5434	1008	5408	1022	7805	4337	5465	966	5390	1008	5126	1005	5359	950
F	5948	2284	6434	2509	6104	2433	8488	6718	6014	2294	5845	2297	5891	2245	7970	6587	5781	2288	5695	1871	5561	2102	5695	2252
G	5542	2934	5591	2882	5889	2772	7407	7748	5724	3032	5447	2929	5262	2885	7622	7929	5145	2681	5367	2988	5271	2881	5179	2542
H	1250	209	1207	208	1316	209	1919	293	1262	205	1248	211	1190	209	1869	298	1110	199	1072	198	1084	197	1104	198
I	175	2143	176	1812	172	1922	110	3884	167	1915	178	1734	168	1894	115	3620	167	1707	169	1605	171	1583	168	1772
J	6734	465	6187	555	6525	453	11258	816	6080	426	5765	409	6004	518	11296	838	5438	384	5403	442	5215	504	6021	476
K	174	478	175	443	173	494	154	1318	176	473	175	461	172	467	147	1237	179	487	172	449	172	384	176	434
L	267	1473	262	1332	265	1397	295	3031	275	1489	259	1357	258	1340	291	2911	261	1387	260	1168	238	1186	250	1248
M	5469	1068	5564	1094	5767	1078	7864	4337	5372	1095	5390	1005	5711	1006	7747	4316	5153	828	5301	954	5266	1002	5330	1059
N	5573	1981	5947	2277	6008	2241	8231	6404	5860	2191	5732	1961	6024	2297	7729	6561	5470	1750	5573	1801	5587	1922	5714	1932
O	5167	2053	5403	2272	5126	2092	7570	7841	5165	2184	5003	2486	5081	2400	7422	7959	4803	2309	4823	2491	4820	2214	4761	2379
P	1251	202	1338	203	1172	202	2013	270	1232	201	1185	202	1166	196	1933	261	1122	196	1084	193	907	194	1092	190

## Sheet: Protocol Information
Plate layout
	1:2	3:4	5:6	7:8	9:10	11:12	13:14	15:16	17:18	19:20	21:22	23:24
A:H	Black_Sainsburysgold	Black_Sainsburysgold	Black_Sainsburysgold	Blank	Black_Sainsburysgold	Black_Sainsburysgold	Black_Sainsburysgold	Blank	Black_Sainsburysgold	Black_Sainsburysgold	Black_Sainsburysgold	Black_Sainsburysgold
I:P	Black_Sainsburysgold	Black_Sainsburysgold	Black_Sainsburysgold	Blank	Black_Sainsburysgold	Black_Sainsburysgold	Black_Sainsburysgold	Blank	Black_Sainsburysgold	Black_Sainsburysgold	Black_Sainsburysgold	Black_Sainsburysgold
Peptide layout
No Pep	Pent
GRP22	Hex
GRP35	Hex2
GRP46	Hept
GRP51	24D
GRP52	24E
GRP63	24K
GRP80	17K
