# Supplementary material for: Differential sensing with arrays of de novo designed peptide assemblies
Source: Nat Commun. 2023 Jan 24;14:383. doi: 10.1038/s41467-023-36024-y (PMC9873944; doi:10.1038/s41467-023-36024-y)
Supplement: Supplementary file 7 — Source Data [file 41467_2023_36024_MOESM7_ESM.zip › Source_data/4_Tea_data/Black_Diplomat_repeat_5.xlsx]

## Sheet: End point
User: USER
Path: C:\Program Files (x86)\BMG\CLARIOstar\User\Data\
Test ID: 6671
Test Name: JMF_DPH_384_G1000
Date: 15/05/2019
Time: 11:46:34
ID1: 190515_Black_Diplomat
Fluorescence (FI)
	1. Raw Data (350-15/450-20)
	1	2	3	4	5	6	7	8	9	10	11	12	13	14	15	16	17	18	19	20	21	22	23	24
A	152	3120	152	3127	153	3353	119	5502	155	3301	151	3152	151	3210	120	5869	156	3373	157	3240	154	3465	163	3686
B	10236	824	10947	765	11334	813	17088	1723	11135	832	11229	741	11591	794	17372	1688	11328	845	10133	887	10164	943	11571	973
C	156	571	146	612	146	659	126	1760	149	666	153	675	150	702	128	1729	156	691	164	725	165	758	166	878
D	424	4931	480	5519	477	5452	599	9736	468	5771	483	5873	470	4711	585	9725	456	5994	468	5689	424	5306	519	5639
E	11452	2300	12881	2641	12640	2458	17269	8011	13381	2834	13293	2524	13178	2688	18343	8219	12845	2805	13733	2458	12745	2438	13589	2533
F	15125	4359	15425	5962	15489	5080	21080	14628	15847	6323	16014	5859	15863	5667	21468	14230	15928	5837	15895	5555	15416	5495	15869	5883
G	12215	5336	12153	5075	11933	3819	16609	12788	12465	5326	11800	4829	12410	5479	16730	13203	12386	4662	11776	4693	12563	4517	12486	4402
H	2145	342	2278	351	1960	338	3889	610	2238	363	2028	353	2105	359	3715	615	2282	336	2128	336	2181	352	2132	369
I	159	2901	154	2864	156	2910	114	5160	151	2771	157	2590	157	2912	118	5407	164	2734	158	2728	155	2698	157	3046
J	10391	708	9438	670	10614	722	16480	1511	10580	708	9838	739	11289	757	16978	1675	11866	710	9649	702	9755	739	10441	883
K	148	647	149	609	148	634	132	1828	149	686	149	673	150	638	126	1766	151	674	152	738	153	617	155	613
L	430	5484	406	4989	436	5390	578	10055	454	5677	438	5527	424	5453	592	9468	422	5770	425	5702	387	4980	407	5249
M	12482	2412	12667	2104	12770	2322	17049	8045	12589	2137	12902	2152	13564	2182	17874	8206	12470	2052	12969	2188	13017	2171	13108	2304
N	14603	4858	15408	5809	15864	6105	20486	13954	15086	5506	15961	5770	15570	5602	20863	14250	15276	5296	15052	5076	15752	5096	15797	5696
O	10944	4130	12512	6022	12061	4801	16444	12377	12858	5493	12640	5491	12730	5104	17196	12937	12053	4946	11844	5115	12015	5350	11830	5231
P	2028	320	2440	391	2312	389	3664	544	2561	385	2337	390	2440	372	3787	552	2312	371	2237	367	2330	385	2282	367

## Sheet: Protocol Information
Plate layout
	1:2	3:4	5:6	7:8	9:10	11:12	13:14	15:16	17:18	19:20	21:22	23:24
A:H	Black_Diplomat	Black_Diplomat	Black_Diplomat	Blank	Black_Diplomat	Black_Diplomat	Black_Diplomat	Blank	Black_Diplomat	Black_Diplomat	Black_Diplomat	Black_Diplomat
I:P	Black_Diplomat	Black_Diplomat	Black_Diplomat	Blank	Black_Diplomat	Black_Diplomat	Black_Diplomat	Blank	Black_Diplomat	Black_Diplomat	Black_Diplomat	Black_Diplomat
Peptide layout
No Pep	Pent
GRP22	Hex
GRP35	Hex2
GRP46	Hept
GRP51	24D
GRP52	24E
GRP63	24K
GRP80	17K
