# Supplementary material for: Differential sensing with arrays of de novo designed peptide assemblies
Source: Nat Commun. 2023 Jan 24;14:383. doi: 10.1038/s41467-023-36024-y (PMC9873944; doi:10.1038/s41467-023-36024-y)
Supplement: Supplementary file 7 — Source Data [file 41467_2023_36024_MOESM7_ESM.zip › Source_data/4_Tea_data/Grey_Twinings_repeat_3.xlsx]

## Sheet: End point
User: USER
Path: C:\Program Files (x86)\BMG\CLARIOstar\User\Data\
Test ID: 6530
Test Name: JMF_DPH_384_G1000
Date: 29/04/2019
Time: 11:11:36
ID1: 190429_Grey_Twinings
Fluorescence (FI)
	1. Raw Data (350-15/450-20)
	1	2	3	4	5	6	7	8	9	10	11	12	13	14	15	16	17	18	19	20	21	22	23	24
A	164	2270	163	2934	164	2840	125	5820	167	3020	173	2838	159	2799	127	6112	175	3148	177	2706	172	2659	183	2934
B	1707	202	2158	233	2208	230	4186	358	2226	240	2238	248	2182	231	4116	310	1968	236	1916	256	2062	247	2113	255
C	154	439	224	601	155	581	130	1357	168	642	160	588	162	721	134	1821	173	534	171	483	173	445	175	498
D	350	2763	453	3937	453	3866	608	8310	495	4039	459	4212	447	4173	589	8601	431	3711	398	3628	369	3568	411	3510
E	9283	1217	11928	2282	11881	2105	17276	7420	11882	2271	12118	2475	12045	2422	17626	7265	11428	2192	11292	2022	10770	2131	10898	2018
F	11386	2617	15417	4923	14450	5005	19327	12800	14765	4761	15053	4715	14835	4660	19767	12482	14729	4199	14387	4424	14135	4384	13990	4436
G	10388	5612	10460	5756	10643	5832	14218	14121	10875	5699	10880	5618	10721	4988	14046	13074	9783	4816	9625	5087	10611	4662	9429	3744
H	2452	301	2319	299	2421	334	3620	459	2569	328	2444	340	2416	323	3519	475	2325	344	2387	335	2225	327	2124	325
I	168	2936	169	2643	171	2969	130	5672	171	2691	174	2551	173	2691	127	5513	179	2794	267	2303	185	2410	185	3045
J	1944	238	2042	229	2311	248	3807	269	2161	233	2153	230	2543	251	3881	367	2096	247	1898	238	1828	249	1956	244
K	168	582	167	535	166	610	140	1911	172	645	172	663	175	625	142	2005	178	689	177	612	174	507	180	521
L	478	3648	402	3687	429	3878	597	8215	431	4084	430	4047	430	3976	586	8380	438	4167	595	3902	383	3377	407	3447
M	10867	1736	11567	1891	11938	2767	16687	7382	11744	1913	11880	2026	12110	1905	16900	7688	10243	1457	10603	1701	10491	1653	9706	1509
N	14320	4030	14087	4311	14892	4617	18669	12651	14794	3623	14932	4277	14992	4244	19265	11995	13861	3696	13852	3556	13689	3755	13521	3556
O	8435	2814	10441	4364	9633	3887	13936	13029	10529	4272	11513	4918	10276	4426	14064	13003	9776	3946	10041	4374	9705	4179	8768	4100
P	1890	254	2357	314	2224	289	3369	432	2414	301	2272	314	2294	300	3343	433	2142	290	2164	311	2142	304	1949	294

## Sheet: Protocol Information
Plate layout
	1:2	3:4	5:6	7:8	9:10	11:12	13:14	15:16	17:18	19:20	21:22	23:24
A:H	Grey_Twinings	Grey_Twinings	Grey_Twinings	Blank	Grey_Twinings	Grey_Twinings	Grey_Twinings	Blank	Grey_Twinings	Grey_Twinings	Grey_Twinings	Grey_Twinings
I:P	Grey_Twinings	Grey_Twinings	Grey_Twinings	Blank	Grey_Twinings	Grey_Twinings	Grey_Twinings	Blank	Grey_Twinings	Grey_Twinings	Grey_Twinings	Grey_Twinings
Peptide layout
No Pep	Pent
GRP22	Hex
GRP35	Hex2
GRP46	Hept
GRP51	24D
GRP52	24E
GRP63	24K
GRP80	17K
