# Supplementary material for: Differential sensing with arrays of de novo designed peptide assemblies
Source: Nat Commun. 2023 Jan 24;14:383. doi: 10.1038/s41467-023-36024-y (PMC9873944; doi:10.1038/s41467-023-36024-y)
Supplement: Supplementary file 7 — Source Data [file 41467_2023_36024_MOESM7_ESM.zip › Source_data/4_Tea_data/Green_Twinings_repeat_3.xlsx]

## Sheet: End point
User: USER
Path: C:\Program Files (x86)\BMG\CLARIOstar\User\Data\
Test ID: 6557
Test Name: JMF_DPH_384_G1000
Date: 29/04/2019
Time: 15:22:27
ID1: 190429_Green_Twinings
Fluorescence (FI)
	1. Raw Data (350-15/450-20)
	1	2	3	4	5	6	7	8	9	10	11	12	13	14	15	16	17	18	19	20	21	22	23	24
A	215	4552	201	4389	203	4449	137	5642	190	4654	187	4431	184	4651	148	5767	181	4690	191	4486	188	4530	192	4689
B	2858	324	2848	353	2854	337	4191	325	2692	329	2870	320	3041	339	4118	379	2903	341	3100	331	3032	335	3084	345
C	216	1037	201	1058	197	1119	145	1786	188	1109	190	1004	186	1112	134	2123	193	1175	198	1075	198	810	207	1093
D	492	4523	546	5280	557	5505	550	7616	578	5541	561	5460	561	5561	556	7852	528	5641	511	5298	489	5050	526	5091
E	12005	3118	15053	4441	14425	4522	16143	7254	15409	4350	15167	4437	15247	4324	16807	7571	15930	4434	15660	4266	15564	4354	15623	4338
F	13722	5640	17111	7617	16991	7925	18838	12252	17713	8086	17653	7884	17820	8067	19560	12234	17908	7601	17520	7606	17476	7243	17291	7796
G	12047	9077	11737	7735	11901	8175	13652	13492	12316	8785	12265	8580	12129	8794	13913	12956	12276	8464	13071	8769	11902	8174	11987	8051
H	2878	430	2634	422	2514	426	3331	448	2824	452	2829	449	2588	421	3360	428	2704	393	2810	414	2610	371	2719	385
I	226	4329	204	4168	202	4403	146	5019	191	4040	184	4088	191	4104	138	5074	191	3782	194	3897	190	3874	190	4161
J	2708	330	2947	335	3108	350	4498	412	3046	364	2928	324	2947	350	4644	440	2711	347	2812	330	2849	340	2785	309
K	223	986	201	1043	200	1072	146	2041	796	1171	187	1058	190	1076	147	2121	197	1160	201	1130	197	1025	205	1022
L	636	5148	523	4967	523	5235	542	7774	569	5688	526	5411	534	5287	550	7784	523	5574	513	5382	479	4849	516	4994
M	13633	3774	14614	3965	14978	4068	15505	6948	15120	4243	15826	4136	15598	4294	15829	7213	15134	3992	15167	3969	15236	4072	15027	4145
N	16198	6739	16753	7560	17084	7558	18143	11526	17136	7731	17682	7904	17832	7864	18168	11685	17110	7299	17166	7276	17364	7216	17179	7465
O	10315	6317	11757	7934	11238	7448	13022	12471	12532	7969	12220	8106	12186	7707	13147	12408	11415	7644	11842	7624	12121	7483	11790	7210
P	2250	339	2660	393	2435	354	3161	411	2614	394	2604	386	2537	378	3066	413	2417	387	2375	362	2402	384	2325	369

## Sheet: Protocol Information
Plate layout
	1:2	3:4	5:6	7:8	9:10	11:12	13:14	15:16	17:18	19:20	21:22	23:24
A:H	Green_Twinings	Green_Twinings	Green_Twinings	Blank	Green_Twinings	Green_Twinings	Green_Twinings	Blank	Green_Twinings	Green_Twinings	Green_Twinings	Green_Twinings
I:P	Green_Twinings	Green_Twinings	Green_Twinings	Blank	Green_Twinings	Green_Twinings	Green_Twinings	Blank	Green_Twinings	Green_Twinings	Green_Twinings	Green_Twinings
Peptide layout
No Pep	Pent
GRP22	Hex
GRP35	Hex2
GRP46	Hept
GRP51	24D
GRP52	24E
GRP63	24K
GRP80	17K
