# Supplementary material for: Differential sensing with arrays of de novo designed peptide assemblies
Source: Nat Commun. 2023 Jan 24;14:383. doi: 10.1038/s41467-023-36024-y (PMC9873944; doi:10.1038/s41467-023-36024-y)
Supplement: Supplementary file 7 — Source Data [file 41467_2023_36024_MOESM7_ESM.zip › Source_data/4_Tea_data/Green_Tetley_repeat_1.xlsx]

## Sheet: End point
User: USER
Path: C:\Program Files (x86)\BMG\CLARIOstar\User\Data\
Test ID: 6461
Test Name: JMF_DPH_384_G1000
Date: 17/04/2019
Time: 15:57:39
ID1: 190417_Green_Tetley
Fluorescence (FI)
	1. Raw Data (350-15/450-20)
	1	2	3	4	5	6	7	8	9	10	11	12	13	14	15	16	17	18	19	20	21	22	23	24
A	198	3929	190	4069	176	3932	136	5260	171	4420	165	4078	167	4216	129	5472	171	4116	164	4057	159	4283	164	4542
B	10264	933	10594	884	10844	966	14074	1163	11027	1013	10782	874	10981	1029	14271	1162	10854	992	10154	1042	10659	1016	10785	968
C	322	911	205	1145	191	1060	168	1917	190	1168	187	1114	186	1135	163	1796	198	1106	200	1023	195	1011	210	1136
D	554	4604	573	5127	578	5300	643	7004	578	5279	584	5277	582	5459	625	7250	572	5175	525	5073	475	4654	531	4584
E	12798	3565	14906	3772	14217	3430	16913	5515	15010	3997	15332	3755	13945	3699	16148	5524	14494	3524	15184	3757	14520	3676	14741	3246
F	14550	3095	14864	4007	15194	3875	17064	6852	15262	3977	15660	4031	15049	3828	17576	6660	15278	3755	15448	3842	14986	4133	14913	4200
G	11124	7990	10818	8214	10798	8115	12147	11481	10955	8331	11550	8708	11390	8303	12156	11712	11270	9070	11536	9448	11146	9154	11449	9241
H	2168	301	2215	300	2064	301	2867	348	2227	304	2286	310	1996	294	2835	341	2181	298	2151	290	2093	272	2070	277
I	206	3923	190	3734	184	4138	140	4888	177	3805	171	3711	168	4072	128	4852	172	4250	166	3796	169	3833	172	4147
J	10657	917	10112	842	11239	891	14080	1070	11447	841	10938	846	12375	912	14868	1182	11016	908	10648	887	10255	1176	10871	887
K	215	1063	204	1015	197	1082	168	2000	191	1199	191	1189	188	1128	161	1927	194	1187	196	900	194	978	204	1081
L	613	4618	541	4759	548	5012	650	7213	586	5599	563	5350	554	5152	655	7132	533	5399	496	5249	471	4537	481	4678
M	15098	3930	15196	3920	15195	4039	16604	5859	15608	3953	15508	4036	15735	4088	17044	6093	15127	3935	15374	3817	15199	3924	14945	3986
N	15776	4189	16194	4472	15384	4212	17399	6589	15616	4101	16421	4477	16895	4231	17441	6752	15498	4070	15239	4160	15641	4517	15820	4702
O	10248	7733	11181	8957	10369	7873	12081	12121	11539	9135	11363	8573	11425	8915	12175	11570	10978	8588	11044	9134	11343	8402	11012	8354
P	2125	275	2327	298	2185	274	2925	334	2213	296	2303	284	2291	282	2945	320	2149	262	2257	274	2287	271	2066	268

## Sheet: Protocol Information
Plate layout
	1:2	3:4	5:6	7:8	9:10	11:12	13:14	15:16	17:18	19:20	21:22	23:24
A:H	Green_Tetley	Green_Tetley	Green_Tetley	Blank	Green_Tetley	Green_Tetley	Green_Tetley	Blank	Green_Tetley	Green_Tetley	Green_Tetley	Green_Tetley
I:P	Green_Tetley	Green_Tetley	Green_Tetley	Blank	Green_Tetley	Green_Tetley	Green_Tetley	Blank	Green_Tetley	Green_Tetley	Green_Tetley	Green_Tetley
Peptide layout
No Pep	Pent
GRP22	Hex
GRP35	Hex2
GRP46	Hept
GRP51	24D
GRP52	24E
GRP63	24K
GRP80	17K
