# Supplementary material for: Differential sensing with arrays of de novo designed peptide assemblies
Source: Nat Commun. 2023 Jan 24;14:383. doi: 10.1038/s41467-023-36024-y (PMC9873944; doi:10.1038/s41467-023-36024-y)
Supplement: Supplementary file 7 — Source Data [file 41467_2023_36024_MOESM7_ESM.zip › Source_data/4_Tea_data/Grey_Clipper_repeat_1.xlsx]

## Sheet: End point
User: USER
Path: C:\Program Files (x86)\BMG\CLARIOstar\User\Data\
Test ID: 6468
Test Name: JMF_DPH_384_G1000
Date: 17/04/2019
Time: 16:20:13
ID1: 190417_Grey_Clipper
Fluorescence (FI)
	1. Raw Data (350-15/450-20)
	1	2	3	4	5	6	7	8	9	10	11	12	13	14	15	16	17	18	19	20	21	22	23	24
A	144	2146	151	2752	157	2952	123	4287	164	2898	170	2967	167	2942	140	4589	172	2938	183	2869	185	3028	191	3054
B	6561	525	8793	667	9017	770	13487	1197	9366	752	9182	822	9543	767	13198	1423	8412	756	8796	786	9095	875	9110	815
C	155	566	150	733	156	743	145	1800	171	804	172	796	172	803	162	1957	187	839	198	787	199	784	204	837
D	302	3054	383	3707	394	3711	470	6086	407	3967	440	3768	408	4156	531	6865	419	4009	408	3737	395	3606	450	3751
E	9173	1639	11998	2582	12399	2856	16006	5505	11957	2532	12135	2778	12605	2597	16327	5939	12095	3318	12623	3024	12401	3027	12782	3156
F	9715	1441	12669	2648	12679	2677	16676	7082	12820	2813	13528	2827	13253	3045	17872	7124	13228	2996	13559	3494	13706	3349	13792	3386
G	8896	4391	9153	4507	8911	4900	11487	10428	9632	5377	9549	5003	9696	4867	11669	11259	9298	4965	9785	5109	9967	5172	9765	5354
H	1893	229	1885	244	1902	227	2310	334	1969	243	1959	245	2062	256	2437	347	1910	252	1951	266	2036	253	1982	270
I	144	2782	151	2511	149	2810	109	4022	156	2711	170	2695	172	2858	137	4245	178	2872	189	2594	182	2592	190	2852
J	10039	783	8693	638	9998	708	13581	1240	9867	785	9020	638	9994	799	14326	1197	9314	795	9362	682	9041	900	9765	762
K	151	724	146	681	152	708	139	1869	169	825	175	743	173	696	167	1957	185	806	197	851	190	755	204	826
L	372	3603	341	3631	352	3745	433	6731	401	4231	384	3713	376	3786	473	6725	411	4066	378	3946	385	3526	421	3926
M	11426	1890	12342	2283	12236	2305	15914	4997	12071	2469	12733	2490	12862	2377	16087	5528	11848	2213	13191	2184	12640	2433	12462	2323
N	12793	2344	13106	2621	13491	2646	16642	6497	13439	2548	13891	2798	13973	2665	17132	6483	12701	2194	13486	2703	14105	2986	13483	2754
O	8509	4048	9685	5170	9142	4511	11793	10919	10109	5565	9880	5567	9716	5538	11901	10802	9334	5670	9778	4941	9855	5019	9486	5050
P	1808	198	2070	232	1889	231	2524	312	2046	242	2182	254	2011	235	2640	316	2001	237	1986	268	2055	275	2038	261

## Sheet: Protocol Information
Plate layout
	1:2	3:4	5:6	7:8	9:10	11:12	13:14	15:16	17:18	19:20	21:22	23:24
A:H	Grey_Clipper	Grey_Clipper	Grey_Clipper	Blank	Grey_Clipper	Grey_Clipper	Grey_Clipper	Blank	Grey_Clipper	Grey_Clipper	Grey_Clipper	Grey_Clipper
I:P	Grey_Clipper	Grey_Clipper	Grey_Clipper	Blank	Grey_Clipper	Grey_Clipper	Grey_Clipper	Blank	Grey_Clipper	Grey_Clipper	Grey_Clipper	Grey_Clipper
Peptide layout
No Pep	Pent
GRP22	Hex
GRP35	Hex2
GRP46	Hept
GRP51	24D
GRP52	24E
GRP63	24K
GRP80	17K
