# Supplementary material for: Differential sensing with arrays of de novo designed peptide assemblies
Source: Nat Commun. 2023 Jan 24;14:383. doi: 10.1038/s41467-023-36024-y (PMC9873944; doi:10.1038/s41467-023-36024-y)
Supplement: Supplementary file 7 — Source Data [file 41467_2023_36024_MOESM7_ESM.zip › Source_data/4_Tea_data/Grey_Asda_repeat_6.xlsx]

## Sheet: End point
User: USER
Path: C:\Program Files (x86)\BMG\CLARIOstar\User\Data\
Test ID: 6721
Test Name: JMF_DPH_384_G1000
Date: 17/05/2019
Time: 12:35:15
ID1: 190517_Grey_Asda
Fluorescence (FI)
	1. Raw Data (350-15/450-20)
	1	2	3	4	5	6	7	8	9	10	11	12	13	14	15	16	17	18	19	20	21	22	23	24
A	142	2366	148	2829	145	2874	105	4866	150	2946	167	2911	149	3025	109	5000	147	3020	153	2692	149	3002	156	3202
B	6524	532	8121	667	8340	646	11419	1170	8418	685	7771	626	8268	691	11663	1212	7705	668	6583	618	7921	654	8518	714
C	153	342	155	427	156	415	130	1067	161	426	164	432	164	489	153	1191	167	457	167	389	165	430	163	418
D	242	1307	291	1460	287	1646	314	3521	293	1654	287	1620	290	1680	321	3449	262	1721	273	1609	272	1497	291	1606
E	5508	1086	6884	1761	6506	1705	9071	5167	6616	1592	6616	1586	6622	1661	9150	5347	6566	1589	6612	1493	6342	1494	6804	1840
F	6342	2222	7704	3502	7432	3451	9568	7759	7635	3418	7441	3057	7643	3350	9454	7902	7389	3289	7333	3192	7234	3211	7496	3609
G	7133	4167	6621	4035	6499	4117	8815	9301	6747	4327	6415	4521	6575	4058	8445	9143	6727	4601	7333	4449	6684	4528	6931	4782
H	1574	187	1645	182	1523	193	2292	258	1623	198	1622	194	1520	196	2354	253	1675	201	1463	204	1519	195	1538	196
I	152	2579	154	2484	151	2578	109	4583	154	2518	160	2473	155	2562	118	4562	159	2400	156	2084	161	2350	160	2617
J	7554	567	7436	532	7886	588	11395	963	8740	545	7760	728	7976	585	11984	1039	7374	542	6469	523	7228	551	7762	566
K	156	416	153	350	157	434	136	1243	160	464	159	423	164	442	134	1079	172	452	163	445	164	377	168	407
L	282	1515	495	1431	274	1590	300	3402	280	1719	278	1595	276	1640	307	3339	275	1735	271	1448	264	1412	265	1354
M	6489	1343	6521	1613	6805	1488	8853	4976	6587	1568	6663	1577	6661	1551	9270	5306	6358	1556	6635	1549	6809	1605	6703	1690
N	7541	3229	7780	3639	7955	3578	9336	7805	7728	3535	7588	3462	7716	3466	9573	7658	7299	2930	7437	3639	7497	3491	7436	3499
O	5676	3257	6318	3886	5983	3683	8977	8552	6446	3869	6514	3874	6093	3651	8862	9384	6047	3664	6321	3833	6331	3839	6084	4003
P	1477	177	1759	187	1655	188	2543	235	1945	200	1758	196	1796	192	2535	248	1660	188	1658	188	1618	186	1551	184

## Sheet: Protocol Information
Plate layout
	1:2	3:4	5:6	7:8	9:10	11:12	13:14	15:16	17:18	19:20	21:22	23:24
A:H	Grey_Asda	Grey_Asda	Grey_Asda	Blank	Grey_Asda	Grey_Asda	Grey_Asda	Blank	Grey_Asda	Grey_Asda	Grey_Asda	Grey_Asda
I:P	Grey_Asda	Grey_Asda	Grey_Asda	Blank	Grey_Asda	Grey_Asda	Grey_Asda	Blank	Grey_Asda	Grey_Asda	Grey_Asda	Grey_Asda
Peptide layout
No Pep	Pent
GRP22	Hex
GRP35	Hex2
GRP46	Hept
GRP51	24D
GRP52	24E
GRP63	24K
GRP80	17K
