# Supplementary material for: Differential sensing with arrays of de novo designed peptide assemblies
Source: Nat Commun. 2023 Jan 24;14:383. doi: 10.1038/s41467-023-36024-y (PMC9873944; doi:10.1038/s41467-023-36024-y)
Supplement: Supplementary file 7 — Source Data [file 41467_2023_36024_MOESM7_ESM.zip › Source_data/2_Fatty_acid_data/N_repeat_2.xlsx]

## Sheet: End point
User: USER
Path: C:\Program Files (x86)\BMG\CLARIOstar\User\Data\
Test ID: 552
Test Name: Will 384 DPH 48array
Date: 03/03/2020
Time: 14:13:23
ID1: 030220_N_repeat2
Fluorescence (FI), multichromatic
	1. Raw Data (350-15/450-20 1)
	1	2	3	4	5	6	7	8	9	10	11	12	13	14	15	16	17	18	19	20	21	22	23	24
A	412	1596	1001	1014	1132	1021	310	7725	393	17993	3079	6985	464	1543	1002	819	1177	1348	310	8688	379	18240	3474	7625
B	874	2120	1044	4749	1777	469	30301	8328	20669	16334	5332	4863	1005	2644	1282	4492	1524	534	31393	8091	25519	14540	5238	4638
C	612	958	1200	1010	903	1804	387	7358	11637	8021	2049	11290	841	1265	1070	1155	918	2255	371	5168	9681	7090	2444	9429
D	1148	2294	1277	1043	1011	1116	1177	10773	24838	398	16796	9845	1486	2824	1146	1062	930	1163	1148	8542	24709	390	14363	7983
E	2093	1121	480	1105	1348	1236	30314	7533	26615	7260	10514	10663	2923	1348	497	1165	1428	1523	30133	7122	22985	6482	10577	10826
F	494	1329	1417	1430	1752	1152	40169	19974	18336	8957	8865	11394	557	1299	1671	1168	1815	1171	42225	19085	19352	8558	8413	10425
G	1522	1398	2576	1196	2042	1060	22956	18852	8500	10459	5917	1443	1492	1407	2286	1227	1925	960	20749	17161	8865	9750	5835	1631
H	2807	1316	520	1689	693	1505	5761	1530	1177	14306	6862	9161	2628	1379	484	2003	694	1301	6073	1496	1275	14311	7564	8947
I	346	10735	456	19303	4107	10305	519	1771	1076	937	1146	1389	323	9073	399	18262	3433	9410	468	1618	904	677	1195	1294
J	41176	10339	30436	22661	5538	7422	1197	3389	1440	5038	1357	523	31687	8849	25482	19286	4925	6368	1027	2949	1385	4321	1392	548
K	388	9686	12882	10114	2214	14677	913	1213	1207	1177	939	3247	398	10672	12789	11612	2434	14804	850	1209	1105	1220	960	3190
L	1298	11203	34719	787	16273	10199	1589	3328	1195	1157	1267	1217	1238	12661	40984	800	18493	10505	1669	3179	1079	1225	1005	1217
M	20151	7499	23123	7977	10717	12273	2795	1384	544	1284	1321	1363	31818	9160	25507	7775	10342	13715	2853	1255	544	1203	1581	1527
N	38473	18259	13596	10884	7454	11341	604	1375	1722	1461	1657	1138	41057	21901	17656	11929	7228	12687	607	1250	1847	1368	1615	1360
O	17510	15057	7055	8508	5073	1132	1369	1381	2069	1379	2165	972	24962	18465	7979	10870	5888	1109	1637	1436	2333	1421	1919	1000
P	4313	1293	1138	12662	7030	9132	2472	1476	586	1634	799	1316	6342	1589	1235	14700	8132	9599	3055	1366	580	1750	751	1129
	2. Raw Data (350-15/450-20 2)
	1	2	3	4	5	6	7	8	9	10	11	12	13	14	15	16	17	18	19	20	21	22	23	24
A	115	401	245	1089	264	262	115	1817	113	4230	717	1669	124	391	245	207	280	311	85	2043	105	4384	811	1813
B	234	531	257	1123	381	129	7027	1902	4871	3896	1240	1138	263	675	300	1094	324	139	7155	1833	5892	3441	1197	1070
C	157	244	282	247	201	425	109	1715	2674	1865	482	2728	204	305	276	279	226	534	103	1231	2325	1709	592	2255
D	289	520	307	250	254	256	289	2507	5835	108	3953	2330	361	685	291	253	229	272	286	2010	5893	107	3370	1878
E	524	274	125	265	317	307	7261	1806	6434	1700	2487	2540	752	317	138	282	355	364	7133	1722	5559	1566	2506	2603
F	137	313	327	337	383	282	9681	4692	4285	2130	2100	2721	156	313	381	292	427	289	10069	4568	3713	2049	2013	2508
G	378	320	562	296	474	256	5495	4537	2015	2508	1416	347	374	327	526	299	464	235	4943	4111	2119	2331	1407	388
H	717	324	139	435	186	360	1395	375	288	3424	1645	2214	648	340	130	479	178	317	1467	383	306	3430	1819	2149
I	112	2522	123	4721	989	2527	140	438	275	228	278	345	85	2143	110	4316	831	2269	138	404	231	173	284	314
J	9785	2485	7399	5543	1368	1789	310	814	347	1243	334	140	7579	2100	6235	4686	1201	1531	266	757	339	1040	323	148
K	107	2268	3065	2419	521	3563	228	302	291	293	239	787	106	2541	3070	2815	572	3605	224	310	272	298	238	772
L	322	2685	8358	201	3911	2477	405	816	280	294	309	298	310	3037	9889	205	4414	2503	397	765	268	311	255	309
M	4712	1851	5529	1961	2681	3009	696	333	145	316	320	353	7618	2190	6226	1873	2471	3310	706	304	146	304	1868	368
N	9243	4420	3343	2607	1773	2754	159	336	401	352	403	294	9881	5255	4192	2866	1737	3028	160	303	419	341	381	338
O	4174	3572	1695	2053	1233	274	350	335	480	345	528	244	5956	4445	1906	2595	1427	274	409	340	550	337	467	248
P	1055	318	279	3052	1663	2218	619	372	153	412	208	325	1539	396	304	3513	1947	2319	763	340	154	430	195	284

## Sheet: Protocol Information
Plate layout
	1:6	7:12	13:18	19:24
A:H	N	Blank	N	Blank
I:P	Blank	N	Blank	N
Peptide layout
No Pep	CCPent	QLKEIA	CCHex2-I24K	CCHept-I24N	CCHept-L28W
GRP22	CCHex	NLKEIA	CCHept-L28K	CCHept-I24T	CCHept-L7Y
GRP35	CCHex2	CCHept-I17G-L21G	CCHept-I17H	CCHept-I24H	CCHept-L28Y
GRP46	CCHept	CCHept-I17A-L21A	CCHept-I17K-I24E	CCHept-L21S-I24S	CCHept-I24Y
GRP51	CCHept-I24D	CCHept-L14A	CCHept-L7K	CCHept-L21N-I24N	CCHept-L21S-I24Y
GRP52	CCHept-I24E	CCHept-I24A	CCHept-L21K-I24E	CCHept-L21T-I24T	CCHept-L21Y-I24S
GRP63	CCHept-I24K	CCHept-L21K	CCHept-L21E-I24K	CCHept-L21H-I24H	CCHept-I17T
GRP80	CCHept-I17K	CCPent-I24K	CCHept-I24S	CCHept-L7W	CCHept-I24P
