# Supplementary material for: Differential sensing with arrays of de novo designed peptide assemblies
Source: Nat Commun. 2023 Jan 24;14:383. doi: 10.1038/s41467-023-36024-y (PMC9873944; doi:10.1038/s41467-023-36024-y)
Supplement: Supplementary file 7 — Source Data [file 41467_2023_36024_MOESM7_ESM.zip › Source_data/2_Fatty_acid_data/D_repeat_9.xlsx]

## Sheet: End point
User: USER
Path: C:\Program Files (x86)\BMG\CLARIOstar\User\Data\
Test ID: 704
Test Name: Will 384 DPH 48array
Date: 16/03/2020
Time: 13:54:28
ID1: 160320_D_repeat_9
Fluorescence (FI), multichromatic
	1. Raw Data (350-15/450-20 1)
	1	2	3	4	5	6	7	8	9	10	11	12	13	14	15	16	17	18	19	20	21	22	23	24
A	325	6521	381	9525	3927	6396	292	7253	386	12215	3623	6992	380	7249	376	11964	4305	7719	304	7041	374	14127	3559	6831
B	11569	5915	6855	8960	5250	6049	25207	7932	19702	10123	5957	6240	15016	7304	10101	10819	6274	7505	30082	7050	19826	10235	6543	6487
C	341	1383	5194	6428	1861	8165	338	7084	11818	8518	2579	10934	368	2103	6811	9158	2411	10794	346	6764	11232	8055	2592	11450
D	1753	2351	16858	370	9972	8261	1265	8714	27896	520	11709	10296	2273	4114	22876	436	12099	10984	1174	7736	32550	549	11660	10711
E	15101	4715	8093	6215	5252	9312	28731	8369	15326	6288	10495	11440	22121	8033	12012	8327	8322	12252	29858	7932	15905	6435	10833	10807
F	17737	12791	6835	7777	5266	8010	34227	21001	8143	8625	9307	9984	27142	19873	9781	10818	8506	10057	33751	20149	7065	8214	9213	9852
G	24837	13292	9896	6698	4551	1788	23395	18945	5796	8537	4931	1421	21448	12314	8866	6485	4668	1896	22115	18427	5447	8555	5050	1579
H	4665	1162	922	16645	9419	9748	4495	1371	1182	13767	6514	8255	4763	1095	850	15153	8017	8966	4576	1346	1102	12260	6767	8586
I	357	10798	403	14841	4099	8640	325	7935	392	12141	4431	8750	314	9778	369	14096	3325	7597	320	7446	381	11236	4394	8360
J	37770	10482	27149	13344	6040	7247	14853	8410	11360	11583	5529	8002	30855	8778	20916	11085	4750	6205	15533	8069	11246	13065	5454	7715
K	353	7849	13186	8441	2250	11317	378	2750	8379	10616	2354	12169	361	8536	13056	8769	2293	11504	393	3469	8191	11240	2416	13418
L	1625	8499	30728	544	12151	10869	2384	3885	27854	438	14730	11831	1327	9264	33229	562	15395	10123	2299	4935	27955	503	13826	12480
M	33776	8872	14685	7280	8763	10151	19761	6617	12184	7846	7630	11929	21657	7899	15569	5606	9010	11481	21583	7075	12873	8615	8626	13019
N	32480	21899	17013	9884	7183	9270	22652	18146	13836	10358	6286	9118	37767	20309	11364	9055	7832	9656	30451	18813	14767	11395	6906	11286
O	17932	14735	4731	6190	4031	1060	23056	12162	9111	6749	4972	1619	23924	17585	5916	8477	5450	1524	23240	12085	9237	6213	4553	1594
P	3848	1105	919	10368	6056	7625	4504	1223	852	16129	10046	11076	5555	1342	1198	14167	8020	9392	5022	1181	879	16221	10993	10397
	2. Raw Data (350-15/450-20 2)
	1	2	3	4	5	6	7	8	9	10	11	12	13	14	15	16	17	18	19	20	21	22	23	24
A	93	1504	105	2203	920	1509	94	1701	101	2865	847	1673	100	1694	106	2821	1023	1818	94	1640	106	3333	830	1632
B	2758	1399	1605	2168	1207	1417	5861	1834	4484	2378	1377	1443	3457	1678	2346	2555	1425	1787	6759	1624	4513	2411	1506	1527
C	93	379	1175	1547	420	1910	96	1636	2653	1936	594	2562	104	516	1583	2115	525	2542	96	1639	2588	1956	595	2715
D	414	582	3823	101	2365	1944	303	2082	6497	137	2755	2391	520	973	5238	115	2841	2570	289	1808	7608	142	2805	2558
E	3581	1085	1836	1433	1202	2201	6740	1965	3590	1478	2438	2704	5226	1883	2797	1934	1964	2883	7006	1873	3771	1507	2532	2545
F	4184	2971	1523	1865	1222	1887	8141	4967	1923	2034	2184	2378	6394	4619	2095	2554	1987	2368	7991	4735	1638	1925	2131	2331
G	5715	3154	2384	1575	1079	424	5475	4457	1371	2028	1186	334	5005	2932	2146	1528	1072	430	5233	4348	1286	2029	1210	373
H	1137	286	230	3985	2263	2360	1059	334	281	3270	1541	1968	1142	275	213	3604	1958	2141	1082	334	265	2956	1606	2049
I	91	2531	113	3486	964	2037	95	1850	111	2871	1045	2079	93	2279	104	3319	785	1806	89	1749	107	2685	1029	1986
J	8879	2473	6386	3184	1404	1718	3565	1999	2762	2802	1324	1920	7228	2053	4953	2644	1127	1471	3681	1890	2642	3143	1276	1823
K	100	1837	3084	1986	537	2714	108	670	2003	2526	558	2921	100	2016	3104	2090	538	2746	109	832	1910	2683	562	3232
L	385	1973	7262	147	2878	2569	562	950	6552	119	3524	2817	320	2199	7881	151	3663	2403	545	1179	6614	132	3339	2967
M	8069	2101	3486	1743	2075	2430	4826	1561	2902	1849	1798	2857	5120	1868	3692	1338	2174	2733	5120	1666	3069	2052	2049	3136
N	7701	5222	3502	2360	1701	2186	5384	4295	3237	2471	1479	2184	9020	4829	2859	2155	1855	2293	7151	4482	3442	2653	1647	2683
O	4273	3515	1140	1470	966	260	5425	2884	2203	1594	1185	386	5654	4180	1403	2003	1308	357	5509	2882	2222	1464	1081	379
P	935	276	221	2458	1452	1828	1092	306	219	3841	2403	2584	1321	334	290	3381	1890	2255	1223	299	227	3862	2622	2469

## Sheet: Protocol Information
Plate layout
	1:6	7:12	13:18	19:24
A:H	D	Blank	D	Blank
I:P	Blank	D	Blank	D
Peptide layout
No Pep	CCPent	QLKEIA	CCHex2-I24K	CCHept-I24N	CCHept-L28W
GRP22	CCHex	NLKEIA	CCHept-L28K	CCHept-I24T	CCHept-L7Y
GRP35	CCHex2	CCHept-I17G-L21G	CCHept-I17H	CCHept-I24H	CCHept-L28Y
GRP46	CCHept	CCHept-I17A-L21A	CCHept-I17K-I24E	CCHept-L21S-I24S	CCHept-I24Y
GRP51	CCHept-I24D	CCHept-L14A	CCHept-L7K	CCHept-L21N-I24N	CCHept-L21S-I24Y
GRP52	CCHept-I24E	CCHept-I24A	CCHept-L21K-I24E	CCHept-L21T-I24T	CCHept-L21Y-I24S
GRP63	CCHept-I24K	CCHept-L21K	CCHept-L21E-I24K	CCHept-L21H-I24H	CCHept-I17T
GRP80	CCHept-I17K	CCPent-I24K	CCHept-I24S	CCHept-L7W	CCHept-I24P
