# Supplementary material for: Differential sensing with arrays of de novo designed peptide assemblies
Source: Nat Commun. 2023 Jan 24;14:383. doi: 10.1038/s41467-023-36024-y (PMC9873944; doi:10.1038/s41467-023-36024-y)
Supplement: Supplementary file 7 — Source Data [file 41467_2023_36024_MOESM7_ESM.zip › Source_data/2_Fatty_acid_data/B_repeat_7.xlsx]

## Sheet: End point
User: USER
Path: C:\Program Files (x86)\BMG\CLARIOstar\User\Data\
Test ID: 694
Test Name: Will 384 DPH 48array
Date: 16/03/2020
Time: 12:18:26
ID1: 160320_B_repeat_7
Fluorescence (FI), multichromatic
	1. Raw Data (350-15/450-20 1)
	1	2	3	4	5	6	7	8	9	10	11	12	13	14	15	16	17	18	19	20	21	22	23	24
A	316	9322	394	11510	4106	9518	290	9563	387	13210	3997	8641	604	9878	393	11409	3819	9539	301	8548	385	12314	3434	7757
B	21512	8658	12225	10288	5578	6376	27939	9986	21995	11024	5373	6514	22324	9003	13214	11511	5935	6923	29774	7496	22196	10953	4629	6251
C	387	2930	9018	9104	2064	11060	387	7910	12860	9315	2446	11523	402	2930	8094	9049	1594	11144	400	8075	11484	8906	2011	11007
D	1980	4569	30017	499	11980	9873	1463	9111	31609	533	12407	9617	1964	4679	27803	469	11532	9108	1257	7413	26821	566	11741	9021
E	25468	7550	15583	6671	7191	11336	29494	8785	15189	7063	10450	12310	27210	8272	16299	6430	7929	11086	32203	8009	16415	6858	9916	11650
F	32340	20300	12608	8539	5425	8197	32863	21254	12559	10076	7168	10498	34815	20333	12756	8635	5361	7579	34427	20828	12842	9961	6684	9993
G	24475	16152	4711	5519	4642	1385	23292	20823	4501	7411	4681	1185	22639	15175	4657	5433	4583	1161	24834	18091	4146	6743	4363	1243
H	4262	1350	905	12975	7189	9389	4966	1457	1043	13396	7098	9204	4645	1440	764	12431	7005	8813	4081	1715	1033	11894	6913	8571
I	335	9392	366	15489	3528	8312	368	10262	398	12912	3800	9875	319	8986	379	14204	3349	8112	313	7760	367	10095	3201	8429
J	32175	9782	21039	11600	4786	6668	23690	9132	13904	11477	5506	7003	30793	8845	20696	10783	4581	6524	20237	8385	10771	10365	4727	6650
K	372	7685	11277	7116	1785	10433	415	2671	7785	8539	1989	11605	366	8072	12397	9615	2062	10727	434	3866	9472	9196	2035	11784
L	1398	8781	28550	470	10913	8801	1900	4864	29156	410	11181	9717	1298	7260	31341	609	11703	8648	1889	3918	28776	453	10862	10228
M	31145	10758	17757	7353	11056	13876	29003	7804	16737	8083	10660	14493	36773	8674	17740	6622	11339	12209	27794	8048	17322	7262	7237	12609
N	34174	24392	14658	11322	7964	12704	43143	24456	14177	11869	5321	7638	43349	23547	13285	10832	6856	9617	36992	20889	14127	9825	4960	6658
O	25164	20404	6427	7852	5484	1302	21456	18117	4887	6595	5467	1562	23045	19953	5683	8304	5245	1327	21600	15647	4336	4930	4522	1346
P	4875	1525	1443	13946	9373	11353	5105	1530	899	12827	6852	10926	4892	2817	1186	14420	7983	10142	4099	1319	946	11809	7838	8742
	2. Raw Data (350-15/450-20 2)
	1	2	3	4	5	6	7	8	9	10	11	12	13	14	15	16	17	18	19	20	21	22	23	24
A	90	2156	108	2599	928	2263	89	2223	105	3119	916	2026	102	2303	109	2646	886	2281	88	1920	105	2843	798	1837
B	5055	1974	2879	2471	1301	1491	6440	2297	5138	2548	1231	1523	5289	2114	3060	2712	1370	1624	6727	1742	5123	2578	1093	1486
C	110	673	2073	2129	473	2643	105	1832	3006	2164	574	2760	114	717	1873	2106	377	2596	110	1896	2594	2065	485	2642
D	467	1078	6825	130	2749	2317	343	2117	7376	142	2943	2249	464	1139	6546	126	2507	2193	298	1750	6324	145	2678	2158
E	6092	1775	3662	1590	1689	2685	6968	2068	3639	1645	2444	2927	6394	1869	3874	1481	1862	2666	7656	1902	3957	1640	2326	2743
F	7762	4864	2858	2054	1267	1902	7807	4992	2713	2349	1682	2495	8343	4825	2774	2006	1251	1778	8263	4857	3120	2345	1576	2324
G	5787	3815	1123	1278	1123	332	5555	4850	1077	1784	1108	283	5325	3623	1090	1259	1065	289	5842	4345	994	1607	1055	294
H	1040	329	222	3085	1698	2270	1169	360	248	3134	1691	2207	1124	340	195	2951	1640	2086	958	365	254	2814	1643	2113
I	104	2239	104	3657	838	1990	101	2423	156	3024	908	2357	95	2138	106	3348	804	1945	93	1859	106	2434	785	2046
J	7572	2347	5128	2780	1155	1592	5713	2198	3346	2763	1308	1640	7310	2180	5064	2575	1106	1697	4874	1994	2600	2544	1145	1569
K	104	1853	2678	1680	432	2525	114	655	1838	2021	471	2761	102	1926	2959	2317	505	2595	120	935	2269	2196	485	2814
L	332	2085	6820	128	2603	2126	461	1182	6988	114	2638	2333	314	1664	7503	164	2796	2082	460	959	6876	124	2590	2465
M	7520	2602	4316	1768	2644	3376	6892	1845	4013	1918	2550	3467	8748	2061	4260	1598	2704	2967	6632	1906	4164	1747	1396	3031
N	8036	5800	3221	2714	1895	3024	10313	5843	3932	2839	1236	1838	10309	5643	3059	2620	1637	2317	8855	5019	3223	2349	1158	1606
O	6018	4872	1549	1876	1310	316	5093	4347	1176	1583	1308	369	5545	4769	1360	2019	1255	318	5156	3751	1027	1179	1098	326
P	1195	371	340	3359	2238	2716	1239	370	228	3069	1641	2589	1173	693	280	3462	1923	2422	1009	319	245	2809	1880	2148

## Sheet: Protocol Information
Plate layout
	1:6	7:12	13:18	19:24
A:H	B	Blank	B	Blank
I:P	Blank	B	Blank	B
Peptide layout
No Pep	CCPent	QLKEIA	CCHex2-I24K	CCHept-I24N	CCHept-L28W
GRP22	CCHex	NLKEIA	CCHept-L28K	CCHept-I24T	CCHept-L7Y
GRP35	CCHex2	CCHept-I17G-L21G	CCHept-I17H	CCHept-I24H	CCHept-L28Y
GRP46	CCHept	CCHept-I17A-L21A	CCHept-I17K-I24E	CCHept-L21S-I24S	CCHept-I24Y
GRP51	CCHept-I24D	CCHept-L14A	CCHept-L7K	CCHept-L21N-I24N	CCHept-L21S-I24Y
GRP52	CCHept-I24E	CCHept-I24A	CCHept-L21K-I24E	CCHept-L21T-I24T	CCHept-L21Y-I24S
GRP63	CCHept-I24K	CCHept-L21K	CCHept-L21E-I24K	CCHept-L21H-I24H	CCHept-I17T
GRP80	CCHept-I17K	CCPent-I24K	CCHept-I24S	CCHept-L7W	CCHept-I24P
