# Supplementary material for: Differential sensing with arrays of de novo designed peptide assemblies
Source: Nat Commun. 2023 Jan 24;14:383. doi: 10.1038/s41467-023-36024-y (PMC9873944; doi:10.1038/s41467-023-36024-y)
Supplement: Supplementary file 7 — Source Data [file 41467_2023_36024_MOESM7_ESM.zip › Source_data/2_Fatty_acid_data/P_repeat_6.xlsx]

## Sheet: End point
User: USER
Path: C:\Program Files (x86)\BMG\CLARIOstar\User\Data\
Test ID: 690
Test Name: Will 384 DPH 48array
Date: 16/03/2020
Time: 11:52:13
ID1: 160320_P_repeat_6
Fluorescence (FI), multichromatic
	1. Raw Data (350-15/450-20 1)
	1	2	3	4	5	6	7	8	9	10	11	12	13	14	15	16	17	18	19	20	21	22	23	24
A	331	681	380	407	696	3856	272	9056	359	12879	3871	7361	357	734	388	427	760	4348	292	8135	354	12260	3999	7621
B	509	506	499	3489	1067	1214	27642	8124	24570	10277	6001	7408	585	528	520	4267	1318	1399	30356	8291	23557	11021	6150	7928
C	377	417	856	520	476	3917	357	8088	13110	8975	2590	12080	447	424	1170	568	462	5155	347	6445	11683	8682	2748	12034
D	1026	2953	568	412	561	664	1707	8125	25690	936	12840	10647	1484	3620	628	451	662	791	1779	8180	23200	896	12311	11569
E	2814	867	443	391	408	940	29074	8359	17002	8124	12067	11299	3379	1052	541	401	434	1290	30034	7869	17004	7441	11523	11062
F	376	974	973	1081	817	656	39661	23198	11595	10589	8220	9240	432	1312	1202	1178	980	719	40914	18145	11394	10426	7266	8787
G	439	1323	1940	1579	3206	833	22117	18947	6017	9541	5193	1807	427	1198	2135	1326	3171	939	22934	18423	6733	10399	4955	2072
H	1066	1044	366	660	2598	2409	4470	1258	1339	13764	7101	8264	1038	1081	358	671	2740	2296	4266	1441	1514	14375	6966	9301
I	312	11075	396	14223	4170	8169	385	769	395	414	704	5451	862	10358	376	13983	3438	8073	342	841	386	404	689	4959
J	38369	10464	26743	12269	6514	7446	607	571	559	4084	1257	1346	31921	9291	26262	12106	5618	7614	812	542	519	3842	1328	1359
K	373	7512	12098	8440	2406	11258	470	438	1199	531	483	3990	391	7517	12956	8801	2662	11919	473	466	1470	555	460	3896
L	1696	9212	29450	761	13026	10068	1318	3994	731	463	685	826	1807	9308	32916	1155	14910	11218	1400	3865	702	448	698	808
M	25332	7559	17543	7956	9011	9881	3252	1085	477	420	433	1237	30028	8106	16123	7082	9826	10072	3634	1217	504	426	473	1363
N	32468	17729	11658	10023	6312	8132	394	1225	1162	1137	897	683	35658	24256	11204	10856	6770	8675	559	1232	1034	1058	931	691
O	16685	13921	4503	5925	4529	1397	393	1353	1361	1200	3170	770	22876	17326	6270	7266	5241	1586	437	1454	1727	1098	3692	808
P	3750	1141	1006	11492	6374	8065	1070	1155	389	637	2213	1840	4740	1377	1199	13482	6970	8982	1191	1396	392	689	2259	1912
	2. Raw Data (350-15/450-20 2)
	1	2	3	4	5	6	7	8	9	10	11	12	13	14	15	16	17	18	19	20	21	22	23	24
A	98	182	104	111	172	854	84	1995	98	2827	852	1742	100	195	109	114	192	971	87	1885	97	2728	936	1795
B	134	138	138	815	253	304	6317	1841	5564	2375	1357	1678	152	138	147	978	305	333	6711	1839	5356	2550	1470	1877
C	107	118	214	137	125	891	102	1814	3030	2015	580	2804	116	113	288	147	128	1187	100	1433	2765	2049	636	2842
D	254	724	151	116	156	176	390	1936	5943	221	2922	2431	360	879	215	123	167	207	407	1818	5444	199	2923	2754
E	660	220	116	109	113	239	6877	1923	3968	1856	2844	2651	828	266	143	111	122	302	7010	1835	4057	1737	2711	2632
F	105	256	243	278	209	172	9327	5376	2654	2484	1926	2198	117	321	294	300	247	189	9565	4274	2668	2431	1716	2108
G	118	328	459	394	778	211	5185	4496	1387	2254	1231	432	115	299	437	327	745	237	5436	4321	1568	2494	1192	493
H	273	260	103	181	599	578	1050	315	309	3265	1642	1937	268	267	101	176	630	537	1007	345	349	3423	1619	2226
I	86	2530	113	3374	980	1930	103	203	112	112	184	1240	227	2417	106	3271	804	1864	99	212	112	120	177	1144
J	8859	2476	6345	2955	1486	1760	167	149	152	988	316	331	7395	2198	6138	2829	1308	1763	244	142	181	900	327	333
K	105	1789	2749	1990	559	2733	130	121	295	146	134	952	113	1738	2972	2082	639	2817	126	126	365	145	126	937
L	401	2137	6966	198	3088	2383	331	993	196	128	179	218	422	2196	7696	275	3484	2676	352	956	185	125	183	207
M	6001	1740	4116	1875	2148	2348	794	277	132	115	119	309	7135	1928	3880	1675	2326	2405	888	307	139	115	129	332
N	7750	4054	2748	2437	1507	1924	111	304	286	290	229	180	8506	5708	2518	2581	1587	2059	152	306	264	277	245	178
O	3950	3318	1069	1427	1098	326	107	326	299	302	785	200	5385	4129	1486	1718	1268	370	117	355	396	280	886	208
P	901	288	240	2737	1511	1926	274	278	108	166	533	456	1155	340	287	3260	1655	2168	300	338	111	182	545	459

## Sheet: Protocol Information
Plate layout
	1:6	7:12	13:18	19:24
A:H	P	Blank	P	Blank
I:P	Blank	P	Blank	P
Peptide layout
No Pep	CCPent	QLKEIA	CCHex2-I24K	CCHept-I24N	CCHept-L28W
GRP22	CCHex	NLKEIA	CCHept-L28K	CCHept-I24T	CCHept-L7Y
GRP35	CCHex2	CCHept-I17G-L21G	CCHept-I17H	CCHept-I24H	CCHept-L28Y
GRP46	CCHept	CCHept-I17A-L21A	CCHept-I17K-I24E	CCHept-L21S-I24S	CCHept-I24Y
GRP51	CCHept-I24D	CCHept-L14A	CCHept-L7K	CCHept-L21N-I24N	CCHept-L21S-I24Y
GRP52	CCHept-I24E	CCHept-I24A	CCHept-L21K-I24E	CCHept-L21T-I24T	CCHept-L21Y-I24S
GRP63	CCHept-I24K	CCHept-L21K	CCHept-L21E-I24K	CCHept-L21H-I24H	CCHept-I17T
GRP80	CCHept-I17K	CCPent-I24K	CCHept-I24S	CCHept-L7W	CCHept-I24P
