# Supplementary material for: Differential sensing with arrays of de novo designed peptide assemblies
Source: Nat Commun. 2023 Jan 24;14:383. doi: 10.1038/s41467-023-36024-y (PMC9873944; doi:10.1038/s41467-023-36024-y)
Supplement: Supplementary file 7 — Source Data [file 41467_2023_36024_MOESM7_ESM.zip › Source_data/2_Fatty_acid_data/B_repeat_10.xlsx]

## Sheet: End point
User: USER
Path: C:\Program Files (x86)\BMG\CLARIOstar\User\Data\
Test ID: 708
Test Name: Will 384 DPH 48array
Date: 16/03/2020
Time: 14:25:30
ID1: 160320_B_repeat_10
Fluorescence (FI), multichromatic
	1. Raw Data (350-15/450-20 1)
	1	2	3	4	5	6	7	8	9	10	11	12	13	14	15	16	17	18	19	20	21	22	23	24
A	304	8417	372	14459	4089	8071	282	8722	369	14651	3789	7475	331	9053	393	14957	4220	8546	310	7164	393	14974	3820	6990
B	19190	8182	15003	14456	5946	7183	26965	7848	22520	12213	5462	6710	21050	7334	16259	14959	5745	7372	25920	7234	22239	13307	5353	6872
C	383	1970	6376	9466	3072	14408	362	5786	11090	9432	2942	12582	397	1967	6864	8973	2767	12788	356	5474	9362	8720	3589	12373
D	2268	4802	24935	541	13689	14364	1440	8510	27079	549	13710	11491	2118	4656	22379	524	12291	10963	1326	7145	22156	617	13255	11554
E	21445	5890	18293	5495	6293	9644	25060	7532	18279	5630	9882	10512	23037	5743	19488	5574	6715	9699	27168	7714	19438	5978	9537	11557
F	32782	21107	11323	9603	5940	6754	34823	21926	10333	8821	8261	9559	38306	19976	12155	8574	6197	7234	36374	18751	10600	9836	8545	10257
G	22585	14934	7461	5924	5001	1332	22226	17733	6515	8451	5225	1374	23819	14407	6608	5771	4597	1287	19543	18044	6492	7651	4917	1218
H	3587	963	1300	15271	6295	9514	3448	1202	1392	13607	5762	8746	4306	1049	1150	13209	6428	8616	3128	1111	1277	12468	5836	8680
I	308	9730	394	13430	3865	8332	315	8893	385	14030	3957	9801	309	8941	386	12640	3535	8620	298	7700	394	11798	3933	9028
J	31739	9493	24209	14767	5118	7348	22945	9170	17292	15535	5492	7298	31552	8871	24608	13491	5458	6534	22654	8281	15596	13402	5119	7395
K	358	6630	8975	7241	2400	11769	396	3318	7594	8825	2558	11964	355	8590	10636	7983	2169	11842	399	3131	7492	9162	2628	13785
L	1415	7358	24602	484	12537	10136	2024	5128	27029	506	13821	10854	1271	8590	26470	510	14784	10126	2103	5772	25928	497	14566	12301
M	34226	8747	20957	7399	12093	13565	22989	6142	18505	6250	6740	13277	27211	8340	16065	5942	9465	12171	21207	5457	15381	5907	6659	12782
N	38686	24681	13105	10136	7929	9791	38947	19770	14570	10647	5810	6827	36345	18084	13496	9136	6960	10247	36462	19203	12132	7706	5940	6744
O	21501	18960	7575	9292	7059	1698	21064	16204	6400	4639	4762	1185	22647	18523	6235	8928	5347	1139	24182	17146	6243	5189	4790	1288
P	4340	1675	1679	13940	7889	10908	4345	978	1249	16626	6494	10252	4335	1306	1237	12297	7012	9903	3779	1154	1084	14799	6336	8112
	2. Raw Data (350-15/450-20 2)
	1	2	3	4	5	6	7	8	9	10	11	12	13	14	15	16	17	18	19	20	21	22	23	24
A	87	1971	106	3408	954	1933	92	2035	103	3445	894	1773	91	2118	107	3563	979	2016	87	1696	107	3526	899	1651
B	4472	1947	3570	3447	1417	1705	6315	1841	5290	2918	1290	1578	4958	1734	3857	3555	1349	1745	6030	1695	5196	3163	1256	1607
C	109	465	1502	2281	700	3436	102	1366	2565	2216	679	2994	110	473	1632	2128	640	3059	101	1267	2202	2307	849	2950
D	543	1139	5876	148	3258	3408	351	2012	6424	141	3273	2733	491	1109	5259	140	2923	2651	319	1722	5280	164	3140	2741
E	5072	1368	4396	1309	1496	2303	5940	1782	4357	1347	2336	2495	5459	1361	4720	1316	1594	2313	6426	1826	4641	1402	2250	2773
F	7827	4975	2718	2307	1396	1623	8254	5179	2356	2058	1941	2278	9089	4685	2669	2069	1447	1709	8597	4389	2553	2330	2006	2441
G	5328	3558	1798	1428	1197	322	5302	4234	1557	2007	1263	328	5657	3425	1550	1384	1102	310	4680	4299	1546	1831	1190	307
H	868	240	313	3651	1476	2291	829	298	329	3238	1366	2073	1044	261	278	3163	1522	2067	762	282	303	2962	1394	2078
I	88	2340	111	3219	916	1991	89	2110	107	3349	932	2329	95	2102	108	3006	832	2060	82	1820	109	2790	927	2160
J	7493	2248	5780	3555	1230	1742	5449	2203	4121	3716	1315	1749	7478	2102	5792	3215	1300	1540	5367	1963	3742	3242	1241	1765
K	103	1559	2099	1743	575	2826	110	808	1802	2105	611	2875	101	2032	2544	1887	518	2842	111	749	1795	2191	633	3310
L	348	1755	5863	134	3014	2424	494	1238	6399	137	3318	2596	314	2043	6324	135	3553	2402	496	1373	6209	135	3500	2932
M	8203	2080	5035	1758	2889	3250	5508	1468	4438	1493	1605	3188	6525	1992	3880	1416	2259	2907	5044	1305	3679	1404	1592	3049
N	9255	5893	3073	2437	1893	2346	9324	4698	3852	2539	1394	1642	8605	4287	3127	2187	1662	2458	8670	4553	2949	1834	1410	1607
O	5096	4536	1806	2240	1711	412	5035	3831	1540	1124	1141	291	5418	4403	1482	2135	1300	282	5804	4049	1496	1254	1152	319
P	1060	405	401	3324	1898	2605	1054	240	308	3965	1551	2436	1064	316	301	2941	1688	2377	924	289	269	3528	1508	1964

## Sheet: Protocol Information
Plate layout
	1:6	7:12	13:18	19:24
A:H	B	Blank	B	Blank
I:P	Blank	B	Blank	B
Peptide layout
No Pep	CCPent	QLKEIA	CCHex2-I24K	CCHept-I24N	CCHept-L28W
GRP22	CCHex	NLKEIA	CCHept-L28K	CCHept-I24T	CCHept-L7Y
GRP35	CCHex2	CCHept-I17G-L21G	CCHept-I17H	CCHept-I24H	CCHept-L28Y
GRP46	CCHept	CCHept-I17A-L21A	CCHept-I17K-I24E	CCHept-L21S-I24S	CCHept-I24Y
GRP51	CCHept-I24D	CCHept-L14A	CCHept-L7K	CCHept-L21N-I24N	CCHept-L21S-I24Y
GRP52	CCHept-I24E	CCHept-I24A	CCHept-L21K-I24E	CCHept-L21T-I24T	CCHept-L21Y-I24S
GRP63	CCHept-I24K	CCHept-L21K	CCHept-L21E-I24K	CCHept-L21H-I24H	CCHept-I17T
GRP80	CCHept-I17K	CCPent-I24K	CCHept-I24S	CCHept-L7W	CCHept-I24P
