# Supplementary material for: Differential sensing with arrays of de novo designed peptide assemblies
Source: Nat Commun. 2023 Jan 24;14:383. doi: 10.1038/s41467-023-36024-y (PMC9873944; doi:10.1038/s41467-023-36024-y)
Supplement: Supplementary file 7 — Source Data [file 41467_2023_36024_MOESM7_ESM.zip › Source_data/2_Fatty_acid_data/D_repeat_5.xlsx]

## Sheet: End point
User: USER
Path: C:\Program Files (x86)\BMG\CLARIOstar\User\Data\
Test ID: 567
Test Name: Will 384 DPH 48array
Date: 03/03/2020
Time: 15:55:52
ID1: 030220_D_repeat5
Fluorescence (FI), multichromatic
	1. Raw Data (350-15/450-20 1)
	1	2	3	4	5	6	7	8	9	10	11	12	13	14	15	16	17	18	19	20	21	22	23	24
A	408	9586	425	10371	5106	10550	315	10317	407	15472	3695	9401	377	9872	419	11952	4627	9315	339	8753	416	14954	3421	9276
B	19589	10106	18101	18269	5899	10234	33658	9693	30184	19592	5555	8351	19174	10893	19553	15366	6039	10896	30934	7634	29516	20203	4540	7369
C	410	3274	6419	10018	2991	12875	381	10944	13307	9393	2336	14978	473	3949	7473	9964	2254	13597	390	9225	11508	8361	2194	14025
D	1862	5965	29930	476	15915	12653	1290	11948	40953	636	17858	11094	2186	6259	29485	439	17187	13105	1079	10867	32614	674	16283	10244
E	22007	8892	18851	11405	9671	18360	32984	10531	25042	9685	14162	15244	24699	10719	20251	12495	9152	17389	35635	9490	26036	8608	12496	15783
F	28802	22111	25313	10241	6223	10346	47475	25391	21233	9743	9047	13444	32600	22750	22585	11411	6540	9997	44462	24268	22089	10053	7705	11393
G	24975	16098	12832	6350	5648	1344	28312	23540	7569	10955	6600	1055	25414	16335	11408	6649	5073	1178	25740	20686	6424	8624	6483	992
H	6975	1325	1068	16559	10400	12317	7072	2038	1162	16497	7622	10675	7002	1443	947	18174	9344	9587	5902	1760	978	14350	8058	9621
I	347	10588	414	16099	3590	9674	426	9175	435	16283	5476	12507	312	10574	428	16498	3675	10145	360	8403	400	11334	4867	10517
J	40394	10322	30559	19020	4543	7827	16367	10704	22776	21365	6164	10397	40575	11173	32985	31213	4740	6742	18397	8330	17135	16746	4877	9399
K	389	9433	11132	7314	2166	13567	419	2947	7420	10354	2401	14406	390	10410	13235	8952	2108	14282	538	3141	7801	10005	2390	14660
L	1222	11529	34244	559	15014	9617	1912	5083	29344	527	15585	12056	1220	13128	36391	600	15818	10855	1708	6755	25662	470	16014	12844
M	33676	11006	30405	9175	12314	17130	22862	9072	17954	12089	9183	15937	35409	8145	26627	8471	10565	15189	21880	7554	17443	6258	6034	14658
N	53011	23961	23046	10296	8218	12155	31235	22378	22416	11755	7252	10002	48549	21941	19550	9709	7343	12590	25973	18108	17529	9528	5980	7517
O	25943	22572	7960	10114	6827	1089	27690	17657	12817	7582	6345	1421	28287	21393	7949	11268	6937	1137	22999	15187	11777	6136	4918	1224
P	7329	2132	1415	20432	11841	14796	6516	1204	1243	17251	10445	10932	7118	1688	1300	16941	7794	10829	6651	1186	1030	16990	10776	10026
	2. Raw Data (350-15/450-20 2)
	1	2	3	4	5	6	7	8	9	10	11	12	13	14	15	16	17	18	19	20	21	22	23	24
A	103	2234	115	2394	1226	2528	115	2407	114	3648	876	2256	94	2324	114	2815	1080	2192	98	2076	116	3500	813	2187
B	4642	2425	4325	4376	1387	2427	7947	2286	7073	4635	1295	1951	4568	2560	4683	3689	1415	2587	7312	1801	7071	4840	1078	1764
C	108	771	1514	2394	708	3092	105	2605	3196	2247	544	3548	118	944	1776	2419	542	3253	108	2183	2721	2031	540	3295
D	446	1425	6952	137	3789	3046	322	2771	9693	166	4218	2607	517	1512	7088	123	4114	3157	271	2580	7710	178	3860	2429
E	5263	2146	4469	2700	2350	4429	7867	2469	5966	2282	3334	3609	5925	2523	4782	2985	2177	4193	8480	2264	6284	2063	2957	3750
F	6838	5241	4705	2466	1503	2477	11293	5984	4678	2283	2153	3137	7713	5352	5458	2746	1559	2385	10634	5765	4958	2391	1852	2722
G	5936	3871	3038	1527	1353	324	6747	5592	1774	2616	1572	258	5975	3898	2707	1580	1213	290	6145	4965	1552	2098	1478	247
H	1691	324	262	3927	2447	2930	1689	486	283	3935	1808	2508	1687	350	233	4429	2242	2319	1413	431	247	3456	1914	2313
I	96	2500	113	3840	873	2304	102	2187	119	3870	1317	3001	98	2464	114	3904	872	2405	92	1992	110	2715	1160	2524
J	9588	2473	7247	4578	1097	1841	3989	2535	5441	5112	1454	2478	9643	2991	7813	7769	1109	1607	4391	1979	4107	4023	1171	2251
K	113	2264	2661	1774	510	3248	113	706	1763	2497	568	3469	105	2492	3182	2124	499	3395	215	761	1869	2395	576	3582
L	301	2722	8174	148	3589	2334	469	1227	6817	140	3729	2900	298	3146	8655	161	3799	2574	407	1628	6102	127	3826	3098
M	8103	2641	7366	2211	2942	4149	5499	2156	4281	2902	2191	3848	8451	1962	6419	2055	2502	3657	5251	1810	4186	1494	1454	3526
N	12692	5778	6015	2478	1965	2918	7500	5405	5422	2827	1743	2395	11602	5235	4479	2345	1741	2986	6183	4353	4339	2292	1443	1802
O	6243	5365	1919	2459	1627	273	6641	4251	3079	1829	1527	358	6803	5095	1930	2708	1663	281	5503	3662	2825	1465	1179	302
P	1775	532	337	4914	2830	3551	1578	301	312	4162	2518	2616	1725	421	313	4015	1883	2585	1624	298	262	4028	2591	2434

## Sheet: Protocol Information
Plate layout
	1:6	7:12	13:18	19:24
A:H	D	Blank	D	Blank
I:P	Blank	D	Blank	D
Peptide layout
No Pep	CCPent	QLKEIA	CCHex2-I24K	CCHept-I24N	CCHept-L28W
GRP22	CCHex	NLKEIA	CCHept-L28K	CCHept-I24T	CCHept-L7Y
GRP35	CCHex2	CCHept-I17G-L21G	CCHept-I17H	CCHept-I24H	CCHept-L28Y
GRP46	CCHept	CCHept-I17A-L21A	CCHept-I17K-I24E	CCHept-L21S-I24S	CCHept-I24Y
GRP51	CCHept-I24D	CCHept-L14A	CCHept-L7K	CCHept-L21N-I24N	CCHept-L21S-I24Y
GRP52	CCHept-I24E	CCHept-I24A	CCHept-L21K-I24E	CCHept-L21T-I24T	CCHept-L21Y-I24S
GRP63	CCHept-I24K	CCHept-L21K	CCHept-L21E-I24K	CCHept-L21H-I24H	CCHept-I17T
GRP80	CCHept-I17K	CCPent-I24K	CCHept-I24S	CCHept-L7W	CCHept-I24P
