# Supplementary material for: Differential sensing with arrays of de novo designed peptide assemblies
Source: Nat Commun. 2023 Jan 24;14:383. doi: 10.1038/s41467-023-36024-y (PMC9873944; doi:10.1038/s41467-023-36024-y)
Supplement: Supplementary file 7 — Source Data [file 41467_2023_36024_MOESM7_ESM.zip › Source_data/2_Fatty_acid_data/O_repeat_1.xlsx]

## Sheet: End point
User: USER
Path: C:\Program Files (x86)\BMG\CLARIOstar\User\Data\
Test ID: 548
Test Name: Will 384 DPH 48array
Date: 03/03/2020
Time: 13:45:14
ID1: 030220_O1
Fluorescence (FI), multichromatic
	1. Raw Data (350-15/450-20 1)
	1	2	3	4	5	6	7	8	9	10	11	12	13	14	15	16	17	18	19	20	21	22	23	24
A	387	951	472	440	760	2199	295	11465	391	16878	4250	10846	398	952	460	1038	701	1999	333	9658	408	16171	4153	10837
B	943	684	714	828	793	712	32194	10194	27719	18211	6482	8273	982	767	819	921	790	744	30036	10197	27523	19581	6648	8682
C	494	440	631	679	668	1163	395	8379	12812	10993	2336	16469	582	438	792	636	640	1072	699	5731	9721	10165	2747	16314
D	3520	3741	618	457	577	965	1587	10403	34788	637	16866	13040	3129	3980	760	468	547	957	1572	8653	30018	688	16437	11644
E	3922	656	436	473	471	817	33970	9860	26050	8649	13027	16648	2939	742	468	475	467	888	35270	9800	25788	8340	12381	16370
F	402	767	1015	889	616	586	42992	24028	18770	12405	8961	11320	441	707	975	915	616	560	45809	22224	18576	11628	8269	11249
G	444	616	2074	615	2835	484	27814	22826	6505	9673	7130	1208	429	654	1661	610	2774	563	26922	20671	5564	7895	6059	1110
H	3279	635	385	714	782	591	6488	1861	1175	16999	8368	11630	2746	600	394	631	759	565	5574	1554	1089	16156	8027	11148
I	315	10641	392	15979	3680	10511	389	885	446	446	666	2761	295	9723	394	15982	4794	10459	391	860	433	436	633	1953
J	32286	8925	27263	19728	5887	7702	873	593	748	721	659	714	31323	10079	29007	19502	5713	8049	846	540	723	749	677	750
K	367	5922	9390	9094	2236	16605	638	447	683	634	666	1087	393	7800	12598	11644	2798	16885	602	485	733	681	667	1537
L	1498	8537	28570	518	15258	10662	3690	4073	600	453	594	964	1459	10090	33315	540	20762	12372	3095	4114	641	435	562	1035
M	35666	9636	29809	9738	12708	19734	3587	691	488	675	445	857	36018	9906	26894	8505	14320	16765	2073	648	499	523	554	988
N	50359	29591	16246	12550	11076	14114	413	711	1312	962	670	566	42835	21806	13171	14719	8968	12261	394	667	1080	682	523	574
O	22181	22320	6490	9648	6883	1305	428	632	1915	619	2573	496	24470	21339	6412	8501	6682	1207	459	593	1460	561	2562	499
P	8610	1704	964	17432	9392	14282	1703	650	381	728	847	568	5423	1618	1243	19809	9062	12683	2167	623	428	663	829	548
	2. Raw Data (350-15/450-20 2)
	1	2	3	4	5	6	7	8	9	10	11	12	13	14	15	16	17	18	19	20	21	22	23	24
A	534	241	785	120	192	535	95	2685	113	3920	977	2582	107	244	126	227	182	499	93	2275	116	3753	977	2580
B	256	166	189	208	204	210	7405	2302	6478	4335	1527	1997	251	238	202	225	201	202	6929	2422	6393	4633	1501	2061
C	137	125	174	184	174	294	105	1946	3035	2529	548	3926	158	123	340	169	171	286	108	1332	2290	2494	670	3884
D	570	913	164	127	158	258	375	2446	8046	167	4005	3106	773	948	191	163	148	307	378	2064	7045	179	3892	2733
E	2045	177	125	131	128	216	8126	2355	6121	1940	3058	3853	725	189	143	142	127	232	8343	2323	6130	1975	2868	3922
F	111	199	239	229	169	154	10135	5666	4093	2889	2086	2681	116	187	224	241	168	151	10848	5233	3943	2780	1946	2570
G	120	159	462	157	705	128	6611	5447	1530	2280	1683	290	117	173	385	159	662	141	6482	4951	1327	1874	1460	278
H	798	168	107	195	206	152	1543	458	289	3992	1950	2792	669	161	113	171	202	147	1325	391	272	3851	1909	2688
I	93	2534	112	3769	883	2507	131	233	125	122	173	549	87	2305	111	3799	806	2516	114	224	120	124	165	484
J	7675	2119	6494	4793	1409	1861	236	159	201	193	168	191	7468	2382	6944	4679	1364	1931	226	151	194	192	182	198
K	101	1328	2253	2183	541	4040	165	125	182	167	173	274	116	1852	2987	2739	679	4043	160	135	215	183	179	386
L	367	2022	6833	139	3633	2553	860	995	161	125	160	253	356	2398	7863	145	4925	2932	727	989	171	125	153	267
M	8686	2258	7218	2341	3022	4774	1015	184	136	192	126	278	8665	2350	6495	2034	3424	4054	512	169	135	139	154	251
N	12126	7117	3786	2945	2632	3409	113	185	314	254	178	144	10296	5172	3107	3608	2143	2942	109	179	260	176	144	152
O	5304	5294	1547	2321	1668	331	123	169	429	166	642	136	5810	5074	1529	2030	1626	301	128	161	356	149	647	139
P	2592	424	231	4122	2274	3399	421	169	105	195	225	153	1424	394	304	4708	2138	3045	533	165	116	173	219	148

## Sheet: Protocol Information
Plate layout
	1:6	7:12	13:18	19:24
A:H	O	Blank	O	Blank
I:P	Blank	O	Blank	O
Peptide layout
No Pep	CCPent	QLKEIA	CCHex2-I24K	CCHept-I24N	CCHept-L28W
GRP22	CCHex	NLKEIA	CCHept-L28K	CCHept-I24T	CCHept-L7Y
GRP35	CCHex2	CCHept-I17G-L21G	CCHept-I17H	CCHept-I24H	CCHept-L28Y
GRP46	CCHept	CCHept-I17A-L21A	CCHept-I17K-I24E	CCHept-L21S-I24S	CCHept-I24Y
GRP51	CCHept-I24D	CCHept-L14A	CCHept-L7K	CCHept-L21N-I24N	CCHept-L21S-I24Y
GRP52	CCHept-I24E	CCHept-I24A	CCHept-L21K-I24E	CCHept-L21T-I24T	CCHept-L21Y-I24S
GRP63	CCHept-I24K	CCHept-L21K	CCHept-L21E-I24K	CCHept-L21H-I24H	CCHept-I17T
GRP80	CCHept-I17K	CCPent-I24K	CCHept-I24S	CCHept-L7W	CCHept-I24P
