# Supplementary material for: Differential sensing with arrays of de novo designed peptide assemblies
Source: Nat Commun. 2023 Jan 24;14:383. doi: 10.1038/s41467-023-36024-y (PMC9873944; doi:10.1038/s41467-023-36024-y)
Supplement: Supplementary file 7 — Source Data [file 41467_2023_36024_MOESM7_ESM.zip › Source_data/2_Fatty_acid_data/D_repeat_4.xlsx]

## Sheet: End point
User: USER
Path: C:\Program Files (x86)\BMG\CLARIOstar\User\Data\
Test ID: 560
Test Name: Will 384 DPH 48array
Date: 03/03/2020
Time: 15:09:05
ID1: 030220_D_repeat4
Fluorescence (FI), multichromatic
	1. Raw Data (350-15/450-20 1)
	1	2	3	4	5	6	7	8	9	10	11	12	13	14	15	16	17	18	19	20	21	22	23	24
A	439	10059	466	10995	5120	9608	370	9965	502	15520	3687	9216	454	9786	546	11380	5163	8519	480	8323	561	14820	3808	9324
B	17665	8892	15154	16727	5546	8938	34633	8916	30483	15972	5425	7662	17838	10408	15748	14087	5844	10267	30035	7919	27659	17087	5194	7521
C	410	3154	5301	9662	2310	14563	457	10554	11926	8599	2111	13574	539	3477	6757	9399	2136	12481	529	8451	10791	8207	2451	13786
D	1740	5802	28020	515	14669	12168	1249	10514	33356	662	15918	10627	2201	5093	25128	551	14654	11998	1209	10024	29223	648	15545	11050
E	22194	7709	16574	10788	8351	14561	33693	8988	22183	8397	12834	14708	25377	8414	20250	12337	10407	16881	35247	9116	21928	7997	13610	14759
F	26195	20157	16205	10239	6121	10130	39512	22624	18057	11169	8946	10943	28220	20873	15733	9996	6663	10117	43238	22916	15931	12590	6914	11376
G	25623	15536	10002	5820	5635	1379	24665	20412	6802	9356	6264	1389	24423	12410	9930	6111	5456	1589	21961	18625	6543	8742	6232	1272
H	6970	1383	987	14977	9770	11977	5814	1681	1240	14679	8425	9704	6637	1331	999	16605	9068	10348	5496	1756	1115	13515	7287	9563
I	349	9877	426	16944	3645	9444	459	9299	517	12102	5258	10888	454	9268	519	15727	3907	9439	471	8727	537	11056	4813	10214
J	36604	9137	26441	17082	4553	7207	18402	10515	16508	18777	5339	10379	33468	10601	28748	17444	4864	6752	15549	8658	14472	14854	5095	9434
K	413	7831	9985	7662	2134	13836	477	2761	6670	9667	2291	11734	514	9501	12707	9572	2179	13634	570	3029	7226	9473	2484	16288
L	1173	9944	28820	548	13844	8406	2051	5317	26149	576	14628	11381	1334	10781	34307	697	15703	10671	2080	5826	23603	628	16474	11814
M	36082	9295	23037	8940	14262	14472	23509	8404	17981	11408	9749	17561	33324	9350	23637	8364	11486	13457	19667	7480	19588	10060	8130	15160
N	44153	22236	16844	10537	10073	12744	29411	22214	17866	12752	6413	10879	41441	21518	16204	11054	7792	10340	25875	18270	16490	11241	5940	8334
O	24680	24742	7868	11585	7705	1343	23171	12468	10541	6831	4852	1460	26981	20454	8362	9046	7339	1213	24053	11104	9214	6038	5212	1808
P	7175	2065	1500	17639	11390	13437	5587	1211	1033	20359	9779	11120	6877	1906	1588	14264	8929	11552	5102	1279	1026	16530	9287	9755
	2. Raw Data (350-15/450-20 2)
	1	2	3	4	5	6	7	8	9	10	11	12	13	14	15	16	17	18	19	20	21	22	23	24
A	103	2354	128	2607	1222	2302	108	2353	134	3598	861	2224	122	2304	145	2681	1212	2031	130	1956	145	3459	908	2214
B	4258	2118	3631	4078	1308	2127	8270	2119	7249	3810	1269	1809	4247	2452	3689	3382	1385	2470	7095	1825	6588	4061	1230	1788
C	115	749	1251	2277	516	3549	125	2481	2787	2039	502	3270	145	836	1595	2237	501	2994	141	2014	2542	1950	583	3264
D	420	1398	6660	141	3505	2907	301	2480	7741	169	3764	2504	513	1228	5950	150	3479	2816	294	2392	6891	174	3648	2618
E	5330	1838	3926	2481	1970	3301	7984	2086	5296	1923	3024	3477	6013	1996	4753	2883	2465	3999	8358	2109	5252	1862	3250	3539
F	6246	4747	3990	2474	1466	2411	9424	5333	4128	2625	2123	2597	6591	4963	3657	2411	1553	2403	10269	5429	3599	2376	1645	2730
G	6153	3725	2396	1414	1330	329	5846	4823	1609	2248	1493	325	5647	2950	2379	1470	1275	383	5187	4386	1541	2083	1487	303
H	1691	345	251	3614	2324	2899	1389	414	294	3448	2007	2324	1599	331	256	4009	2149	2479	1296	445	269	3293	1733	2299
I	101	2339	117	4122	857	2291	114	2212	142	2962	1248	2628	128	2203	143	3772	912	2291	124	2093	146	2667	1148	2476
J	8737	2182	6404	4169	1071	1734	4413	2478	3987	4579	1317	2511	7935	2482	6903	4178	1174	1598	3746	2087	3462	3569	1245	2270
K	118	1879	2387	1836	523	3320	134	681	1574	2339	533	2827	139	2264	3038	2281	515	3278	151	742	1729	2271	589	4104
L	295	2385	6888	150	3318	2024	495	1295	6112	154	3499	2707	324	2557	8303	185	3754	2524	504	1412	5641	171	3914	2839
M	8672	2242	5649	2153	3427	3540	5628	2007	4280	2823	2317	4253	7999	2246	5757	2004	2742	3235	4706	1807	4660	2445	1962	3679
N	10624	5397	4141	2551	2392	3084	7037	5211	4281	3085	1528	2607	9907	5078	3781	2759	1847	2495	6149	4369	4393	2748	1446	2006
O	5923	6005	1901	2793	1840	325	5522	2993	2540	1653	1181	362	6492	4942	2018	2179	1783	298	5759	2673	2214	1457	1239	436
P	1738	511	364	4203	2761	3256	1361	299	263	4896	2366	2701	1645	471	377	3456	2128	2720	1242	316	262	3955	2227	2343

## Sheet: Protocol Information
Plate layout
	1:6	7:12	13:18	19:24
A:H	D	Blank	D	Blank
I:P	Blank	D	Blank	D
Peptide layout
No Pep	CCPent	QLKEIA	CCHex2-I24K	CCHept-I24N	CCHept-L28W
GRP22	CCHex	NLKEIA	CCHept-L28K	CCHept-I24T	CCHept-L7Y
GRP35	CCHex2	CCHept-I17G-L21G	CCHept-I17H	CCHept-I24H	CCHept-L28Y
GRP46	CCHept	CCHept-I17A-L21A	CCHept-I17K-I24E	CCHept-L21S-I24S	CCHept-I24Y
GRP51	CCHept-I24D	CCHept-L14A	CCHept-L7K	CCHept-L21N-I24N	CCHept-L21S-I24Y
GRP52	CCHept-I24E	CCHept-I24A	CCHept-L21K-I24E	CCHept-L21T-I24T	CCHept-L21Y-I24S
GRP63	CCHept-I24K	CCHept-L21K	CCHept-L21E-I24K	CCHept-L21H-I24H	CCHept-I17T
GRP80	CCHept-I17K	CCPent-I24K	CCHept-I24S	CCHept-L7W	CCHept-I24P
