# Supplementary material for: Differential sensing with arrays of de novo designed peptide assemblies
Source: Nat Commun. 2023 Jan 24;14:383. doi: 10.1038/s41467-023-36024-y (PMC9873944; doi:10.1038/s41467-023-36024-y)
Supplement: Supplementary file 7 — Source Data [file 41467_2023_36024_MOESM7_ESM.zip › Source_data/2_Fatty_acid_data/P_repeat_7.xlsx]

## Sheet: End point
User: USER
Path: C:\Program Files (x86)\BMG\CLARIOstar\User\Data\
Test ID: 695
Test Name: Will 384 DPH 48array
Date: 16/03/2020
Time: 12:31:45
ID1: 160320_P_repeat_7
Fluorescence (FI), multichromatic
	1. Raw Data (350-15/450-20 1)
	1	2	3	4	5	6	7	8	9	10	11	12	13	14	15	16	17	18	19	20	21	22	23	24
A	384	824	411	440	730	4530	311	8694	409	13603	3821	8854	366	831	429	447	648	4413	309	7725	401	11957	3312	8441
B	613	553	623	3292	1096	1002	26678	9524	23244	12112	5606	6694	641	525	609	3362	1076	1045	27622	7612	20267	11942	4786	6283
C	520	488	1095	559	498	3284	441	7772	11970	8972	2306	11842	489	417	1061	540	459	3227	426	7024	10034	9827	1975	11572
D	1480	4721	689	440	624	754	1484	8522	32060	509	14406	9791	1441	4196	659	413	599	667	1494	7186	26344	515	12539	9074
E	3731	1097	504	432	450	1130	30593	7948	16071	6823	11005	12174	4069	1127	502	411	449	1148	31381	8472	17110	6840	10432	12875
F	445	1172	1114	1164	903	767	33226	21273	12742	10402	7360	10377	446	1227	1056	1065	888	767	34139	20807	12605	10229	6735	10190
G	519	1368	1733	1472	3035	675	24382	19404	4666	8041	4998	1220	430	1400	1423	1343	2734	618	23002	17077	4111	6867	4698	1181
H	1226	1108	423	627	2287	1624	4982	1476	1232	14159	7619	9693	1008	1093	395	556	1992	1534	4125	1519	1049	13233	7180	9487
I	381	9728	454	14120	3902	10030	461	855	454	507	721	4643	342	8464	429	14566	3809	9920	400	791	426	452	657	3757
J	30558	8794	21890	12963	5855	7207	661	605	634	3623	1070	1046	28724	9388	21091	12443	5821	6571	675	570	646	3313	412	1015
K	550	6387	8825	9001	2214	11751	544	492	1014	586	521	3558	516	7154	10161	8552	2269	12335	589	435	1078	616	535	3487
L	1519	7030	26483	496	11604	9768	2496	4303	702	445	643	773	1426	8201	28674	553	15598	9651	1541	4133	1001	470	661	770
M	30097	10015	17077	7947	11657	15810	4169	1231	621	491	528	1181	15475	8584	22042	6642	8185	12799	757	1240	574	740	514	1207
N	44798	22141	14550	14480	9222	7847	471	1254	1076	1400	935	771	35882	21669	11434	10621	7508	10998	458	1179	1092	1116	884	786
O	21590	20043	5095	8847	6199	1524	477	1386	1278	115129	2944	631	24491	18554	7209	8060	5693	1678	482	1323	1063	1595	2587	661
P	5053	1521	1338	16435	10367	12653	931	1127	474	731	1896	1565	4441	1345	2873	14712	8124	11618	1215	1036	436	649	1845	1562
	2. Raw Data (350-15/450-20 2)
	1	2	3	4	5	6	7	8	9	10	11	12	13	14	15	16	17	18	19	20	21	22	23	24
A	105	215	109	120	180	1011	89	2028	109	3180	877	2110	101	216	115	115	168	1009	118	1826	109	2792	766	2001
B	162	146	167	770	271	249	6046	2133	5283	2809	1266	1566	170	139	161	798	262	263	6215	1724	4610	2749	1142	1552
C	142	133	274	149	135	780	121	1775	2695	2018	536	2820	136	118	272	145	127	751	116	1594	2300	6269	484	2768
D	369	1124	180	125	166	201	355	1984	7402	138	3338	2282	349	1018	169	112	161	184	363	1673	6104	140	2935	2183
E	908	275	139	118	126	275	7229	1940	3827	1583	2523	2847	977	282	138	111	123	287	7351	2144	4003	1614	2433	3040
F	122	293	258	293	231	203	7931	4939	2920	2453	1725	2420	121	296	255	268	224	196	8034	4850	3040	2364	1577	2350
G	124	339	362	364	720	178	5792	4518	1088	1879	1181	294	124	345	285	331	650	165	5407	3969	976	1674	1127	285
H	310	283	114	162	545	397	1179	360	292	3301	1768	2293	260	277	110	150	464	381	974	369	258	3121	1672	2280
I	108	2272	130	3321	914	2337	120	223	146	137	186	1083	103	1980	120	3390	883	2343	111	208	118	129	172	897
J	7119	2079	5202	3152	1401	1708	180	160	166	869	279	273	6827	2210	4910	2941	1441	1553	179	153	169	807	117	268
K	143	1518	2015	2070	532	2798	145	134	261	157	147	868	138	1685	2407	1998	555	2945	151	122	272	167	147	849
L	359	1657	6385	141	2788	2344	579	1032	191	124	174	200	339	1937	6761	149	3741	2313	384	1021	393	129	180	206
M	7279	2366	4107	1932	2753	3821	1077	317	164	136	145	304	3692	2067	5205	1590	1961	3029	193	314	158	379	140	309
N	10788	5234	3900	3478	2183	1885	129	320	270	362	244	202	8507	5127	2719	2583	1759	2605	128	304	280	296	227	206
O	5155	4724	1219	2120	1503	373	128	344	312	23315	718	167	5817	4407	2181	1917	1380	397	131	330	258	398	638	179
P	1215	373	326	3921	2456	2999	245	281	130	189	461	385	1088	326	291	3490	1920	2785	309	264	121	171	450	389

## Sheet: Protocol Information
Plate layout
	1:6	7:12	13:18	19:24
A:H	P	Blank	P	Blank
I:P	Blank	P	Blank	P
Peptide layout
No Pep	CCPent	QLKEIA	CCHex2-I24K	CCHept-I24N	CCHept-L28W
GRP22	CCHex	NLKEIA	CCHept-L28K	CCHept-I24T	CCHept-L7Y
GRP35	CCHex2	CCHept-I17G-L21G	CCHept-I17H	CCHept-I24H	CCHept-L28Y
GRP46	CCHept	CCHept-I17A-L21A	CCHept-I17K-I24E	CCHept-L21S-I24S	CCHept-I24Y
GRP51	CCHept-I24D	CCHept-L14A	CCHept-L7K	CCHept-L21N-I24N	CCHept-L21S-I24Y
GRP52	CCHept-I24E	CCHept-I24A	CCHept-L21K-I24E	CCHept-L21T-I24T	CCHept-L21Y-I24S
GRP63	CCHept-I24K	CCHept-L21K	CCHept-L21E-I24K	CCHept-L21H-I24H	CCHept-I17T
GRP80	CCHept-I17K	CCPent-I24K	CCHept-I24S	CCHept-L7W	CCHept-I24P
