# Supplementary material for: Differential sensing with arrays of de novo designed peptide assemblies
Source: Nat Commun. 2023 Jan 24;14:383. doi: 10.1038/s41467-023-36024-y (PMC9873944; doi:10.1038/s41467-023-36024-y)
Supplement: Supplementary file 7 — Source Data [file 41467_2023_36024_MOESM7_ESM.zip › Source_data/2_Fatty_acid_data/B_repeat_6.xlsx]

## Sheet: End point
User: USER
Path: C:\Program Files (x86)\BMG\CLARIOstar\User\Data\
Test ID: 691
Test Name: Will 384 DPH 48array
Date: 16/03/2020
Time: 11:58:50
ID1: 160320_B_repeat_6
Fluorescence (FI), multichromatic
	1. Raw Data (350-15/450-20 1)
	1	2	3	4	5	6	7	8	9	10	11	12	13	14	15	16	17	18	19	20	21	22	23	24
A	279	8944	361	7847	3450	7493	274	9994	360	13023	3777	7759	306	9965	390	11566	3977	8603	293	10403	353	12650	4213	8719
B	16573	7344	14782	9527	4789	5683	31950	9630	26013	11228	5686	7483	23197	8742	15771	11921	5312	6956	32011	10026	24342	11995	6071	7704
C	358	1334	5172	7178	1873	9420	369	8374	12522	9699	2392	11503	504	3112	8654	8828	2620	12465	350	7860	11369	8878	3174	12910
D	1876	3212	24732	471	9382	8725	1661	9692	31411	686	13760	10243	2406	5189	33284	682	12651	11257	1607	8592	30564	799	14799	11562
E	20704	6717	13545	5632	5059	9072	30915	9632	17109	7494	11676	12803	33390	9400	19979	7386	8579	12643	32386	9399	18056	7512	10929	12386
F	27551	16744	8611	6603	4048	4859	34699	25539	12259	9245	9057	10264	40245	24283	15944	10951	6305	7259	37980	23228	13305	9247	7974	10464
G	25306	17760	6648	5484	5486	1590	26505	20809	5338	7109	5440	1433	25184	16916	5672	5003	5305	1514	25206	20737	5400	6769	5574	1495
H	4824	1491	932	14475	7230	9718	5312	1497	1134	13250	6805	8719	5397	1397	920	14153	7363	9008	5241	1407	1224	13381	7203	9891
I	320	11760	390	14936	4009	8639	304	9826	381	12144	4135	9145	289	10083	376	12548	3852	8684	299	9640	391	11059	3918	9024
J	41752	11599	29475	13560	6377	7499	21673	10488	18425	13487	6281	7398	31219	11351	25403	12519	5677	7031	23261	8693	19264	12165	5796	7576
K	365	7864	11352	8260	2292	11656	421	3222	9650	10580	2256	11772	378	8536	15786	10236	2894	13292	411	3156	10059	10098	2680	12822
L	1713	9956	30509	756	13201	9655	2294	6485	37534	603	12900	10504	1559	11149	36300	758	14049	10664	2319	5305	36617	652	13449	10953
M	26993	9545	18743	7745	8939	10981	29666	7997	14877	5918	6381	10704	27983	8550	15741	6167	9268	12864	27795	6444	16139	7141	7067	12564
N	33131	18433	12933	9649	5243	8110	38442	22533	12048	5522	5576	6039	33163	21319	12985	8096	7142	8486	39093	25762	13510	8302	5674	6026
O	18042	15480	4521	4993	4889	1223	24773	16607	5672	4545	5890	1412	25123	21823	6277	6858	5926	1390	28087	18229	5428	3852	5676	1591
P	4176	1172	899	10809	6740	7835	4882	1571	807	15392	8792	10041	5984	1572	1148	13496	7604	9735	5105	1624	969	13929	8648	10060
	2. Raw Data (350-15/450-20 2)
	1	2	3	4	5	6	7	8	9	10	11	12	13	14	15	16	17	18	19	20	21	22	23	24
A	84	2117	100	1784	789	1786	81	2304	101	2897	831	1845	86	2333	109	2631	939	2024	89	2366	99	2904	952	2048
B	3863	1739	3580	2294	1150	1302	7311	2236	5965	2650	1290	1722	5073	2065	3588	2817	1254	1653	7253	2288	5539	2800	1390	1740
C	104	326	1239	1669	431	2263	104	1901	2816	2193	557	2705	115	696	2020	2057	604	2941	100	1776	2621	2025	710	3067
D	448	794	5772	128	2171	2107	385	2259	7338	176	3244	2352	562	1229	7558	169	2919	2641	376	2000	7094	194	3453	2717
E	4894	1592	3244	1310	1171	2131	7396	2301	4045	1752	2816	3053	7829	2186	4794	1770	1990	2976	7657	2185	4349	1743	2548	2953
F	6681	4022	2221	1603	935	1191	8361	5897	2949	2178	2086	2423	9480	5755	3219	2526	1465	1688	9070	5527	2833	2149	1847	2454
G	6018	4240	1593	1249	1336	379	6294	4968	1270	1710	1307	346	6047	3999	1353	1170	1256	375	6033	4902	1309	1662	1349	370
H	1180	359	242	3484	1725	2339	1260	370	274	3181	1621	2086	1291	337	232	3343	1768	3545	1245	344	292	3139	1710	2373
I	91	2763	109	3612	972	2050	90	2319	109	2895	959	2196	83	2373	108	2906	931	2025	88	2229	113	2589	921	2173
J	9846	2730	7037	3228	1494	1761	5418	2482	4349	3164	1519	1733	7404	2693	5992	3024	1329	1651	5397	2045	4817	2905	1382	1780
K	105	1932	2765	1947	553	2815	112	798	2294	2555	523	2867	106	2070	3814	2408	683	3177	114	797	2465	4707	637	3416
L	422	2383	7373	195	3200	2326	540	1248	8802	165	3031	2512	375	2635	8747	197	3344	2559	566	1279	8677	169	3208	2623
M	6548	2372	4505	1894	2115	2684	7102	1895	3619	1401	1502	2559	6654	2041	3791	1481	2235	3072	6675	1539	3911	1720	1676	3036
N	7980	4358	2901	2290	1266	1941	9211	5385	2888	1302	1312	1413	8054	5040	3061	1918	1704	2040	9394	6128	3168	1991	1331	1423
O	4319	3691	1081	1189	1195	289	5793	3993	1370	1098	1420	341	5969	5250	1526	1674	1417	333	6723	4336	1282	920	1358	392
P	1011	290	237	2599	1626	1876	1204	373	209	3685	2092	2423	1429	385	281	3197	1786	2337	1234	393	248	3305	2049	2421

## Sheet: Protocol Information
Plate layout
	1:6	7:12	13:18	19:24
A:H	B	Blank	B	Blank
I:P	Blank	B	Blank	B
Peptide layout
No Pep	CCPent	QLKEIA	CCHex2-I24K	CCHept-I24N	CCHept-L28W
GRP22	CCHex	NLKEIA	CCHept-L28K	CCHept-I24T	CCHept-L7Y
GRP35	CCHex2	CCHept-I17G-L21G	CCHept-I17H	CCHept-I24H	CCHept-L28Y
GRP46	CCHept	CCHept-I17A-L21A	CCHept-I17K-I24E	CCHept-L21S-I24S	CCHept-I24Y
GRP51	CCHept-I24D	CCHept-L14A	CCHept-L7K	CCHept-L21N-I24N	CCHept-L21S-I24Y
GRP52	CCHept-I24E	CCHept-I24A	CCHept-L21K-I24E	CCHept-L21T-I24T	CCHept-L21Y-I24S
GRP63	CCHept-I24K	CCHept-L21K	CCHept-L21E-I24K	CCHept-L21H-I24H	CCHept-I17T
GRP80	CCHept-I17K	CCPent-I24K	CCHept-I24S	CCHept-L7W	CCHept-I24P
