# Supplementary material for: Differential sensing with arrays of de novo designed peptide assemblies
Source: Nat Commun. 2023 Jan 24;14:383. doi: 10.1038/s41467-023-36024-y (PMC9873944; doi:10.1038/s41467-023-36024-y)
Supplement: Supplementary file 7 — Source Data [file 41467_2023_36024_MOESM7_ESM.zip › Source_data/2_Fatty_acid_data/D_repeat_8.xlsx]

## Sheet: End point
User: USER
Path: C:\Program Files (x86)\BMG\CLARIOstar\User\Data\
Test ID: 699
Test Name: Will 384 DPH 48array
Date: 16/03/2020
Time: 13:06:18
ID1: 160320_D_repeat_8
Fluorescence (FI), multichromatic
	1. Raw Data (350-15/450-20 1)
	1	2	3	4	5	6	7	8	9	10	11	12	13	14	15	16	17	18	19	20	21	22	23	24
A	305	9587	355	9715	4828	8719	258	10658	360	13645	3627	8536	298	8273	401	9603	4754	9482	288	9566	368	14803	3805	8136
B	15003	9590	13341	11310	5778	7827	28774	9408	23727	13167	5570	6752	15751	9904	13504	13780	5281	8652	30368	8963	24595	13849	5395	7589
C	365	2344	6984	8580	2811	13459	376	8216	12785	8869	2301	13164	394	2005	6922	8995	2635	12844	358	6738	10653	8264	2547	12605
D	2189	4533	27340	456	15589	12623	1545	10582	32789	666	15482	10381	2163	4378	26459	435	13943	11743	1313	8759	26300	593	17314	10342
E	22384	8838	14637	8283	7116	13747	30213	9483	19018	7537	10681	12654	22691	8998	15960	8131	7789	14325	31640	9013	19954	7167	10089	12957
F	25494	18573	13413	12239	5167	8809	35216	21605	13097	8883	7737	10087	25789	19644	12965	12420	5366	8047	37534	20006	13173	8750	6627	9310
G	21283	13030	8950	4266	5469	1297	24667	21571	5948	7324	5586	1131	22111	13594	9541	4602	4886	1274	23437	18027	5276	6156	5301	1189
H	5450	1384	702	16055	9011	10435	4937	1587	1212	14413	6516	9580	5527	1269	723	15333	8414	9296	4614	1438	1019	13120	6279	8860
I	274	9019	367	14543	3697	8254	288	9465	365	11314	4631	9677	287	11836	353	13047	3290	8350	280	8426	366	7945	3975	9226
J	31005	8803	25948	13940	4861	6510	17238	9758	13300	12068	5862	9512	33368	9553	25012	12942	4896	6811	18782	8473	11389	13831	5186	8256
K	342	6665	10654	7049	1777	10917	359	2493	6448	8428	2052	11591	336	8192	12050	7821	2484	11615	395	2212	7503	8145	2242	13040
L	1159	8434	25053	472	11377	7940	1936	4288	25443	424	12539	9987	1239	9990	29943	2478	12925	9381	2065	4405	24577	468	13854	11673
M	29227	9526	22152	6638	10409	13041	26095	11516	13853	10161	6848	14145	34125	9513	18659	6879	9544	13468	23241	8399	13970	7344	6679	16923
N	37725	26411	15419	10253	8516	10817	27568	19573	16255	14163	5280	9449	42004	20336	13452	8765	7711	9321	28012	18668	13286	9428	4391	6828
O	23998	19159	7291	7951	5630	1360	21772	12832	8923	5453	4870	1307	22434	17553	6377	7566	5891	1161	20268	10342	8683	4532	4244	1214
P	4433	1576	1201	14895	8579	9833	4279	8572	812	13819	9540	9860	4935	1313	1017	12946	6643	9080	4247	943	686	14431	7804	9302
	2. Raw Data (350-15/450-20 2)
	1	2	3	4	5	6	7	8	9	10	11	12	13	14	15	16	17	18	19	20	21	22	23	24
A	84	2199	103	2157	1116	2084	76	2482	101	3136	844	2025	84	1910	111	2211	1136	2275	84	2267	105	3511	888	1930
B	3565	2245	3175	2800	1392	1883	6476	2188	5632	3116	1297	1613	3740	2377	3184	3241	1323	2121	7069	2140	5735	3365	1296	1777
C	107	566	1634	2067	631	3164	104	1882	2848	2076	520	3088	112	482	1642	2105	576	3019	99	1594	2533	1982	601	3027
D	519	1052	6304	121	3692	2829	367	2434	7532	171	3525	2426	497	1045	6052	121	3219	2678	314	2066	6275	159	4106	2434
E	5270	1995	3336	1937	1667	3180	7123	2221	4538	1763	2512	3068	5316	2104	3716	1899	1785	3378	7510	2170	4796	1720	2415	3122
F	6001	4351	2856	2903	1233	2078	8432	5076	2957	2120	1818	2361	6089	4614	2864	2922	1283	1892	8897	4757	3055	2110	1602	2224
G	5048	3047	2147	1022	1261	306	5728	5064	1380	1740	1335	277	5109	3108	2276	1092	1129	307	5515	4279	1244	1470	1282	278
H	1338	344	184	3800	2148	2479	1170	385	289	3387	1550	2273	1312	315	193	3657	1933	2224	1107	357	251	3105	1524	2131
I	90	2124	105	3429	882	1951	92	2211	103	2733	1134	2287	82	2774	98	3089	800	1988	81	1991	105	1918	937	2208
J	7379	2077	6166	3319	1174	1540	4066	2299	3160	2945	1354	2281	7914	2246	5976	3039	1170	1604	4363	1983	2687	3330	1244	1975
K	96	1565	2525	1673	434	2614	103	597	1578	1938	480	2788	98	1961	2867	1865	598	2763	110	542	1788	1958	541	3116
L	283	1992	5934	129	2726	1895	467	1036	5979	115	2953	2385	302	2375	7147	143	3110	2229	489	1052	5808	126	3307	2793
M	6902	2265	5361	1578	2509	3105	6161	2671	3304	2462	1648	3398	8123	2280	4499	1655	2239	3227	5541	1989	3323	1768	1602	4060
N	9023	5836	3150	2476	2031	2472	6519	4628	3593	3359	1252	2236	10036	4827	3133	2088	1839	2226	6702	4437	3107	2257	1050	1624
O	5725	4564	1741	1894	1352	327	5221	3080	2100	1306	1171	319	5327	4152	1534	1824	1425	279	4867	2472	2086	1096	1037	301
P	1086	390	296	3564	2032	2349	1047	1578	212	3332	2600	2353	1195	326	249	3135	1594	2159	1050	241	178	3451	1878	2250

## Sheet: Protocol Information
Plate layout
	1:6	7:12	13:18	19:24
A:H	D	Blank	D	Blank
I:P	Blank	D	Blank	D
Peptide layout
No Pep	CCPent	QLKEIA	CCHex2-I24K	CCHept-I24N	CCHept-L28W
GRP22	CCHex	NLKEIA	CCHept-L28K	CCHept-I24T	CCHept-L7Y
GRP35	CCHex2	CCHept-I17G-L21G	CCHept-I17H	CCHept-I24H	CCHept-L28Y
GRP46	CCHept	CCHept-I17A-L21A	CCHept-I17K-I24E	CCHept-L21S-I24S	CCHept-I24Y
GRP51	CCHept-I24D	CCHept-L14A	CCHept-L7K	CCHept-L21N-I24N	CCHept-L21S-I24Y
GRP52	CCHept-I24E	CCHept-I24A	CCHept-L21K-I24E	CCHept-L21T-I24T	CCHept-L21Y-I24S
GRP63	CCHept-I24K	CCHept-L21K	CCHept-L21E-I24K	CCHept-L21H-I24H	CCHept-I17T
GRP80	CCHept-I17K	CCPent-I24K	CCHept-I24S	CCHept-L7W	CCHept-I24P
