# Supplementary material for: Differential sensing with arrays of de novo designed peptide assemblies
Source: Nat Commun. 2023 Jan 24;14:383. doi: 10.1038/s41467-023-36024-y (PMC9873944; doi:10.1038/s41467-023-36024-y)
Supplement: Supplementary file 7 — Source Data [file 41467_2023_36024_MOESM7_ESM.zip › Source_data/2_Fatty_acid_data/N_repeat_3.xlsx]

## Sheet: End point
User: USER
Path: C:\Program Files (x86)\BMG\CLARIOstar\User\Data\
Test ID: 557
Test Name: Will 384 DPH 48array
Date: 03/03/2020
Time: 14:48:21
ID1: 030220_N_repeat3
Fluorescence (FI), multichromatic
	1. Raw Data (350-15/450-20 1)
	1	2	3	4	5	6	7	8	9	10	11	12	13	14	15	16	17	18	19	20	21	22	23	24
A	448	1400	985	1053	962	1095	312	7642	412	13686	3127	8178	536	1624	959	868	1119	1177	355	8990	362	14570	3423	8010
B	983	2364	1203	3848	1303	480	29320	7760	21424	14970	4895	7274	1051	2736	1404	3973	1255	553	33124	9444	28364	12792	4636	6174
C	694	1040	1141	919	778	2246	398	8011	12837	8413	2161	12776	830	1260	1136	1006	774	2744	400	7999	10712	8809	2025	12874
D	1167	2358	1189	1004	1132	1152	1289	10200	31754	621	15241	10842	1433	2928	1319	1012	1140	1199	1276	7728	35048	546	14795	10123
E	2062	1169	509	1549	1365	1159	32409	9340	20439	7795	12606	13924	3217	1186	502	1125	1219	1621	32944	7926	22442	6785	11666	14522
F	491	1313	1269	1304	1541	1205	41685	21367	14644	9227	8003	12007	569	1258	1600	1280	1716	1237	43249	22132	14912	9609	7881	9463
G	1555	1438	2103	1273	1633	972	24980	20248	6950	9932	5442	1013	1283	1444	2029	1356	1853	991	20767	21743	6393	7755	5889	1106
H	2769	1430	525	1579	689	1344	5539	1697	1123	14670	6720	10294	2549	1333	505	1550	713	1393	5157	1773	1221	13309	7492	9650
I	381	11534	464	16680	4071	10874	524	1840	1069	986	1178	1453	338	10480	418	13699	3185	9878	492	1599	929	588	1064	1245
J	39834	11131	30546	17241	5225	7617	1121	3436	1569	4378	1359	541	33752	9873	25541	15799	4252	6209	1135	2646	1233	3428	1319	525
K	421	8175	10565	7453	2141	12856	967	1254	1134	1174	940	3290	393	10496	13529	8740	1955	14881	920	1310	1105	1079	885	3669
L	1500	3646	33148	723	15495	10243	1657	3900	1499	1091	1277	1286	1302	11561	39838	679	15480	10488	1632	3580	1214	1108	916	1205
M	35658	9976	25223	7115	10373	12369	2755	1280	524	1308	1138	1410	32637	8739	24889	6876	12065	13266	3015	1029	501	1164	1115	1425
N	46728	18614	12891	9188	5833	7792	605	1328	1547	1470	1629	1280	39968	21356	17162	10208	7525	9463	637	1450	1722	1373	1707	1164
O	19745	17105	5268	7502	5060	873	1517	1489	2163	1594	2202	960	23765	18507	7137	10542	5929	1011	1567	1526	1894	1363	2294	933
P	4418	1479	1073	12181	6396	8991	2430	1401	2937	1614	656	1185	5729	1692	1188	14845	7928	11095	2395	1437	599	1477	718	1148
	2. Raw Data (350-15/450-20 2)
	1	2	3	4	5	6	7	8	9	10	11	12	13	14	15	16	17	18	19	20	21	22	23	24
A	124	341	236	252	221	262	86	1807	112	4144	747	1971	127	404	229	207	261	285	96	2113	99	3452	814	1903
B	254	579	280	888	283	122	6871	1787	4951	3529	1118	1672	275	671	322	934	287	145	7537	2138	6433	3167	1093	1470
C	176	255	278	218	180	515	107	1883	2926	1954	491	3048	215	294	289	253	196	652	110	1903	2504	2044	476	3073
D	291	562	296	245	272	277	308	2375	7532	159	3575	2571	348	703	310	235	276	287	315	1801	8277	150	3537	2434
E	520	266	132	254	322	284	7696	2219	4899	1788	3007	3308	786	301	134	269	290	363	7779	1907	5341	1614	2717	3462
F	132	287	292	306	361	295	9947	5024	3359	2201	1898	2858	148	294	352	301	395	293	10331	5287	3434	2251	1847	2256
G	392	341	444	309	401	240	5934	4771	1629	2384	1323	252	318	343	425	312	443	242	4917	5126	1489	1869	1413	274
H	692	341	142	394	178	309	1314	408	275	3453	1599	2484	614	319	130	379	183	317	1221	428	285	3124	1782	2296
I	102	2750	128	3980	988	2602	151	462	269	249	286	362	94	2470	117	3247	765	2335	133	400	233	158	263	312
J	9469	2627	7303	4109	1247	1801	296	864	384	1043	332	144	8067	2345	6129	3777	1017	1483	294	654	310	822	317	141
K	117	1973	2482	1780	518	3081	231	306	288	281	231	776	108	2475	3228	2110	474	3555	232	326	273	271	228	888
L	361	858	7832	189	3701	2464	391	926	365	267	312	312	313	2732	9541	171	3742	2492	400	853	345	277	229	299
M	8591	2379	6004	1685	2410	2973	676	312	145	322	287	351	7777	2084	5914	1631	2878	3196	748	255	138	287	287	349
N	11211	4400	3458	2192	1381	1869	160	328	360	356	400	312	9579	5050	3871	2430	1800	2248	166	316	395	340	409	298
O	4729	4085	1257	1758	1206	220	392	363	505	389	541	241	5737	4468	1696	2541	1439	249	401	358	442	333	550	235
P	1070	369	261	2916	1510	2175	594	353	201	404	170	286	1383	408	295	3547	1900	2636	606	356	159	364	186	282

## Sheet: Protocol Information
Plate layout
	1:6	7:12	13:18	19:24
A:H	N	Blank	N	Blank
I:P	Blank	N	Blank	N
Peptide layout
No Pep	CCPent	QLKEIA	CCHex2-I24K	CCHept-I24N	CCHept-L28W
GRP22	CCHex	NLKEIA	CCHept-L28K	CCHept-I24T	CCHept-L7Y
GRP35	CCHex2	CCHept-I17G-L21G	CCHept-I17H	CCHept-I24H	CCHept-L28Y
GRP46	CCHept	CCHept-I17A-L21A	CCHept-I17K-I24E	CCHept-L21S-I24S	CCHept-I24Y
GRP51	CCHept-I24D	CCHept-L14A	CCHept-L7K	CCHept-L21N-I24N	CCHept-L21S-I24Y
GRP52	CCHept-I24E	CCHept-I24A	CCHept-L21K-I24E	CCHept-L21T-I24T	CCHept-L21Y-I24S
GRP63	CCHept-I24K	CCHept-L21K	CCHept-L21E-I24K	CCHept-L21H-I24H	CCHept-I17T
GRP80	CCHept-I17K	CCPent-I24K	CCHept-I24S	CCHept-L7W	CCHept-I24P
