# Supplementary material for: Differential sensing with arrays of de novo designed peptide assemblies
Source: Nat Commun. 2023 Jan 24;14:383. doi: 10.1038/s41467-023-36024-y (PMC9873944; doi:10.1038/s41467-023-36024-y)
Supplement: Supplementary file 7 — Source Data [file 41467_2023_36024_MOESM7_ESM.zip › Source_data/2_Fatty_acid_data/D_repeat_10.xlsx]

## Sheet: End point
User: USER
Path: C:\Program Files (x86)\BMG\CLARIOstar\User\Data\
Test ID: 709
Test Name: Will 384 DPH 48array
Date: 16/03/2020
Time: 14:46:17
ID1: 160320_D_repeat_10
Fluorescence (FI), multichromatic
	1. Raw Data (350-15/450-20 1)
	1	2	3	4	5	6	7	8	9	10	11	12	13	14	15	16	17	18	19	20	21	22	23	24
A	276	7003	377	5801	4033	7957	288	9589	365	12732	3655	8383	338	8138	416	9240	4444	9234	369	8369	399	12600	3930	8713
B	11341	6805	8263	10235	4241	6362	25985	8367	22496	12545	4952	6542	14829	8865	11473	14020	5007	8074	27623	8102	23247	14187	5346	7062
C	369	1629	4341	7100	1433	9802	374	7695	11434	8863	2107	13067	428	2290	7825	9846	1827	12795	380	7334	10255	9471	2317	12906
D	1975	2983	17918	354	10666	9215	1545	8750	29448	498	14029	11034	2309	4126	26521	462	14830	12381	1414	8261	31783	551	13886	12636
E	14638	5362	8734	5446	4378	10641	30076	8645	20014	6831	10397	14292	23106	8064	15049	9986	7230	13850	28632	9278	19038	7434	9593	11762
F	19130	13806	9911	7926	3802	5843	35492	21482	13990	9993	8299	10613	30684	20598	15648	11572	5971	9207	35547	20231	14105	9189	6997	9354
G	22287	13649	9697	5627	4336	1301	24123	19953	5096	8202	5195	1083	21818	13062	9128	5500	4573	1185	23041	18503	6313	7560	5448	1182
H	5455	1192	958	17533	9252	11083	4728	1583	1208	14764	6612	9444	5322	1274	954	17241	9482	10000	5045	1421	1089	14053	7144	10153
I	327	10337	389	14916	4089	9847	852	8724	399	9715	5002	9970	327	8986	383	12546	3273	8761	359	7662	409	8659	4952	9619
J	36160	10438	27802	15715	5660	7138	17329	9058	13184	12945	5627	8558	34341	10016	21990	13105	4874	6544	15909	9327	13879	12896	5456	8632
K	367	6978	10802	8100	1908	12574	386	2351	7534	9803	1878	14954	373	9315	11837	9210	2075	13692	415	2634	7332	10649	1970	14446
L	1637	8133	29116	447	12703	10300	2347	4592	26834	431	15025	13018	1433	9574	32368	550	13453	11451	2243	4703	27348	449	16852	12630
M	27380	6788	14812	5190	8273	11152	17503	6989	11108	7815	5111	11970	29026	9907	18297	6516	10428	12044	20613	7326	15468	8706	6065	13919
N	34988	17463	11267	7211	6097	7251	19686	16229	12627	10859	5204	7442	38616	17373	11976	9126	6187	7971	24122	19183	16255	11414	5106	7944
O	18915	15613	4255	6260	4684	867	20107	11128	7805	4862	4919	1239	23318	18316	4865	6354	5320	1185	23420	13214	8510	4883	4449	1269
P	4505	1309	984	12231	5946	8399	4876	1143	837	15747	9874	11404	5482	1507	1009	14093	7746	10451	5538	1138	894	17212	11366	9616
	2. Raw Data (350-15/450-20 2)
	1	2	3	4	5	6	7	8	9	10	11	12	13	14	15	16	17	18	19	20	21	22	23	24
A	85	1660	102	1348	949	1888	84	2270	103	3007	870	1991	86	1917	109	2188	1057	2222	91	1998	110	2973	932	2070
B	2714	1608	1990	2443	1008	1510	6138	1959	5326	3005	1161	1535	3504	2090	2720	3316	1168	1929	6502	1897	5467	3331	1258	1692
C	103	401	1015	1694	348	2321	103	1785	2701	2108	492	3119	114	553	1834	2365	423	3009	109	1728	2402	2260	556	3066
D	473	728	4214	101	2496	2194	376	2056	6963	132	3296	2593	550	992	6340	119	3548	2958	337	1960	7510	149	3271	3011
E	3483	1277	2061	1315	1055	2551	7097	2056	4826	1617	2473	3406	5519	1927	3573	2385	1706	3319	6791	2192	4509	1785	2294	2841
F	4488	3241	2228	1910	911	1399	8437	5106	3045	2366	1966	2530	7281	4932	3441	2766	1419	2174	8425	4764	3058	2169	1634	2219
G	5289	3287	2326	1354	1126	319	5748	4774	1230	1958	1237	264	5200	3118	2186	1338	1077	285	5497	4445	1504	1809	1317	292
H	1337	289	242	4147	2211	2643	1155	391	293	3515	1560	2267	1275	312	244	4153	2246	2408	1209	355	269	3336	1689	2421
I	91	2467	108	3558	967	2355	95	2076	109	2283	1187	2400	88	2127	109	3001	779	2105	100	1830	112	2044	1166	2295
J	8536	2484	6621	3756	1334	1699	4108	2162	3157	3106	1356	2044	8114	2368	5222	3118	1162	1563	3801	2216	3327	3094	1306	2066
K	101	1657	2570	1906	461	3038	130	577	1798	2334	464	3593	105	2208	2840	2198	499	3288	118	671	1772	2550	470	3467
L	398	1931	6910	122	3044	2456	556	1135	6318	122	3597	3109	348	2264	7630	150	3211	2706	520	1146	6497	127	4052	2978
M	6515	1627	3553	1252	1980	2685	4178	1679	2656	1867	1254	2845	7079	2372	4390	1558	2495	2891	4935	1739	3669	2078	1435	3328
N	8367	4141	2614	1740	1453	1755	4687	3888	3059	2612	1224	1797	9233	4138	2938	2189	1462	1910	5761	4553	3943	2735	1325	1910
O	4542	3720	1029	1504	1124	222	4799	2656	1868	1163	1182	306	5562	4395	1170	1733	1296	291	5579	3148	2032	1190	1061	318
P	1100	323	244	2909	1414	1996	1184	286	215	3755	2357	2714	1329	367	253	3375	1882	2491	1341	291	234	4093	2720	2303

## Sheet: Protocol Information
Plate layout
	1:6	7:12	13:18	19:24
A:H	D	Blank	D	Blank
I:P	Blank	D	Blank	D
Peptide layout
No Pep	CCPent	QLKEIA	CCHex2-I24K	CCHept-I24N	CCHept-L28W
GRP22	CCHex	NLKEIA	CCHept-L28K	CCHept-I24T	CCHept-L7Y
GRP35	CCHex2	CCHept-I17G-L21G	CCHept-I17H	CCHept-I24H	CCHept-L28Y
GRP46	CCHept	CCHept-I17A-L21A	CCHept-I17K-I24E	CCHept-L21S-I24S	CCHept-I24Y
GRP51	CCHept-I24D	CCHept-L14A	CCHept-L7K	CCHept-L21N-I24N	CCHept-L21S-I24Y
GRP52	CCHept-I24E	CCHept-I24A	CCHept-L21K-I24E	CCHept-L21T-I24T	CCHept-L21Y-I24S
GRP63	CCHept-I24K	CCHept-L21K	CCHept-L21E-I24K	CCHept-L21H-I24H	CCHept-I17T
GRP80	CCHept-I17K	CCPent-I24K	CCHept-I24S	CCHept-L7W	CCHept-I24P
