# Supplementary material for: Differential sensing with arrays of de novo designed peptide assemblies
Source: Nat Commun. 2023 Jan 24;14:383. doi: 10.1038/s41467-023-36024-y (PMC9873944; doi:10.1038/s41467-023-36024-y)
Supplement: Supplementary file 7 — Source Data [file 41467_2023_36024_MOESM7_ESM.zip › Source_data/2_Fatty_acid_data/N_repeat_8.xlsx]

## Sheet: End point
User: USER
Path: C:\Program Files (x86)\BMG\CLARIOstar\User\Data\
Test ID: 702
Test Name: Will 384 DPH 48array
Date: 16/03/2020
Time: 13:34:33
ID1: 160320_N_repeat_8
Fluorescence (FI), multichromatic
	1. Raw Data (350-15/450-20 1)
	1	2	3	4	5	6	7	8	9	10	11	12	13	14	15	16	17	18	19	20	21	22	23	24
A	432	1755	622	606	846	1308	276	9626	385	14453	4312	7718	470	1809	636	600	831	1250	310	7966	437	13814	3658	7188
B	1031	2860	1382	2837	819	584	31789	9263	27498	12268	5974	6973	1125	2991	1450	2751	819	589	29286	8004	24606	12845	6118	7146
C	490	563	692	1041	673	4683	348	7668	10508	9324	2542	11781	556	543	766	1590	630	4438	350	6151	10487	8109	2757	12122
D	952	2786	980	885	825	1096	1286	10656	28059	917	13340	10795	1047	2678	916	882	810	1093	1220	9179	23318	860	13250	11070
E	2706	774	483	527	695	1318	28964	8534	21015	8656	11431	13776	2901	810	526	576	643	1417	29858	8609	22411	7321	10805	13472
F	624	882	1130	677	1333	944	36507	21115	14106	13345	7787	12284	623	888	1149	762	1289	1005	39289	18901	15104	9874	7260	13011
G	1595	841	1663	912	1439	672	24031	19496	7419	9262	5557	1594	1569	845	1452	976	1242	700	21165	17790	6785	8466	5418	1775
H	1650	920	422	1250	690	744	5494	1618	1140	13342	5411	8208	1568	950	454	1251	702	964	4741	1361	987	12405	5799	8304
I	307	8522	376	13162	3827	7995	485	1838	633	522	717	1279	288	8652	424	12843	3488	8288	451	1703	604	567	679	1142
J	34279	8279	24730	15003	5336	6792	1334	3528	1446	2678	750	601	30052	8376	26124	13938	5045	6677	1103	2952	1315	2448	678	568
K	340	6580	10046	8050	1863	11243	533	561	742	985	596	4473	356	6961	11439	8181	2381	12081	540	592	730	1057	580	3208
L	1309	10064	26471	510	12303	9132	1263	2759	950	813	787	970	1195	9922	26529	588	13977	10404	1096	2708	795	766	745	979
M	30888	8914	22251	8930	12378	15518	2872	833	493	619	648	1328	30191	8795	23789	8198	11777	13413	2728	798	540	586	620	1286
N	51802	21096	14711	11007	7616	15140	583	992	1308	743	1314	941	44290	19777	15763	9425	7385	15276	609	932	1141	733	1252	880
O	21492	19788	6997	10645	5631	1391	1530	836	1533	812	1490	627	19562	19156	6992	9549	5981	1340	1549	853	1529	836	1165	596
P	5489	1828	1334	15139	7403	8987	1352	970	485	1226	688	778	5179	1540	1197	14898	6826	10661	1422	943	490	1096	719	724
	2. Raw Data (350-15/450-20 2)
	1	2	3	4	5	6	7	8	9	10	11	12	13	14	15	16	17	18	19	20	21	22	23	24
A	113	428	161	803	203	310	85	2225	108	3397	1023	1845	123	449	170	154	201	302	734	1831	120	3264	851	1719
B	273	735	344	665	217	153	7334	2121	6372	2913	1373	1630	295	726	348	655	207	162	6666	1877	5686	3024	1413	1692
C	136	147	181	258	170	1085	101	1739	2525	2166	583	2843	146	147	194	392	160	1051	100	1429	2444	1928	664	2895
D	249	663	243	226	210	279	311	2470	6769	221	3159	2614	263	641	239	222	202	272	299	2185	5486	215	3135	2645
E	692	201	128	147	179	314	6813	2014	5033	2024	2695	3269	729	211	143	153	170	355	7084	2024	5359	1715	2526	3204
F	190	227	278	184	324	241	8805	5004	3441	3193	1866	2945	166	230	274	206	325	259	9431	4523	3226	2311	1732	3093
G	421	219	373	230	354	178	5720	4685	1781	2224	1326	385	401	220	326	240	303	182	5109	4213	1608	2035	1304	431
H	411	233	119	308	184	194	1304	402	276	3206	1286	1966	391	237	125	302	177	183	1134	343	247	2968	1392	1998
I	87	2028	112	3189	928	1923	138	456	174	135	182	321	89	2069	119	3073	848	2003	123	418	163	154	175	282
J	8071	1982	5897	3621	1283	1617	343	862	360	660	185	161	7170	2008	6239	3338	1205	1591	292	746	330	596	177	153
K	101	1598	2388	1940	460	2714	172	152	192	256	152	2087	103	1686	2689	1950	562	2886	144	159	188	267	152	783
L	320	2385	6270	139	2924	2181	320	667	235	210	203	253	294	2398	6458	155	3338	2501	277	658	215	194	190	251
M	7405	2126	5334	2159	2959	3747	738	217	139	167	169	338	7210	2094	5763	1992	2817	3259	706	210	148	156	175	327
N	12378	5034	3401	2626	1819	3596	164	252	313	195	323	247	10644	4712	3869	2271	1757	3682	167	234	283	193	312	232
O	5079	4698	1674	2557	1362	339	390	227	356	216	367	161	4612	4589	1648	2283	1451	328	388	223	384	214	290	158
P	1325	441	324	3662	1763	2154	341	244	129	310	182	200	1246	382	294	3532	1632	2543	360	241	130	279	189	189

## Sheet: Protocol Information
Plate layout
	1:6	7:12	13:18	19:24
A:H	N	Blank	N	Blank
I:P	Blank	N	Blank	N
Peptide layout
No Pep	CCPent	QLKEIA	CCHex2-I24K	CCHept-I24N	CCHept-L28W
GRP22	CCHex	NLKEIA	CCHept-L28K	CCHept-I24T	CCHept-L7Y
GRP35	CCHex2	CCHept-I17G-L21G	CCHept-I17H	CCHept-I24H	CCHept-L28Y
GRP46	CCHept	CCHept-I17A-L21A	CCHept-I17K-I24E	CCHept-L21S-I24S	CCHept-I24Y
GRP51	CCHept-I24D	CCHept-L14A	CCHept-L7K	CCHept-L21N-I24N	CCHept-L21S-I24Y
GRP52	CCHept-I24E	CCHept-I24A	CCHept-L21K-I24E	CCHept-L21T-I24T	CCHept-L21Y-I24S
GRP63	CCHept-I24K	CCHept-L21K	CCHept-L21E-I24K	CCHept-L21H-I24H	CCHept-I17T
GRP80	CCHept-I17K	CCPent-I24K	CCHept-I24S	CCHept-L7W	CCHept-I24P
