# Supplementary material for: Differential sensing with arrays of de novo designed peptide assemblies
Source: Nat Commun. 2023 Jan 24;14:383. doi: 10.1038/s41467-023-36024-y (PMC9873944; doi:10.1038/s41467-023-36024-y)
Supplement: Supplementary file 7 — Source Data [file 41467_2023_36024_MOESM7_ESM.zip › Source_data/2_Fatty_acid_data/N_repeat_10.xlsx]

## Sheet: End point
User: USER
Path: C:\Program Files (x86)\BMG\CLARIOstar\User\Data\
Test ID: 712
Test Name: Will 384 DPH 48array
Date: 16/03/2020
Time: 15:08:32
ID1: 160320_N_repeat_10
Fluorescence (FI), multichromatic
	1. Raw Data (350-15/450-20 1)
	1	2	3	4	5	6	7	8	9	10	11	12	13	14	15	16	17	18	19	20	21	22	23	24
A	465	1708	596	555	703	1132	348	8509	419	14910	3539	8804	469	1773	613	3517	661	1111	342	7560	424	13366	3194	7844
B	1038	3161	1425	2186	689	614	27048	9088	21751	13642	5333	6469	1034	3004	1481	2035	690	612	25507	7110	21316	13083	4630	6369
C	517	590	785	948	617	2910	383	6689	10753	8946	1970	11834	584	568	746	969	564	3106	401	5852	9488	8080	2046	11752
D	974	2422	882	805	738	978	1509	7608	30404	529	13454	11008	1094	2391	860	808	750	888	1351	6431	26488	533	13038	9669
E	2688	735	520	598	632	1135	27866	7891	17474	6542	9929	12440	2566	767	517	591	625	1043	29173	7822	18003	6763	8740	11777
F	638	904	1086	763	1113	789	33585	19565	13597	9319	7246	10031	640	878	1038	720	1185	806	36275	19550	14230	9168	6273	10030
G	1721	862	1455	749	832	573	22721	18693	5465	7404	4864	1071	1620	819	1192	727	766	551	20567	16187	5127	6349	4478	1073
H	1292	944	495	1107	1261	737	4585	1516	1172	12799	7027	9082	1110	903	487	1044	645	627	4555	1303	1018	11645	6689	8985
I	345	9681	401	13342	3384	8713	511	1941	590	556	628	1242	345	10199	400	13262	3039	8157	433	1519	608	500	594	1065
J	30775	8591	22692	13396	4675	6531	1106	3521	1440	2272	649	584	30261	10243	22431	12998	4509	5999	1064	3072	1369	2061	598	563
K	368	6703	8768	7201	1788	10124	549	547	711	902	560	3088	374	6786	10347	8201	1871	11504	535	582	703	895	551	2788
L	1612	7932	25962	455	12979	8986	1062	2495	789	708	670	898	1312	8115	28347	498	13825	9060	987	2538	678	770	710	888
M	23067	7978	21485	8037	10283	14147	3026	804	528	564	602	1038	30056	8886	19129	6559	9004	12745	2888	750	474	551	629	1143
N	38662	22054	15816	12068	6057	9822	674	942	1139	732	1114	796	33277	22697	18953	10128	5493	9565	619	912	1022	734	1055	763
O	25740	18756	6556	6912	5636	1343	1550	856	1200	723	949	539	22449	19614	6358	7323	4451	1084	1502	881	1170	756	824	562
P	6045	1715	1297	13357	8770	12140	1134	971	515	1173	657	679	5660	1365	1142	13811	7038	9080	1233	978	481	1124	651	621
	2. Raw Data (350-15/450-20 2)
	1	2	3	4	5	6	7	8	9	10	11	12	13	14	15	16	17	18	19	20	21	22	23	24
A	126	415	160	141	178	278	93	4005	114	3499	834	2082	131	426	161	183	165	272	96	1794	116	3131	760	1856
B	266	756	353	519	175	161	6315	2108	5138	3232	1277	1528	269	768	355	489	172	163	5912	1649	5009	3056	1098	1502
C	139	152	202	244	158	701	110	1592	2517	2134	486	2819	146	154	191	251	147	746	112	1417	2245	1937	486	2765
D	248	592	221	200	190	255	362	1813	7138	145	3159	2591	278	581	219	196	193	226	323	1532	6212	142	3095	2306
E	671	191	142	160	165	283	6609	1864	4190	1583	2356	2975	641	198	139	157	175	270	6944	1833	4292	1624	2063	2807
F	173	231	262	191	282	203	8013	4650	2987	2223	1751	2403	173	229	259	180	293	200	8561	4682	3010	2153	1476	2382
G	435	213	344	192	216	155	5403	4439	1306	1787	1189	264	406	217	285	181	200	150	4938	3869	1243	1525	1086	266
H	334	237	134	278	305	187	1105	359	280	3044	1661	2162	287	223	130	263	165	165	1082	322	250	2788	1604	2150
I	98	2318	110	3175	805	2084	155	483	161	152	165	314	96	2430	113	3183	730	1963	116	378	164	134	160	273
J	7341	2059	5444	3219	1119	1550	286	879	357	544	167	157	7196	2434	5374	3139	1080	1424	276	766	334	502	160	149
K	103	1587	2087	1711	438	2437	144	146	179	236	145	761	104	1613	2501	1989	448	2756	142	153	178	229	147	671
L	394	1895	6164	126	3112	2138	272	610	201	182	172	228	316	1934	6776	133	3300	2179	254	618	179	197	181	228
M	5490	1879	5181	1955	2457	3396	763	211	142	151	154	266	7178	2115	4622	1494	2133	3068	713	198	131	145	165	291
N	9239	5232	4804	2884	1446	2347	178	239	292	192	293	205	7950	5406	3756	2459	1312	2303	164	234	257	184	273	201
O	6142	4527	1575	1675	1348	325	392	221	295	191	244	146	5402	4701	1522	1760	1066	268	385	219	288	191	214	145
P	1474	413	325	3202	2104	2931	292	253	135	293	171	175	1358	341	278	3297	1679	2183	310	255	132	284	177	164

## Sheet: Protocol Information
Plate layout
	1:6	7:12	13:18	19:24
A:H	N	Blank	N	Blank
I:P	Blank	N	Blank	N
Peptide layout
No Pep	CCPent	QLKEIA	CCHex2-I24K	CCHept-I24N	CCHept-L28W
GRP22	CCHex	NLKEIA	CCHept-L28K	CCHept-I24T	CCHept-L7Y
GRP35	CCHex2	CCHept-I17G-L21G	CCHept-I17H	CCHept-I24H	CCHept-L28Y
GRP46	CCHept	CCHept-I17A-L21A	CCHept-I17K-I24E	CCHept-L21S-I24S	CCHept-I24Y
GRP51	CCHept-I24D	CCHept-L14A	CCHept-L7K	CCHept-L21N-I24N	CCHept-L21S-I24Y
GRP52	CCHept-I24E	CCHept-I24A	CCHept-L21K-I24E	CCHept-L21T-I24T	CCHept-L21Y-I24S
GRP63	CCHept-I24K	CCHept-L21K	CCHept-L21E-I24K	CCHept-L21H-I24H	CCHept-I17T
GRP80	CCHept-I17K	CCPent-I24K	CCHept-I24S	CCHept-L7W	CCHept-I24P
