# Supplementary material for: Differential sensing with arrays of de novo designed peptide assemblies
Source: Nat Commun. 2023 Jan 24;14:383. doi: 10.1038/s41467-023-36024-y (PMC9873944; doi:10.1038/s41467-023-36024-y)
Supplement: Supplementary file 7 — Source Data [file 41467_2023_36024_MOESM7_ESM.zip › Source_data/2_Fatty_acid_data/D_repeat_3.xlsx]

## Sheet: End point
User: USER
Path: C:\Program Files (x86)\BMG\CLARIOstar\User\Data\
Test ID: 555
Test Name: Will 384 DPH 48array
Date: 03/03/2020
Time: 14:33:07
ID1: 030220_D_repeat3
Fluorescence (FI), multichromatic
	1. Raw Data (350-15/450-20 1)
	1	2	3	4	5	6	7	8	9	10	11	12	13	14	15	16	17	18	19	20	21	22	23	24
A	408	8467	403	17602	4675	6916	301	6782	380	17023	3381	7719	336	8935	409	18681	4808	8012	314	7480	401	15540	3123	7490
B	16806	8210	15178	17271	4890	5638	31532	8405	25637	15291	4979	5010	16232	8750	14345	14135	5903	6102	28102	7799	23945	17175	4651	4520
C	408	2206	5611	9161	2444	9313	368	8339	10405	7019	2104	10423	414	1706	6625	8002	2252	10293	375	5747	9473	6610	2565	10998
D	1735	5589	21433	400	14067	9625	1172	10089	25538	383	14400	8930	1868	5447	18184	367	14823	9188	1100	9558	20346	368	14111	7608
E	19699	7331	17659	8278	6644	11919	28324	8128	22521	6465	9427	11163	21141	6942	20951	8388	8014	12089	30147	8002	24099	6071	9369	11522
F	27287	18450	16784	10081	6628	10437	38237	20041	14095	7012	8032	11428	29221	17640	19101	8588	6138	11254	41373	18589	16009	7382	8226	10790
G	22553	14044	13107	8214	4879	1705	24106	21109	8807	10283	5682	1457	20426	12685	11733	8035	4586	1731	21755	18833	7009	9239	5251	1437
H	7277	1231	1065	15897	9132	10779	6596	1562	1239	14255	7089	8472	6420	1163	954	16534	9141	10266	5171	1438	1386	14321	7111	8666
I	344	10093	466	18714	3901	9324	361	9540	440	12414	5527	9903	419	9082	495	17218	4054	9124	320	8125	425	15407	4536	9511
J	37689	5014	26355	21273	5226	6309	18624	10348	18192	19623	6271	8882	32463	9345	28329	21213	5323	5422	16500	9145	14860	21685	5385	7358
K	387	8383	11790	9167	2174	12826	417	2528	7299	10175	2340	12521	363	8931	12694	9700	3076	13542	410	3590	8274	11605	2727	14823
L	1198	10453	28640	608	15411	9454	1891	5664	28459	475	16394	11881	1112	11480	32980	717	18178	9957	8182	6506	24800	569	18086	12185
M	34307	9971	31853	8462	13330	16336	22035	10848	21322	14371	9044	14836	36075	9731	23549	8379	13195	14918	24282	9160	21432	11392	7119	15651
N	46255	22716	20127	13972	9590	12714	31828	23502	17839	14912	6435	11998	42112	21261	19976	12286	9656	14246	30003	16244	19578	11558	7283	14821
O	23853	21541	8852	10470	6151	1282	21708	14758	13976	9142	5220	1634	27154	21086	9390	11566	6560	1458	21766	13291	12963	7150	4870	1496
P	7009	1801	1351	17181	9768	11111	6252	1414	1072	19157	10311	12556	6949	1783	1409	13925	8142	10993	5608	1192	1074	18707	9538	10032
	2. Raw Data (350-15/450-20 2)
	1	2	3	4	5	6	7	8	9	10	11	12	13	14	15	16	17	18	19	20	21	22	23	24
A	95	1980	111	4115	1107	1638	113	1560	107	3968	806	1824	96	2078	109	4401	1136	1927	95	1760	111	3620	750	1788
B	3892	1929	3588	4171	1162	1343	7220	1883	6073	3556	1158	1185	3797	2053	3397	3378	1373	1432	6597	1825	5563	3996	1103	1065
C	115	534	1296	2200	565	2241	107	1960	2449	1677	507	2476	111	423	1554	1954	538	2457	104	1356	2184	1597	605	2600
D	421	1330	4936	109	3289	2238	285	2324	5948	101	3317	2130	419	1313	4279	101	3459	2133	264	2240	4775	100	3317	1822
E	4638	1727	4101	1947	1562	2817	6629	1927	5256	1514	2229	2634	4939	1637	4897	1957	1907	2832	7109	1926	5710	1446	2210	2714
F	6399	4315	3884	2368	1563	2442	9056	4671	3304	1649	1901	2717	6874	4267	3729	2036	1470	2651	9822	4376	3649	1757	1970	2560
G	5278	3340	3093	1943	1143	400	5673	4958	2075	2390	1361	344	4822	3025	2791	1896	1078	406	5120	4456	1658	2178	1247	346
H	1752	303	265	3779	2179	2568	1558	385	308	3384	1654	1992	1550	288	240	3895	2168	2444	1217	353	321	3407	1656	2040
I	104	2342	116	4384	911	2197	102	2216	117	2872	1287	2326	115	2125	132	3994	960	2159	90	1901	117	3576	1067	2266
J	9058	3625	6274	5031	1261	1471	4390	2414	4300	4675	1499	2075	7763	2206	6664	4999	1248	1277	3907	2112	3501	5119	1271	1749
K	105	2022	2810	2178	524	3056	114	619	1735	2399	542	2965	103	2099	2995	2297	740	3195	113	853	1958	2759	630	3495
L	295	2467	6798	157	3663	2231	458	1346	6648	129	3901	2821	269	2682	7840	176	4343	2374	417	1535	5757	146	4322	2891
M	8197	2340	7614	1987	3132	3798	5220	2592	4953	3328	2166	3493	8705	2330	5578	1989	3107	3596	5745	2139	5019	2681	1667	3709
N	10982	5361	4144	3316	2263	3026	7560	5593	3840	3525	1544	2836	9970	4974	4605	2890	2282	3374	7043	3860	4376	2718	1737	3507
O	5678	5102	2072	2468	1480	310	5126	3549	3334	2173	1258	393	6364	5840	2236	2699	1568	350	5164	3111	3036	1673	1155	353
P	1665	441	323	4088	2333	2629	1499	345	269	4575	2416	2999	1649	426	333	3332	1937	2597	1352	294	270	4438	2260	2384

## Sheet: Protocol Information
Plate layout
	1:6	7:12	13:18	19:24
A:H	D	Blank	D	Blank
I:P	Blank	D	Blank	D
Peptide layout
No Pep	CCPent	QLKEIA	CCHex2-I24K	CCHept-I24N	CCHept-L28W
GRP22	CCHex	NLKEIA	CCHept-L28K	CCHept-I24T	CCHept-L7Y
GRP35	CCHex2	CCHept-I17G-L21G	CCHept-I17H	CCHept-I24H	CCHept-L28Y
GRP46	CCHept	CCHept-I17A-L21A	CCHept-I17K-I24E	CCHept-L21S-I24S	CCHept-I24Y
GRP51	CCHept-I24D	CCHept-L14A	CCHept-L7K	CCHept-L21N-I24N	CCHept-L21S-I24Y
GRP52	CCHept-I24E	CCHept-I24A	CCHept-L21K-I24E	CCHept-L21T-I24T	CCHept-L21Y-I24S
GRP63	CCHept-I24K	CCHept-L21K	CCHept-L21E-I24K	CCHept-L21H-I24H	CCHept-I17T
GRP80	CCHept-I17K	CCPent-I24K	CCHept-I24S	CCHept-L7W	CCHept-I24P
