# Supplementary material for: Differential sensing with arrays of de novo designed peptide assemblies
Source: Nat Commun. 2023 Jan 24;14:383. doi: 10.1038/s41467-023-36024-y (PMC9873944; doi:10.1038/s41467-023-36024-y)
Supplement: Supplementary file 7 — Source Data [file 41467_2023_36024_MOESM7_ESM.zip › Source_data/2_Fatty_acid_data/O_repeat_7.xlsx]

## Sheet: End point
User: USER
Path: C:\Program Files (x86)\BMG\CLARIOstar\User\Data\
Test ID: 696
Test Name: Will 384 DPH 48array
Date: 16/03/2020
Time: 12:38:57
ID1: 160320_O_repeat_7
Fluorescence (FI), multichromatic
	1. Raw Data (350-15/450-20 1)
	1	2	3	4	5	6	7	8	9	10	11	12	13	14	15	16	17	18	19	20	21	22	23	24
A	1565	759	411	415	860	1539	308	10067	445	15278	3764	8458	430	771	431	413	823	1643	288	9775	421	15748	3920	9084
B	593	498	652	457	771	602	27359	8847	19853	15298	5889	7338	616	518	652	479	773	635	29789	7928	19938	14669	6333	7946
C	482	426	614	495	586	722	347	8371	10837	9519	2605	14810	627	458	617	551	603	876	359	7451	11225	10268	2152	13780
D	2645	2796	637	445	567	1004	1313	10975	31083	557	15248	11879	2691	3650	627	449	566	891	1227	8872	30292	537	14868	11944
E	1757	573	355	443	452	709	33161	9707	23801	9083	10716	13391	2485	757	379	446	437	818	30634	8137	21165	8153	9458	12719
F	354	619	714	757	580	532	39261	24259	14330	9404	8058	13364	424	715	806	732	612	524	37377	21583	14033	8684	7246	13042
G	432	646	2054	662	1733	527	23160	18958	7180	8091	5564	1634	449	614	2058	630	1712	423	22121	20224	6667	7282	5886	1354
H	2602	572	374	690	751	567	5669	1644	1431	14419	7243	10124	2681	543	366	671	699	567	5261	1479	1200	14205	7699	9444
I	439	10303	485	17903	4470	9446	395	750	431	408	763	1667	323	10144	447	16724	3679	8897	382	722	419	394	725	1563
J	37259	10441	25156	17429	6271	8020	669	536	716	502	761	666	32225	9640	24104	15893	5809	7972	657	510	678	526	698	633
K	342	7283	10902	9511	2459	14133	640	477	708	593	604	953	361	8902	14396	10600	2456	13954	631	477	723	589	596	993
L	1616	10535	30673	604	15763	13041	3501	3697	617	470	577	1038	1588	11479	36602	620	15360	11289	2844	3961	613	462	559	1067
M	28621	7254	23923	6478	8841	12076	2278	670	631	517	437	845	34151	8275	20975	8998	10218	12983	2408	693	411	508	545	906
N	35300	18431	15290	7966	7191	11790	399	704	888	824	638	516	40301	21202	15745	9127	6703	12483	416	773	726	865	662	560
O	16739	13823	5640	5470	4303	1156	413	709	1717	654	1587	470	24560	18048	6821	7968	6134	1512	419	676	1879	646	1774	483
P	3536	1145	1026	11042	6804	7970	2063	601	396	659	772	565	5278	1495	1338	14293	8129	9877	2656	597	417	1028	804	512
	2. Raw Data (350-15/450-20 2)
	1	2	3	4	5	6	7	8	9	10	11	12	13	14	15	16	17	18	19	20	21	22	23	24
A	92	195	115	109	219	370	81	2366	115	3588	905	2051	103	203	119	113	204	384	86	2323	111	3645	923	2163
B	168	136	168	125	187	164	6363	2054	4603	3636	1361	1697	170	140	168	134	206	174	6793	1884	4745	3492	1508	1862
C	132	115	154	136	155	186	98	1938	2604	2201	600	3480	168	127	168	152	163	229	104	1767	2581	2444	514	3251
D	636	667	169	118	146	261	316	2543	7332	145	3605	2752	735	877	166	121	149	230	298	2084	7081	144	3562	2810
E	431	153	103	118	120	198	7790	2284	5715	2135	2485	3146	590	184	105	123	115	211	7319	1904	5015	1936	2195	3088
F	101	162	185	191	155	138	9512	5762	3320	2198	1918	3202	112	182	201	193	164	137	8894	5029	3187	2029	1691	3082
G	117	169	449	173	444	140	5481	4446	1713	1901	1313	395	124	165	438	165	439	118	5258	4775	1581	1754	1413	325
H	612	154	108	188	200	149	1333	409	338	3446	1737	2470	656	150	105	179	189	147	1253	365	289	3373	1820	2256
I	95	2455	134	4211	1057	2244	106	194	117	114	197	418	88	2419	128	3941	863	2114	104	192	119	113	193	398
J	8768	2455	6035	4216	1500	1913	179	142	188	139	202	180	7626	2296	5674	3770	1385	1893	180	140	179	145	194	174
K	97	1760	2582	2225	590	3410	171	124	188	166	166	248	103	2111	3465	2525	592	3328	165	128	195	164	162	261
L	382	2466	7244	159	3770	3127	865	926	164	130	153	264	386	2715	8870	165	3660	2689	702	950	165	123	152	281
M	6797	1723	5685	1529	2151	2869	565	184	168	139	119	226	8090	1964	5011	2155	2451	3092	597	179	118	136	146	236
N	8379	4379	3705	1882	1723	2868	111	188	236	216	171	140	9611	5067	3872	2186	1619	2987	114	202	192	232	172	152
O	4004	3373	1346	1296	1035	281	111	180	433	175	404	130	5904	4308	1629	1891	1461	360	116	179	447	176	453	130
P	854	285	253	2632	1624	1911	520	162	108	178	202	154	1270	359	321	3418	1952	2377	672	163	111	249	216	137

## Sheet: Protocol Information
Plate layout
	1:6	7:12	13:18	19:24
A:H	O	Blank	O	Blank
I:P	Blank	O	Blank	O
Peptide layout
No Pep	CCPent	QLKEIA	CCHex2-I24K	CCHept-I24N	CCHept-L28W
GRP22	CCHex	NLKEIA	CCHept-L28K	CCHept-I24T	CCHept-L7Y
GRP35	CCHex2	CCHept-I17G-L21G	CCHept-I17H	CCHept-I24H	CCHept-L28Y
GRP46	CCHept	CCHept-I17A-L21A	CCHept-I17K-I24E	CCHept-L21S-I24S	CCHept-I24Y
GRP51	CCHept-I24D	CCHept-L14A	CCHept-L7K	CCHept-L21N-I24N	CCHept-L21S-I24Y
GRP52	CCHept-I24E	CCHept-I24A	CCHept-L21K-I24E	CCHept-L21T-I24T	CCHept-L21Y-I24S
GRP63	CCHept-I24K	CCHept-L21K	CCHept-L21E-I24K	CCHept-L21H-I24H	CCHept-I17T
GRP80	CCHept-I17K	CCPent-I24K	CCHept-I24S	CCHept-L7W	CCHept-I24P
