# Supplementary material for: Differential sensing with arrays of de novo designed peptide assemblies
Source: Nat Commun. 2023 Jan 24;14:383. doi: 10.1038/s41467-023-36024-y (PMC9873944; doi:10.1038/s41467-023-36024-y)
Supplement: Supplementary file 7 — Source Data [file 41467_2023_36024_MOESM7_ESM.zip › Source_data/2_Fatty_acid_data/N_repeat_4.xlsx]

## Sheet: End point
User: USER
Path: C:\Program Files (x86)\BMG\CLARIOstar\User\Data\
Test ID: 562
Test Name: Will 384 DPH 48array
Date: 03/03/2020
Time: 15:21:56
ID1: 030220_N_repeat4
Fluorescence (FI), multichromatic
	1. Raw Data (350-15/450-20 1)
	1	2	3	4	5	6	7	8	9	10	11	12	13	14	15	16	17	18	19	20	21	22	23	24
A	540	1526	914	850	1103	1015	344	5168	353	16604	3362	8372	481	1586	918	985	874	1260	366	7965	450	16597	3848	9510
B	1102	2528	1276	3841	1445	554	30448	9015	24899	16702	4996	7042	1239	3045	1416	3907	1342	595	35208	8880	26545	17670	4949	7423
C	600	1100	955	949	751	2143	401	10259	12007	9055	2278	11950	810	1114	1111	1012	816	2917	423	7816	11349	8084	2540	12995
D	1176	2540	1264	1018	1104	963	1309	10564	34896	594	15710	9978	1589	3239	1130	1084	1239	1097	1295	10003	34645	562	14961	10600
E	2289	1130	482	1056	1254	1424	32741	10197	23639	8994	12061	14434	2823	1210	525	1196	1029	1480	35084	10060	22951	7925	11134	14932
F	508	1202	1119	1283	1465	1245	42547	23904	19379	9363	8507	12280	654	1258	1631	1245	1546	1305	42630	23696	16778	9529	7513	10574
G	1633	1453	1868	1245	1648	943	25736	18218	6579	9224	6262	1112	1619	1435	1760	1304	1537	956	22769	21343	7315	9479	6597	1120
H	3021	1332	529	1546	663	1135	6034	1949	1118	13766	6671	9949	2798	1347	527	1575	724	1193	5725	1952	1128	14949	8124	10070
I	385	11210	457	17094	4177	10483	481	1680	919	940	956	1174	785	9164	431	14858	3044	9108	466	1514	938	627	1055	1214
J	41845	10738	32766	19204	5163	7713	1186	2899	1350	4273	1356	554	33871	9842	27397	16538	4490	6340	1160	3116	1362	3738	1341	569
K	399	8652	12668	8027	1972	12962	893	1200	1031	1054	827	3088	414	11109	13870	9056	2256	13547	877	1210	1075	1109	883	3166
L	1363	9635	34271	633	14207	9509	1860	3511	1122	1157	1153	1143	1323	12888	38150	738	16545	10889	1791	3411	1142	1069	1112	1149
M	29131	7083	20159	7647	10050	11940	2751	1112	497	1145	1173	1357	29786	9774	20617	8439	12753	12713	2802	1241	556	1130	1037	1536
N	44797	19769	13532	8518	9109	8052	536	1270	1347	1375	1295	1110	42325	20346	19938	9006	7142	9508	584	1266	1320	1358	1536	1240
O	18896	17319	5245	6731	5624	939	1608	1342	1897	1426	1716	899	24371	18653	7236	9141	6019	1061	1622	1352	1874	1240	1766	1033
P	5165	1491	946	12030	7060	9587	2457	1451	557	1543	685	1264	6355	1769	1276	16484	7618	11369	2631	1498	550	1372	696	1038
	2. Raw Data (350-15/450-20 2)
	1	2	3	4	5	6	7	8	9	10	11	12	13	14	15	16	17	18	19	20	21	22	23	24
A	152	363	227	213	257	249	103	1350	90	3925	797	1994	144	385	228	242	216	312	101	1903	120	3892	906	2244
B	282	634	303	893	320	148	7052	2121	5861	3944	1151	1615	327	748	334	927	306	157	8127	2024	6152	4149	1157	1713
C	153	260	238	234	180	504	113	2374	2788	2021	520	2840	206	275	269	246	203	682	111	1822	2672	1910	599	3078
D	287	585	297	260	275	237	313	2495	8171	155	3706	2336	375	776	296	251	295	278	309	2370	8136	149	3593	2521
E	579	260	133	249	301	333	7749	2393	5688	2106	2892	3427	716	285	141	278	263	362	8373	2415	6757	1895	2666	3578
F	138	294	278	312	341	293	10237	5642	4254	2242	2006	2905	174	306	355	309	377	311	10213	5630	3827	2274	1787	2513
G	419	326	398	309	391	238	6114	4296	1562	2169	1502	273	397	331	413	315	375	232	5429	5103	1732	2254	1569	275
H	738	317	142	372	170	292	1454	476	267	3310	1576	2398	688	333	135	396	180	278	1362	479	276	3531	1977	2403
I	100	2635	125	4156	985	2517	142	415	249	230	232	287	116	2151	114	3528	747	2181	133	379	235	167	253	305
J	9907	2533	7841	4627	1234	1843	303	738	331	1035	321	149	8082	2314	6576	4002	1077	1518	298	778	328	903	324	152
K	110	2023	3002	1949	491	3097	225	295	254	259	202	747	112	2684	3346	2159	536	3220	224	291	257	271	218	762
L	331	2328	8184	163	3362	2285	436	859	265	279	292	272	319	3065	9073	194	3950	2598	413	814	260	263	277	278
M	6957	1688	4825	1830	2406	2877	694	280	132	286	284	343	7137	2340	5010	2015	3043	3098	703	277	144	271	268	363
N	10741	4692	3429	2007	2173	1917	147	320	320	337	323	280	10239	4845	4651	2146	1720	2280	156	284	320	330	375	306
O	4489	4138	1271	1601	1341	233	398	334	438	343	422	230	5842	4435	2007	2196	1442	257	408	340	433	309	426	244
P	1238	375	236	2873	1694	2283	623	353	147	383	178	311	1518	432	307	3921	1821	2729	651	364	149	337	186	269

## Sheet: Protocol Information
Plate layout
	1:6	7:12	13:18	19:24
A:H	N	Blank	N	Blank
I:P	Blank	N	Blank	N
Peptide layout
No Pep	CCPent	QLKEIA	CCHex2-I24K	CCHept-I24N	CCHept-L28W
GRP22	CCHex	NLKEIA	CCHept-L28K	CCHept-I24T	CCHept-L7Y
GRP35	CCHex2	CCHept-I17G-L21G	CCHept-I17H	CCHept-I24H	CCHept-L28Y
GRP46	CCHept	CCHept-I17A-L21A	CCHept-I17K-I24E	CCHept-L21S-I24S	CCHept-I24Y
GRP51	CCHept-I24D	CCHept-L14A	CCHept-L7K	CCHept-L21N-I24N	CCHept-L21S-I24Y
GRP52	CCHept-I24E	CCHept-I24A	CCHept-L21K-I24E	CCHept-L21T-I24T	CCHept-L21Y-I24S
GRP63	CCHept-I24K	CCHept-L21K	CCHept-L21E-I24K	CCHept-L21H-I24H	CCHept-I17T
GRP80	CCHept-I17K	CCPent-I24K	CCHept-I24S	CCHept-L7W	CCHept-I24P
